# Supplementary material for: Trichostatin A Promotes Cytotoxicity of Cisplatin, as Evidenced by Enhanced Apoptosis/Cell Death Markers
Source: Molecules. 2024 Jun 3;29(11):2623. doi: 10.3390/molecules29112623 (PMC11173726; doi:10.3390/molecules29112623)
Supplement: Supplementary file 1 [file molecules-29-02623-s001.zip]

Archive with 5 entries (5 files):
- Supporting information Table S1.xlsx
- Supporting information Table S3.xlsx
- Supporting information Table S5.xlsx
- Supporting information Table S7.xlsx
- supporting information.pdf
