# Supplementary material for: Trichostatin A Promotes Cytotoxicity of Cisplatin, as Evidenced by Enhanced Apoptosis/Cell Death Markers
Source: Molecules. 2024 Jun 3;29(11):2623. doi: 10.3390/molecules29112623 (PMC11173726; doi:10.3390/molecules29112623)
Supplement: Supplementary file 1 [file molecules-29-02623-s001.zip › Supporting information Table S1.xlsx]

## Sheet: Sheet3
Table S1. MS/MS raw data for protein identification and quantification in A549 cells treated with DDP in the absence or the absence of TSA with p < 0.05.
Checked	Protein FDR Confidence: Combined	Master	Accession	Description	Exp. q-value: Combined	Sum PEP Score	Coverage [%]	# Peptides	# PSMs	# Unique Peptides	# AAs	MW [kDa]	calc. pI	Score Sequest HT: Sequest HT	# Peptides (by Search Engine): Sequest HT	Gene Symbol	Abundance Ratio: (ddp+tsa) / (ddp)	Abundance Ratio P-Value: (ddp+tsa) / (ddp)	Abundance: F1: 130N, Sample, ddp, REP1	Abundance: F1: 130C, Sample, ddp, REP2	Abundance: F1: 131, Sample, ddp, REP3	Abundance: F1: 128C, Control, ddp+tsa, REP1	Abundance: F1: 129N, Sample, ddp+tsa, REP2	Abundance: F1: 129C, Sample, ddp+tsa, REP3	Found in Sample: [S4] F1: 130N, Sample, ddp, REP1	Found in Sample: [S5] F1: 130C, Sample, ddp, REP2	Found in Sample: [S6] F1: 131, Sample, ddp, REP3	Found in Sample: [S1] F1: 128C, Control, ddp+tsa, REP1	Found in Sample: [S2] F1: 129N, Sample, ddp+tsa, REP2	Found in Sample: [S3] F1: 129C, Sample, ddp+tsa, REP3	# Protein Groups	Modifications
FALSE	High	Master Protein	P49327	Fatty acid synthase	0	572.456	40	86	216	85	2511	273.3	6.44	604.03	86	FASN	0.925	0.0359784	58702.4	53775.3	40373.7	50837.5	40921.2	41130.5	High	High	High	High	High	High	1
FALSE	High	Master Protein	P26038	Moesin	0	425.983	77	69	223	53	577	67.8	6.4	570.75	69	MSN	1.069	0.0213839	39754.1	34629.4	23788.4	39757.8	29866	30203	High	High	High	High	High	High	1
FALSE	High	Master Protein	P53621-1	coatomer subunit alpha	0	354.614	46	57	125	57	1224	138.3	7.66	385.35	57	COPA	1.086	0.0192604	33028.5	29887.4	21583.9	32885.7	27132	27276.9	High	High	High	High	High	High	1
FALSE	High	Master Protein	P02786	Transferrin receptor protein 1	0	347.642	56	45	141	45	760	84.8	6.61	414.54	45	TFRC	0.719	0.049845	57507.4	55131.8	36613.8	38490.7	32567.1	36947.7	High	High	High	High	High	High	1
FALSE	High	Master Protein	Q9NR30-1	Nucleolar RNA helicase 2	0	345.792	51	50	154	48	783	87.3	9.28	456.4	50	DDX21	0.822	0.0176466	39858.5	37975.2	27633.5	30671.1	23522	26768.4	High	High	High	High	High	High	1
FALSE	High	Master Protein	P07954	fumarate hydratase, mitochondrial	0	309.713	61	30	120	30	510	54.6	8.76	422.76	30	FH	1.127	0.0270383	38210.6	35162.6	24668.9	38624.7	32539.5	33039.7	High	High	High	High	High	High	1
FALSE	High	Master Protein	Q04695	Keratin, type I cytoskeletal 17	0	308.418	76	48	178	31	432	48.1	5.02	421.48	48	KRT17	1.413	0.0436603	34493.3	30595.4	21967.2	52368.6	35501.5	33524.4	High	High	High	High	High	High	1
FALSE	High	Master Protein	Q15293	Reticulocalbin-1	0	302.575	72	29	135	29	331	38.9	5	480.06	29	RCN1	0.706	0.00802275	42247	37880.9	26558.3	28521.9	19747.3	21802.7	High	High	High	High	High	High	1
FALSE	High	Master Protein	P13674-1	prolyl 4-hydroxylase subunit alpha-1	0	301.502	62	38	110	4	534	61	6.01	374.27	38	P4HA1	0.941	0.0164295	4425.3	4045.7	2809.4	3895.1	3061.5	3091.9	High	High	High	High	High	High	1
FALSE	High	Master Protein	P49748-1	Very long-chain specific acyl-CoA dehydrogenase, mitochondrial	0	294.234	61	40	105	40	655	70.3	8.75	318.29	40	ACADVL	1.24	0.0228005	33840.7	30594.4	20742.7	40349.3	29113.4	29932	High	High	High	High	High	High	1
FALSE	High	Master Protein	P62805	histone H4	0	269.282	83	26	257	26	103	11.4	11.36	609.29	26	H4C1; H4C11; H4C12; H4C13; H4C14; H4C15; H4C16; H4C2; H4C3; H4C4; H4C5; H4C6; H4C8; H4C9	0.764	0.0302453	86867.2	81448.1	65602.2	62095.7	56823.8	56377.6	High	High	High	High	High	High	1	Acetyl [K6; K9; K13; K17]; Methyl [R24; Q28]
FALSE	High	Master Protein	P07195	L-lactate dehydrogenase B chain	0	268.074	58	23	161	20	334	36.6	6.05	498.23	23	LDHB	0.902	0.0143192	62771.4	56092.3	43880.4	52980.1	42163.3	44937	High	High	High	High	High	High	1
FALSE	High	Master Protein	Q13435	Splicing factor 3b subunit 2	0	251.154	51	51	92	51	895	100.2	5.67	229.9	51	SF3B2	0.852	0.0227701	23320.8	21733.9	17327.7	18579.8	16181.4	17166.1	High	High	High	High	High	High	1
FALSE	High	Master Protein	P50454	Serpin H1	0	250.916	67	27	87	27	418	46.4	8.69	310.12	27	SERPINH1	0.56	0.0421921	34397.3	32749.6	20258	18018.9	15010.9	17828.3	High	High	High	High	High	High	1
FALSE	High	Master Protein	P05455	Lupus La protein	0	234.81	67	40	92	40	408	46.8	7.12	254.17	40	SSB	1.119	0.0404131	25429.4	23291.4	17282.5	26889.3	21393	21305.3	High	High	High	High	High	High	1
FALSE	High	Master Protein	Q13509	tubulin beta-3 chain	0	228.482	56	22	154	7	450	50.4	4.93	477.5	22	TUBB3	1.313	0.0406908	1765.6	1625.1	1323.3	2169.8	1946.2	1849.1	High	High	High	High	High	High	1	Methyl [Q43; Q291; K297]
FALSE	High	Master Protein	P08195	4F2 cell-surface antigen heavy chain	0	220.148	47	30	98	30	630	68	5.01	315.56	30	SLC3A2	0.832	0.0272117	31974	31017.3	21766.3	24902	19283.5	21454.1	High	High	High	High	High	High	1
FALSE	High	Master Protein	P48681	Nestin	0	215.92	37	50	75	49	1621	177.3	4.36	183.22	50	NES	1.199	0.0359208	18897.6	16259.7	11134.5	21196.8	15377.3	17102.9	High	High	High	High	High	High	1
FALSE	High	Master Protein	Q07065	Cytoskeleton-associated protein 4	0	211.526	64	39	74	38	602	66	5.92	194.73	39	CKAP4	0.891	0.00990177	20321.6	18484.4	13329.7	16717.4	13891.4	13822.3	High	High	High	High	High	High	1
FALSE	High	Master Protein	Q5VT79	annexin A8-like protein 1	0	189.871	67	23	70	2	327	36.9	5.78	212.1	23	ANXA8L1	0.656	0.0397526	3365.3	3073	3041.5	2064.8	1836.5	2132.6	High	High	High	High	High	High	1
FALSE	High	Master Protein	P11413-1	Glucose-6-phosphate 1-dehydrogenase	0	159.995	55	29	104	29	515	59.2	6.84	296.15	29	G6PD	1.278	0.00260867	36840.2	33309.6	23646.6	44951.5	34405.6	35157.1	High	High	High	High	High	High	1
FALSE	High	Master Protein	O43143	Pre-mRNA-splicing factor ATP-dependent RNA helicase DHX15	0	154.291	41	33	74	32	795	90.9	7.46	187.99	33	DHX15	1.205	0.0165781	19639.8	17559.4	11245.3	22149.6	16659.2	16781.8	High	High	High	High	High	High	1
FALSE	High	Master Protein	P13804-1	Electron transfer flavoprotein subunit alpha, mitochondrial	0	150.07	58	16	55	16	333	35.1	8.38	210.57	16	ETFA	1.243	0.0249594	12312	11005	7846	13237	11472.6	11341.3	High	High	High	High	High	High	1
FALSE	High	Master Protein	O00267-2	Isoform 2 of Transcription elongation factor SPT5	0	144.984	37	31	45	31	1083	120.4	5.1	118.51	31	SUPT5H	1.047	0.0134884	9828.4	9136.8	6769	9574.3	7950.6	8244.1	High	High	High	High	High	High	1
FALSE	High	Master Protein	P12429	annexin A3	0	134.617	59	24	59	24	323	36.4	5.92	168.17	24	ANXA3	0.893	0.0189669	20333.1	18547	12979	16994.3	13475.6	13978.9	High	High	High	High	High	High	1
FALSE	High	Master Protein	P13929-1	Beta-enolase	0	131.879	53	18	100	14	434	47	7.71	467.22	18	ENO3	1.106	0.0154457	4089.4	3484.8	2618.9	4233.3	3262.3	3314.9	High	High	High	High	High	High	1
FALSE	High	Master Protein	P53992	Protein transport protein sec24c	0	124.892	26	25	56	24	1094	118.2	7.06	165.53	25	SEC24C	1.127	0.0470788	11297.5	10473	7198.9	11382.5	9691.2	9912	High	High	High	High	High	High	1
FALSE	High	Master Protein	P26373-1	60S ribosomal protein L13	0	123.451	60	21	74	21	211	24.2	11.65	163.87	21	RPL13	1.094	0.0172103	21900.7	18100.6	13784.6	21654.7	16253.5	17542.7	High	High	High	High	High	High	1
FALSE	High	Master Protein	P01891	HLA class I histocompatibility antigen, A-68 alpha chain	0	123.185	45	17	62	8	365	40.9	6.7	178.53	17	HLA-A	0.788	0.00379478	13288.3	12143.3	8885.3	9449.7	7854.9	8338.5	High	High	High	High	High	High	1
FALSE	High	Master Protein	P05204	Non-histone chromosomal protein HMG-17	0	121.119	76	18	46	15	90	9.4	9.99	117.32	18	HMGN2	0.741	0.0240646	12705.7	11090	8639.4	7354.5	6939.8	7445.9	High	High	High	High	High	High	1
FALSE	High	Master Protein	Q14240-1	eukaryotic initiation factor 4A-II	0	120.633	46	22	97	6	407	46.4	5.48	216.67	22	Eif4a2; EIF4A2; LOC101352730; LOC111152235	1.318	0.0256692	1521.9	1337.3	917.5	1671.7	1448.1	1406.8	High	High	High	High	High	High	1
FALSE	High	Master Protein	Q10567	AP-1 complex subunit beta-1	0	116.92	31	22	38	12	949	104.6	5.06	101.37	22		1.175	0.0301997	3453.3	3151.3	1948.7	3798.1	2883.7	2853.2	High	High	High	High	High	High	1
FALSE	High	Master Protein	P08243-1	Asparagine synthetase [glutamine-hydrolyzing]	0	115.979	42	23	50	23	561	64.3	6.86	117.37	23	ASNS	1.565	0.00499629	12616.5	12136.8	8093.9	18482.6	15140.2	16109.2	High	High	High	High	High	High	1
FALSE	High	Master Protein	Q9Y2L1-1	exosome complex exonuclease RRP44	0	115.877	33	25	36	25	958	108.9	7.14	100.51	25	DIS3	1.145	0.0135544	8305.8	7701	5408.3	8896.3	6948.3	7255.1	High	High	High	High	High	High	1
FALSE	High	Master Protein	P62333	26S proteasome regulatory subunit 10B	0	114.864	60	23	40	23	389	44.1	7.49	114.2	23	PSMC6	0.965	0.0259658	11937.4	10729.4	7948.9	10937.4	8499	8901.6	High	High	High	High	High	High	1	Acetyl [K14; K15]
FALSE	High	Master Protein	O75367-1	Core histone macro-H2A.1	0	109.991	44	15	48	15	372	39.6	9.79	151.37	15	MACROH2A1	0.71	0.0133928	15425.6	14855.1	12548.5	10244.3	9312.7	10153	High	High	High	High	High	High	1
FALSE	High	Master Protein	P55795	heterogeneous nuclear ribonucleoprotein H2	0	104.714	39	13	28	7	449	49.2	6.3	108.93	13	HNRNPH2	1.265	0.0296371	2562.1	2475.1	1774	2771.9	2570.7	2628.4	High	High	High	High	High	High	1	Methyl [R233]
FALSE	High	Master Protein	P42224-1	Signal transducer and activator of transcription 1-alpha/beta	0	102.225	32	18	26	18	750	87.3	6.05	90.18	18	STAT1	1.244	0.00223754	5797.2	5331.1	3708.2	6596.4	5444.9	5444.6	High	High	High	High	High	High	1
FALSE	High	Master Protein	P08559	Pyruvate dehydrogenase E1 component subunit alpha, somatic form, mitochondrial	0	101.261	47	22	46	22	390	43.3	8.06	91.3	22	PDHA1	1.156	0.0217912	14104.9	12380.4	8715.3	15685.3	11338	11719.2	High	High	High	High	High	High	1
FALSE	High	Master Protein	Q96I99-1	Succinate--CoA ligase [GDP-forming] subunit beta, mitochondrial	0	100.035	43	18	32	18	432	46.5	6.39	92.37	18	SUCLG2	1.137	0.0237389	9515.5	8488.8	6018.1	9694.4	8076	7958.6	High	High	High	High	High	High	1
FALSE	High	Master Protein	Q9BY44-1	Eukaryotic translation initiation factor 2A	0	98.793	31	13	26	13	585	64.9	8.87	92.68	13	EIF2A	1.081	0.0172769	4411.3	4079.4	2891.8	4583.8	3622.4	3605.5	High	High	High	High	High	High	1
FALSE	High	Master Protein	Q5VYK3	Proteasome-associated protein ECM29 homolog	0	98.522	16	21	24	20	1845	204.2	7.12	79.68	21	ECPAS	0.897	0.00706091	4952.9	4682.8	3645.3	4049.4	3498.4	3805.5	High	High	High	High	High	High	1
FALSE	High	Master Protein	P46063	ATP-dependent DNA helicase Q1	0	97.526	31	18	36	18	649	73.4	7.88	92.16	18	RECQL	1.156	0.0376108	4659.5	4343.3	3075.4	4861.3	4357.4	4135.4	High	High	High	High	High	High	1
FALSE	High	Master Protein	P18621	60S ribosomal protein L17	0	96.143	51	12	65	11	184	21.4	10.17	162.85	12	RPL17	1.141	0.0331634	18992.7	16783.2	12803.1	20274.2	15729.6	15974.4	High	High	High	High	High	High	1
FALSE	High	Master Protein	Q96RP9	Elongation factor G, mitochondrial	0	93.946	30	23	32	23	751	83.4	7.01	68.09	23	GFM1	1.211	0.0261416	5967.4	5220.9	3841.5	6761.6	5413.4	5113.6	High	High	High	High	High	High	1
FALSE	High	Master Protein	P56192	Methionine--tRNA ligase, cytoplasmic	0	93.411	26	20	33	20	900	101.1	6.16	82.76	20	MARS1	1.169	0.00321783	6467.4	5619.2	3964.1	7062.6	5391.9	5580.1	High	High	High	High	High	High	1
FALSE	High	Master Protein	O95302	Peptidyl-prolyl cis-trans isomerase FKBP9	0	90.287	32	15	48	14	570	63	5.08	111.4	15	FKBP9	0.754	0.00978794	13660.5	12553.7	8935.9	9641.7	7630.7	8418.6	High	High	High	High	High	High	1
FALSE	High	Master Protein	P17096-1	High mobility group protein HMG-I/HMG-Y	0	88.467	64	12	63	2	107	11.7	10.32	217.19	12	HMGA1; LOC111152215	0.751	0.00414284	6013.5	5180.2	4192.8	4206.8	3311.5	3663.9	High	High	High	High	High	High	1
FALSE	High	Master Protein	P45974-1	Ubiquitin carboxyl-terminal hydrolase 5	0	87.915	26	17	25	17	858	95.7	5.03	60.39	17	USP5	0.914	0.0116904	3223.8	3081.4	2334.5	2757.2	2368.9	2469	High	High	High	High	High	High	1
FALSE	High	Master Protein	Q9Y2B0	Protein canopy homolog 2	0	83.976	55	12	45	12	182	20.6	4.92	145.11	12	CNPY2	0.684	0.0434913	11434.6	10577.5	7196.1	7323.1	5534.8	6906.2	High	High	High	High	High	High	1
FALSE	High	Master Protein	Q9UKM9-1	RNA-binding protein Raly	0	83.487	43	14	36	14	306	32.4	9.17	96.45	14	RALY	1.25	0.0324293	9988.5	9208.9	6065.8	10598.5	9513.5	8821.9	High	High	High	High	High	High	1
FALSE	High	Master Protein	Q13561-1	dynactin subunit 2	0	78.511	44	16	23	16	401	44.2	5.21	53.54	16	DCTN2	0.952	0.0118152	5440.8	4960.7	3836.1	4846.7	3893.7	4196.9	High	High	High	High	High	High	1
FALSE	High	Master Protein	P38117	electron transfer flavoprotein subunit beta	0	77.427	49	16	57	16	255	27.8	8.1	153.12	16	ETFB	1.184	0.0339041	15121.9	12992.5	9733.6	16754.4	13038.9	12558.4	High	High	High	High	High	High	1	Methyl [K200; K202]
FALSE	High	Master Protein	Q8WVM8	Sec1 family domain-containing protein 1	0	76.35	27	13	24	13	642	72.3	6.27	69.54	13	SCFD1	1.128	0.00829543	5351.5	4895.2	3580	5695	4535.3	4580.2	High	High	High	High	High	High	1
FALSE	High	Master Protein	P30519	Heme oxygenase 2	0	75.633	46	14	24	14	316	36	5.41	64.78	14	HMOX2	1.063	0.0316765	2555.5	2388.4	1645.7	2476.8	2085.5	2047.5	High	High	High	High	High	High	1
FALSE	High	Master Protein	P45880	Voltage-dependent anion-selective channel protein 2	0	75.507	40	11	27	10	294	31.5	7.56	71.23	11	VDAC2	0.939	0.0442682	9859.4	9072.8	6412.4	8665.1	6994.8	7241.6	High	High	High	High	High	High	1
FALSE	High	Master Protein	Q9Y285	Phenylalanine--tRNA ligase alpha subunit	0	72.294	34	13	27	13	508	57.5	7.8	80.26	13	FARSA	1.13	0.0139677	6505.8	5979.9	4334.1	7135.8	5549.5	5625.5	High	High	High	High	High	High	1
FALSE	High	Master Protein	Q8NBJ5	Procollagen galactosyltransferase 1	0	69.384	35	19	33	19	622	71.6	7.31	85.42	19	COLGALT1	0.859	0.0318435	7054.4	6679.1	4723.6	5110.7	4713.6	4805.4	High	High	High	High	High	High	1
FALSE	High	Master Protein	Q96R06	Sperm-associated antigen 5	0	67.514	17	14	16	14	1193	134.3	5	47.95	14	SPAG5	0.978	0.00560649	1827.5	1699.4	1273.4	1664.1	1364.6	1451.5	High	High	High	High	High	High	1	Methyl [Q725; K737]; Phospho [S734(100)]
FALSE	High	Master Protein	P16070	CD44 antigen	0	63.862	15	10	27	10	742	81.5	5.33	81.15	10	CD44	0.743	0.0364723	9836.5	9268.5	7998.8	6841.7	6327.1	6615.2	High	High	High	High	High	High	1
FALSE	High	Master Protein	Q9H488-1	GDP-fucose protein O-fucosyltransferase 1	0	63.298	25	7	16	7	388	43.9	8.53	68.24	7	POFUT1	0.795	0.00447168	5240.8	5104.1	3892.8	3897.6	3391.6	3516.3	High	High	High	High	High	High	1
FALSE	High	Master Protein	Q13148-1	TAR DNA-binding protein 43	0	63.274	19	8	20	8	414	44.7	6.19	52.74	8	TARDBP	1.061	0.0497729	9517.7	8425.3	5677.3	9446.7	7318.7	7424.7	High	High	High	High	High	High	1
FALSE	High	Master Protein	O14744	Protein arginine N-methyltransferase 5	0	63.201	28	16	33	16	637	72.6	6.29	63.14	16	PRMT5	0.858	0.011061	10231.3	9626.9	7001.6	7772.4	6786.1	7089	High	High	High	High	High	High	1
FALSE	High	Master Protein	P51648	Fatty aldehyde dehydrogenase	0	62.337	25	11	21	11	485	54.8	7.88	59.25	11	ALDH3A2	1.287	0.00876382	6597.8	5957.6	3875.1	7551.6	6294.4	6087.8	High	High	High	High	High	High	1
FALSE	High	Master Protein	P22033	Methylmalonyl-CoA mutase, mitochondrial	0	61.655	20	12	14	12	750	83.1	6.93	36.73	12	MMUT	1.483	0.0203849	4626	4148.7	2509.5	6418.6	4548.7	4912.5	High	High	High	High	High	High	1
FALSE	High	Master Protein	Q9H6E5	Speckle targeted PIP5K1A-regulated poly(A) polymerase	0	59.501	18	11	14	11	874	93.8	6.16	35.22	11	TUT1	1.08	0.0382921	2481.6	2382.2	1732.5	2484.6	2202.8	2176.4	High	High	High	High	High	High	1
FALSE	High	Master Protein	P18754-1	Regulator of chromosome condensation	0	58.77	33	9	16	9	421	44.9	7.52	51.12	9	RCC1	0.774	0.0152662	3492.8	3359.7	2470.7	2218.5	2134.6	2294.8	High	High	High	High	High	High	1
FALSE	High	Master Protein	Q7Z4H8	KDEL motif-containing protein 2	0	58.169	33	13	14	13	507	58.5	8.24	47.91	13	POGLUT3	0.667	0.0243969	2308.5	2201.8	1536.5	1249.6	1205.9	1362.4	High	High	High	High	High	High	1
FALSE	High	Master Protein	Q6YN16	Hydroxysteroid dehydrogenase-like protein 2	0	57.593	31	11	17	11	418	45.4	7.99	48.71	11	HSDL2	1.156	0.0182909	5282.9	4727.6	3241.6	5714.9	4316.3	4506.5	High	High	High	High	High	High	1
FALSE	High	Master Protein	Q58FG1	Putative heat shock protein HSP 90-alpha A4	0	56.631	16	7	204	2	418	47.7	5.19	653.24	7	HSP90AA4P	0.582	0.0406125	207.3	247.6	144.8	94.8	166.8	98.1	High	High	High	High	High	High	1	Acetyl [K52]; Methyl [K303]
FALSE	High	Master Protein	Q12797	Aspartyl/Asparaginyl beta-hydroxylase	0	56.302	22	13	18	13	758	85.8	5.01	39.34	13	ASPH	1.076	0.0467672	4296.1	3643.6	2763.2	4330.4	3219.6	3326.3	High	High	High	High	High	High	1
FALSE	High	Master Protein	P09543-1	2',3'-cyclic-nucleotide 3'-phosphodiesterase	0	55.4	35	16	20	15	421	47.5	9.07	37.87	16	CNP	0.959	0.00568921	5414.9	4900.4	3596.4	4899	3850.5	4012.3	High	High	High	High	High	High	1
FALSE	High	Master Protein	Q86V48-1	Leucine zipper protein 1	0	54.91	17	15	17	15	1076	120.2	8.5	33	15	LUZP1	0.862	0.020624	1982.7	1853.6	1431.9	1600.1	1388.6	1433.4	High	High	High	High	High	High	1
FALSE	High	Master Protein	O00625	Pirin	0	54.888	46	11	23	11	290	32.1	6.92	44.66	11	PIR	1.157	0.017675	4462.2	4022.4	2721.8	4830.1	3820.5	3957.9	High	High	High	High	High	High	1
FALSE	High	Master Protein	Q9P2R7	Succinate--CoA ligase [ADP-forming] subunit beta, mitochondrial	0	54.775	28	12	21	12	463	50.3	7.42	62.49	12	SUCLA2	1.156	0.0210546	7083.1	6546.9	4469.1	7297.2	6278.1	6012.1	High	High	High	High	High	High	1
FALSE	High	Master Protein	Q9NRK6	ATP-binding cassette sub-family B member 10, mitochondrial	0	53.522	18	11	15	10	738	79.1	9.85	34.43	11	ABCB10	0.791	0.0265433	743.1	714.4	535.9	507.6	504.7	492.8	High	High	High	High	High	High	1
FALSE	High	Master Protein	Q92947-1	Glutaryl-CoA dehydrogenase, mitochondrial	0	52.952	27	8	12	8	438	48.1	8.06	46.29	8	GCDH	1.463	0.0488568	1848.7	1761.5	1453.7	2628.6	2116.4	2009.5	High	High	High	High	High	High	1
FALSE	High	Master Protein	Q14651	Plastin-1	0	52.86	17	7	17	4	629	70.2	5.41	59.62	7	PLS1	1.172	0.0400559	779.5	760.7	549.6	813.2	766.1	749.4	High	High	High	High	High	High	1
FALSE	High	Master Protein	P48735	Isocitrate dehydrogenase [NADP], mitochondrial	0	52.384	34	14	19	14	452	50.9	8.69	47.01	14	IDH2	1.328	0.00493217	5438.4	4660.5	3206.8	6505.6	5238.3	4955.5	High	High	High	High	High	High	1
FALSE	High	Master Protein	Q9UG63	ATP-binding cassette sub-family F member 2	0	52.06	23	13	19	13	623	71.2	7.37	48.59	13	ABCF2	0.777	0.00830557	4178.2	3841.8	2975.6	3039.4	2345	2849.7	High	High	High	High	High	High	1
FALSE	High	Master Protein	P30520	adenylosuccinate synthetase isozyme 2	0	51.88	27	12	17	11	456	50.1	6.55	47.66	12	ADSS2	0.807	0.00121457	3227.6	3196.5	2502.9	2356.7	2143.6	2349.9	High	High	High	High	High	High	1
FALSE	High	Master Protein	P05362	Intercellular adhesion molecule 1	0	51.758	24	13	20	13	532	57.8	7.99	47.68	13	ICAM1	0.698	0.045585	4827.6	4816.9	4409.2	3154.6	3144.4	3351.9	High	High	High	High	High	High	1
FALSE	High	Master Protein	Q9BYK8-1	Helicase with zinc finger domain 2	0	51.459	7	14	14	14	2649	294.5	7.49	32.97	14	HELZ2	1.193	0.0231127	2568	2432.6	1889.5	2867.8	2416	2448.1	High	High	High	High	High	High	1
FALSE	High	Master Protein	Q14696	LRP chaperone MESD	0	50.818	35	7	16	7	234	26.1	7.78	50.06	7	MESD	0.752	0.00307654	2859.3	2750.1	2032.2	2013	1637.1	1814.9	High	High	High	High	High	High	1
FALSE	High	Master Protein	Q9BTT0	Acidic leucine-rich nuclear phosphoprotein 32 family member E	0	50.482	36	7	22	7	268	30.7	3.85	79.85	7	ANP32E	1.132	0.0117481	3234.3	3125.6	2397.8	3374.6	2973.9	3157.1	High	High	High	High	High	High	1
FALSE	High	Master Protein	Q5SSJ5-1	Heterochromatin protein 1-binding protein 3	0	50.355	27	13	16	13	553	61.2	9.67	41.75	13	HP1BP3	0.749	0.0407838	4145.2	3999.1	3217	2642.9	2824.3	2803.9	High	High	High	High	High	High	1
FALSE	High	Master Protein	P26006	Integrin alpha-3	0	50.28	13	12	19	12	1051	116.5	6.77	41	12	ITGA3	0.86	0.0115963	2791.7	2679.4	2051.8	2248.1	1950	2010.5	High	High	High	High	High	High	1
FALSE	High	Master Protein	O15479	Melanoma-associated antigen B2	0	48.678	26	9	16	9	319	35.3	8.76	40.12	9	MAGEB2	1.218	0.0307077	3875.6	3384.9	2488.6	4415.9	3735.6	3454.6	High	High	High	High	High	High	1
FALSE	High	Master Protein	P61353	60S ribosomal protein L27	0	46.351	55	10	23	10	136	15.8	10.56	48.89	10	RPL27	1.135	0.0353147	8261.4	7271	5332.4	8419.2	7063.2	7040.1	High	High	High	High	High	High	1
FALSE	High	Master Protein	P00374	dihydrofolate reductase	0	46.18	64	11	19	11	187	21.4	7.42	60.51	11	DHFR	0.887	0.0227072	3794.1	3420.4	2626.9	3149.8	2596	2672.4	High	High	High	High	High	High	1
FALSE	High	Master Protein	P32969	60S ribosomal protein L9	0	45.488	46	9	19	9	192	21.9	9.95	54.75	9	RPL9; RPL9P7; RPL9P8; RPL9P9	1.137	0.0221527	6331.5	5548.5	4180.4	6691	5515.4	5530.1	High	High	High	High	High	High	1
FALSE	High	Master Protein	Q53GS9	U4/U6.U5 tri-snRNP-associated protein 2	0	45.156	25	11	19	11	565	65.3	8.91	62.64	11	USP39	1.101	0.0266299	4111	3902.9	2859.1	4128.8	3612.3	3660.7	High	High	High	High	High	High	1
FALSE	High	Master Protein	P21283	V-type proton ATPase subunit C 1	0	45.012	40	12	15	12	382	43.9	7.46	34.92	12	ATP6V1C1	1.148	0.0377139	4423.7	4094.3	2640.2	4752	3757	3860.6	High	High	High	High	High	High	1
FALSE	High	Master Protein	P15291	Beta-1,4-galactosyltransferase 1	0	41.639	35	9	10	9	398	43.9	8.65	28.42	9	B4GALT1	0.833	0.0273609	2081.4	1953.5	1490.6	1474.2	1336.9	1512.5	High	High	High	High	High	High	1
FALSE	High	Master Protein	Q00059	Transcription factor A, mitochondrial	0	41.187	48	15	22	15	246	29.1	9.72	38.19	15	TFAM	0.755	0.00623882	6205	5975.7	4468.1	4301.4	3704.5	4224.7	High	High	High	High	High	High	1
FALSE	High	Master Protein	P36551	Oxygen-dependent coproporphyrinogen-III oxidase, mitochondrial	0	40.351	24	10	12	10	454	50.1	8.25	26.6	10	CPOX	1.18	0.0384056	1573.5	1453.7	936	1737.9	1322.4	1369.7	High	High	High	High	High	High	1
FALSE	High	Master Protein	Q9UJA5-1	tRNA (adenine(58)-N(1))-methyltransferase non-catalytic subunit TRM6	0	40.168	24	9	10	9	497	55.8	7.55	33.16	9	TRMT6	1.071	0.00990574	3226.3	2895.6	1846.5	3243.1	2546.8	2279.7	High	High	High	High	High	High	1
FALSE	High	Master Protein	P62910	60S ribosomal protein L32	0	39.792	35	8	19	8	135	15.9	11.33	44.68	8	RPL32	1.136	0.0078013	7180	6164.7	4323.1	7631.1	5724.9	5953.1	High	High	High	High	High	High	1
FALSE	High	Master Protein	O75955	Flotillin-1	0	37.97	20	8	9	8	427	47.3	7.49	18.6	8	FLOT1	0.707	0.0305125	954.7	949.2	647.5	620.7	551.1	626.6	High	High	High	High	High	High	1
FALSE	High	Master Protein	Q9Y5L0-2	transportin-3	0	37.619	11	7	8	7	923	104.1	5.57	31.1	7	TNPO3	1.099	0.0265378	2019.4	1881.6	1259.7	2077.1	1675.2	1695.2	High	High	High	High	High	High	1
FALSE	High	Master Protein	Q00534	Cyclin-dependent kinase 6	0	37.355	35	10	13	9	326	36.9	6.46	29.29	10	CDK6	0.925	0.0359222	2849.9	2704.5	2024.4	2328.1	2054.7	2200.9	High	High	High	High	High	High	1
FALSE	High	Master Protein	P49023	Paxillin	0	37.272	26	9	10	9	591	64.5	6.19	28.97	9	PXN	0.933	0.0147258	1359.5	1229.8	928.1	1210.3	934.2	1007.2	High	High	High	High	High	High	1
FALSE	High	Master Protein	P82673-1	28S ribosomal protein S35, mitochondrial	0	36.82	37	9	13	9	323	36.8	8.24	34.23	9	MRPS35	1.081	0.0293031	1363.2	1257.5	953.3	1450.1	1116.7	1197.9	High	High	High	High	High	High	1
FALSE	High	Master Protein	Q8N129	Protein canopy homolog 4	0	36.378	40	8	12	8	248	28.3	4.64	33.08	8	CNPY4	0.767	0.0328866	2138.7	1813.2	1541.2	1535.7	1282.5	1374.6	High	High	High	High	High	High	1
FALSE	High	Master Protein	P15374	Ubiquitin carboxyl-terminal hydrolase isozyme L3	0	36.125	35	6	10	6	230	26.2	4.92	29.95	6	UCHL3	1.459	0.000986273	2993.3	2594.8	1650.2	4087.5	3050.5	2949.2	High	High	High	High	High	High	1
FALSE	High	Master Protein	Q96A26	Protein FAM162A	0	35.721	38	7	15	7	154	17.3	9.77	24.73	7	FAM162A	1.123	0.0424557	4525.4	3980	2715.3	5061.3	3620.5	3548.4	High	High	High	High	High	High	1
FALSE	High	Master Protein	Q9UKG1	DCC-interacting protein 13-alpha	0	34.558	15	8	8	8	709	79.6	5.41	25.08	8	APPL1	1.143	0.0243456	1085.8	958.9	658.4	1105	899.9	895.4	High	High	High	High	High	High	1
FALSE	High	Master Protein	Q13618	Cullin-3	0	34.29	18	11	13	11	768	88.9	8.48	27.68	11	CUL3	0.902	0.0270318	1293.3	1214.2	914.4	1092.3	862.4	983.6	High	High	High	High	High	High	1
FALSE	High	Master Protein	Q01970-1	1-phosphatidylinositol 4,5-bisphosphate phosphodiesterase beta-3	0	34.181	9	9	9	9	1234	138.7	5.9	22.65	9	PLCB3	1.042	0.0316582	1451.4	1359.9	1021.3	1425.3	1144.3	1237.6	High	High	High	High	High	High	1
FALSE	High	Master Protein	P50336	protoporphyrinogen oxidase	0	33.619	22	7	8	7	477	50.7	8.16	18.94	7	PPOX	1.592	0.0494952	1932.8	1763.3	1175.7	2302.4	2390.5	2177.2	High	High	High	High	High	High	1
FALSE	High	Master Protein	Q02252	Methylmalonate-semialdehyde dehydrogenase [acylating], mitochondrial	0	33.151	19	8	11	8	535	57.8	8.5	25.04	8	ALDH6A1	1.414	0.0138432	652.1	583.6	405.1	852.5	746.2	666.1	High	High	High	High	High	High	1
FALSE	High	Master Protein	Q8NHQ9	ATP-dependent RNA helicase DDX55	0	32.995	14	5	6	5	600	68.5	9.25	21.68	5	DDX55	1.067	0.00952697	584.8	547.4	401.9	597	479	498.9	High	High	High	High	High	High	1
FALSE	High	Master Protein	Q9Y3Z3	deoxynucleoside triphosphate triphosphohydrolase SAMHD1	0	32.686	17	10	10	10	626	72.2	7.14	20.99	10	SAMHD1	1.391	0.02204	3003.6	2748.1	1992.7	3910.2	3239.6	2914.7	High	High	High	High	High	High	1
FALSE	High	Master Protein	P49207	60S ribosomal protein L34	0	32.622	41	8	24	8	117	13.3	11.47	47.97	8	RPL34	1.165	0.0225607	9534.9	8285.9	5836.1	10034.7	8285.5	7912.1	High	High	High	High	High	High	1
FALSE	High	Master Protein	Q9UBF2	Coatomer subunit gamma-2	0	31.934	14	9	10	7	871	97.6	5.81	19.4	9	COPG2	1.181	0.0363844	509.3	519.4	321.3	562.8	469.5	465.3	High	High	High	High	High	High	1
FALSE	High	Master Protein	O15400	Syntaxin-7	0	31.598	28	6	9	6	261	29.8	5.55	28.17	6	STX7	1.222	0.0358427	1094.1	1072.3	652.4	1205.5	1076.3	1053.2	High	High	High	High	High	High	1
FALSE	High	Master Protein	Q15404-1	Ras suppressor protein 1	0	30.752	38	6	6	6	277	31.5	8.65	21.41	6	RSU1	1.371	0.0348854	1346.3	1281.4	852.6	1726.8	1308.2	1518.9	High	High	High	High	High	High	1
FALSE	High	Master Protein	Q16698	2,4-dienoyl-CoA reductase, mitochondrial	0	30.664	23	6	10	6	335	36	9.28	32.79	6	DECR1	1.059	0.0476328	1914.9	1795.5	1274.1	1848.4	1579.6	1569.9	High	High	High	High	High	High	1
FALSE	High	Master Protein	Q15126	phosphomevalonate kinase	0	30.636	42	8	9	8	192	22	5.73	24.34	8	PMVK	1.173	0.0183524	973.6	854.4	592.7	1068.8	797.9	851.9	High	High	High	High	High	High	1
FALSE	High	Master Protein	Q9NW68	BSD domain-containing protein 1	0	28.553	18	6	10	6	430	47.1	4.49	27.26	6	BSDC1	0.865	0.00607951	1739.4	1569.7	1186.1	1369.1	1114.9	1215.3	High	High	High	High	High	High	1
FALSE	High	Master Protein	Q9P206-2	Isoform 2 of Uncharacterized protein KIAA1522	0	27.487	7	6	6	6	1094	113	10.02	12.94	6	KIAA1522	0.89	0.0139793	1249.9	1130.9	866.1	1033.7	855.6	896.7	High	High	High	High	High	High	1
FALSE	High	Master Protein	Q9NX62	Inositol monophosphatase 3	0	27.208	31	9	12	9	359	38.7	6.86	22.7	9	BPNT2	0.923	0.0183703	2143.4	1994.9	1442	1885.3	1512	1515.2	High	High	High	High	High	High	1
FALSE	High	Master Protein	Q14694	Ubiquitin carboxyl-terminal hydrolase 10	0	27.065	11	7	10	7	798	87.1	5.31	23.62	7	USP10	0.934	0.0224911	1192.5	1128.6	824.7	1042.1	837.4	899.8	High	High	High	High	High	High	1
FALSE	High	Master Protein	P36952-1	Serpin B5	0	24.791	15	4	7	4	375	42.1	6.05	20.95	4	SERPINB5	1.818	0.00157571	1515.6	1353.3	844.8	2526.2	2020.4	2026.6	High	High	High	High	High	High	1
FALSE	High	Master Protein	P26572	alpha-1,3-mannosyl-glycoprotein 2-beta-N-acetylglucosaminyltransferase	0	24.644	21	8	9	8	445	50.8	9.16	23.77	8	MGAT1	0.843	0.00166736	2252.6	2079.9	1550.4	1753	1439	1548.3	High	High	High	High	High	High	1
FALSE	High	Master Protein	Q7L8L6	FAST kinase domain-containing protein 5, mitochondrial	0	24.489	8	5	9	5	764	86.5	8.13	16.54	5	FASTKD5	1.155	0.0127864	482.8	479.2	343	521.7	458.3	444	High	High	High	High	High	High	1
FALSE	High	Master Protein	Q8NBL1	Protein O-glucosyltransferase 1	0	23.992	14	5	7	5	392	46.2	8.72	21.07	5	POGLUT1	0.762	0.0478105	2610.4	2670.6	2093.4	1621.3	1914.7	1855.6	High	High	High	High	High	High	1
FALSE	High	Master Protein	Q00403	Transcription initiation factor IIB	0	23.663	22	6	8	6	316	34.8	8.35	13.84	6	GTF2B	1.167	0.0186307	1209.8	1070.1	761.1	1253.8	1036.6	1033.4	High	High	High	High	High	High	1
FALSE	High	Master Protein	Q9Y696	Chloride intracellular channel protein 4	0	23.047	25	5	10	4	253	28.8	5.59	25.47	5	CLIC4	1.097	0.0157682	1656.6	1539.6	1060.6	1706.4	1344.2	1353.6	High	High	High	High	High	High	1
FALSE	High	Master Protein	Q9H223	EH domain-containing protein 4	0	22.325	17	5	5	4	541	61.1	6.76	16	5	EHD4	1.343	0.0291341	466.8	463.1	300	586.7	456.4	498.2	High	High	High	High	High	High	1
FALSE	High	Master Protein	Q9H3Q1	Cdc42 effector protein 4	0	22.293	14	4	6	4	356	38	5.19	20.35	4	CDC42EP4	0.924	0.00725922	369	325.6	268.8	312.5	248	288.9	High	High	High	High	High	High	1
FALSE	High	Master Protein	Q9UBQ6	Exostosin-like 2	0	21.513	18	5	5	5	330	37.4	8.95	14.74	5	EXTL2	1.406	0.00294322	507.5	461.7	332.1	667.8	515.7	557.8	High	High	High	High	High	High	1
FALSE	High	Master Protein	P17813	Endoglin	0	21.416	11	6	9	6	658	70.5	6.61	19.43	6	ENG	0.655	0.00728944	1733.9	1671.4	1319.9	947.8	971.2	1006.3	High	High	High	High	High	High	1
FALSE	High	Master Protein	Q9H1A4	anaphase-promoting complex subunit 1	0	20.498	4	5	6	5	1944	216.4	6.3	23.22	5	ANAPC1	0.893	0.0128922	918.3	865.5	649.6	754	654.3	674.7	High	High	High	High	High	High	1
FALSE	High	Master Protein	O00411	DNA-directed RNA polymerase, mitochondrial	0	20.467	5	5	5	5	1230	138.5	8.98	10.59	5	POLRMT	1.104	0.0464468	574.8	518.3	382.7	563.8	472.1	491.3	High	High	High	High	High	High	1
FALSE	High	Master Protein	Q8NHP6-1	motile sperm domain-containing protein 2	0	19.804	20	6	6	6	518	59.7	5.96	14.13	6	MOSPD2	1.204	0.0490546	359.2	359.6	207.2	404.8	350.7	349.5	High	High	High	High	High	High	1
FALSE	High	Master Protein	Q9NPJ3-1	Acyl-coenzyme A thioesterase 13	0	19.756	38	4	7	4	140	15	9.14	23.9	4	ACOT13	1.204	0.031033	2115.4	1968.5	1227.8	2298.7	1946.9	1917.5	High	High	High	High	High	High	1
FALSE	High	Master Protein	Q9Y2W6	tudor and KH domain-containing protein	0	19.447	11	4	6	4	561	62	5.02	18.82	4	TDRKH	1.735	0.0135504	303.4	317.2	202.9	492.5	421.2	473.6	High	High	High	High	High	High	1
FALSE	High	Master Protein	O43813	LanC-like protein 1	0	19.375	13	6	11	6	399	45.3	7.75	25.85	6	LANCL1	1.264	0.00740954	1911.5	1700.6	1064.4	2261.4	1705.5	1673.1	High	High	High	High	High	High	1
FALSE	High	Master Protein	P07711	Cathepsin L1	0	19.108	19	5	6	4	333	37.5	5.45	19.38	5	CTSL	0.862	0.0104474	2072.4	1932.6	1516.5	1729.6	1367.8	1515.5	High	High	High	High	High	High	1
FALSE	High	Master Protein	Q14657	EKC/KEOPS complex subunit LAGE3	0	18.489	32	3	5	3	143	14.8	8.63	23.07	3	LAGE3	1.442	0.0215842	497.4	472.9	294.1	653.2	559.8	594.1	High	High	High	High	High	High	1
FALSE	High	Master Protein	O15155	BET1 homolog	0	17.71	25	2	7	2	118	13.3	9.06	28.7	2	BET1	1.128	0.0375759	1210.3	1143	886	1277.4	1102	1114.8	High	High	High	High	High	High	1
FALSE	High	Master Protein	Q3SXM5	Inactive hydroxysteroid dehydrogenase-like protein 1	0	17.502	11	4	9	4	330	37	8.72	19.68	4	HSDL1	1.313	0.0170917	2341.8	2142.3	1305.1	2877.7	2295	2338	High	High	High	High	High	High	1
FALSE	High	Master Protein	Q96Q15-1	Serine/threonine-protein kinase SMG1	0	17.075	3	5	5	5	3661	410.2	6.46	10.28	5	SMG1	0.872	0.010929	1025.3	794.4	644.8	862.4	540.9	654.2	High	High	High	High	High	High	1
FALSE	High	Master Protein	O75781	Paralemmin-1	0	16.565	16	6	7	6	387	42.1	5	13.26	6	PALM	0.8	0.00745744	1252.4	1255.6	864.8	937.4	885.9	804.3	High	High	High	High	High	High	1
FALSE	High	Master Protein	P38432	coilin	0	16.354	7	3	5	3	576	62.6	9.07	9	3	COIL	0.809	0.0422677	595.2	530.8	362.9	450.5	329.6	372	High	High	High	High	High	High	1
FALSE	High	Master Protein	P63165-1	Small ubiquitin-related modifier 1	0	16.176	27	3	9	3	101	11.6	5.52	24.26	3	LOC101347507; LOC114495157; pigSUMO1; Sumo1; SUMO1	1.138	0.0493347	3955.7	3324.5	2421	4212.6	3163.2	3008.2	High	High	High	High	High	High	1
FALSE	High	Master Protein	P09417	dihydropteridine reductase	0	15.764	27	4	4	4	244	25.8	7.37	12.55	4	QDPR	1.087	0.0442501	540.2	542.6	380.5	573.4	470.6	481	High	High	High	High	High	High	1
FALSE	High	Master Protein	P26885	Peptidyl-prolyl cis-trans isomerase FKBP2	0	15.447	29	3	6	3	142	15.6	9.13	12.81	3	FKBP2	0.663	0.022146	1426	1407.2	1195.4	758.4	880.2	922.6	High	High	High	High	High	High	1
FALSE	High	Master Protein	P83436	Conserved oligomeric Golgi complex subunit 7	0	14.77	7	3	3	3	770	86.3	5.47	11.53	3	COG7	1.259	0.0320568	441.7	421	322.7	542	435.4	430	High	High	High	High	High	High	1
FALSE	High	Master Protein	Q9BU89	Deoxyhypusine hydroxylase	0	14.234	8	2	3	2	302	32.9	4.83	10.12	2	DOHH	0.668	0.0131145	494.9	463.1	388.8	304.5	284.3	302.1	High	High	High	High	High	High	1
FALSE	High	Master Protein	Q9BTT6	Leucine-rich repeat-containing protein 1	0	14.125	10	4	4	3	524	59.2	5.02	9.32	4	LRRC1	1.164	0.0355347	432.3	375.5	277.6	475.8	358.8	352	High	High	High	High	High	High	1
FALSE	High	Master Protein	O96008	Mitochondrial import receptor subunit TOM40 homolog	0	13.749	15	3	3	3	361	37.9	7.25	11.9	3	TOMM40	0.867	0.0315219	1224.5	1100.3	912.3	1037.1	783.2	890.3	High	High	High	High	High	High	1
FALSE	High	Master Protein	Q8TED1	Probable glutathione peroxidase 8	0	13.746	22	5	6	5	209	23.9	9.35	11.74	5	GPX8	0.795	0.0243106	1839.2	1642.2	1226.6	1191.7	1072.7	1153.4	High	High	High	High	High	High	1
FALSE	High	Master Protein	O95671-1	N-acetylserotonin O-methyltransferase-like protein	0	12.593	8	3	4	3	621	68.8	6.07	11.89	3	ASMTL	1.515	0.0168067	601.7	574.6	395.1	853	666.3	774.5	High	High	High	High	High	High	1
FALSE	High	Master Protein	Q9UBZ4	DNA-(apurinic or apyrimidinic site) lyase 2	0	12.504	10	3	3	3	518	57.4	8.29	3.74	3	APEX2	0.9	0.0121959	387.4	393	295.9	326.2	281.8	312.3	High	High	High	High	High	High	1
FALSE	High	Master Protein	Q9UBV8	Peflin	0	12.351	12	4	4	4	284	30.4	6.54	5.95	4	PEF1	0.758	0.0193064	970.6	976.6	698.5	595.6	607.7	654.2	High	High	High	High	High	High	1
FALSE	High	Master Protein	Q9Y624	Junctional adhesion molecule A	0	11.576	9	4	5	4	299	32.6	7.9	8.02	4	F11R	1.299	0.012525	1297.8	1261.8	891	1737.7	1341.2	1346.2	High	High	High	High	High	High	1
FALSE	High	Master Protein	O14657	Torsin-1B	0	10.929	7	2	2	2	336	38	8.54	6.9	2	TOR1B	0.663	0.0352159	873.4	885	705.9	533.6	595.6	544.3	High	High	High	High	High	High	1
FALSE	High	Master Protein	Q8N8N7-1	Prostaglandin reductase 2	0	10.262	12	3	3	3	351	38.5	5.41	11.19	3	HEL-S-298; PTGR2	1.055	0.0438747	363.5	349	243.4	350.8	302.3	302.9	High	High	High	High	High	High	1
FALSE	High	Master Protein	Q8IV38	Ankyrin repeat and MYND domain-containing protein 2	0	10.09	7	2	2	2	441	49.3	6.25	10.18	2	ANKMY2	1.202	0.0314881	611	546.3	388.9	728.1	539.3	520.7	High	High	High	High	High	High	1
FALSE	High	Master Protein	O94913	Pre-mRNA cleavage complex 2 protein Pcf11	0.002	9.805	2	3	3	3	1555	172.9	8.48	7.35	3	PCF11	0.799	0.0268161	962.8	976.5	760.5	720.3	686.4	673.7	High	High	High	High	High	High	1
FALSE	High	Master Protein	Q9H7C9-1	Mth938 domain-containing protein	0.002	9.185	30	3	3	3	122	13.3	8.46	6.04	3	AAMDC	1.329	0.00310147	1010.5	888.9	634.1	1257	955.3	1021.9	High	High	High	High	High	High	1
FALSE	High	Master Protein	Q8N4Q1	Mitochondrial intermembrane space import and assembly protein 40	0.002	8.65	17	1	2	1	142	16	4.31	6.12	1	CHCHD4	1.215	0.0255329	40.2	65.8	33.3	45.7	65.1	50.3	High	High	High	High	High	High	1
FALSE	High	Master Protein	P15923	Transcription factor E2-alpha	0.002	8.174	3	2	2	2	654	67.6	6.47	2.62	2	TCF3	0.312	0.00844751	680.2	650.7	572	198.5	176.8	186.3	High	High	High	High	High	High	1
FALSE	High	Master Protein	O75691	Small subunit processome component 20 homolog	0.002	8.116	1	3	3	3	2785	318.2	7.39	5.64	3	UTP20	0.826	0.000630077	239.7	238.4	177.9	182.6	161.8	174.5	High	High	High	High	High	High	1
FALSE	High	Master Protein	Q6UW78	Ubiquinol-cytochrome-c reductase complex assembly factor 3	0.002	8.106	24	1	1	1	93	10.1	9.41	5.92	1	UQCC3	1.328	0.0411015	29.7	23.9	17.3	36.9	25.2	31.8	High	High	High	High	High	High	1
FALSE	High	Master Protein	Q9Y320	Thioredoxin-related transmembrane protein 2	0.002	7.576	10	3	3	3	296	34	8.69	5.12	3	TMX2	0.926	0.02581	377.5	383.8	278.4	334.2	287.7	299.9	High	High	High	High	High	High	1
FALSE	High	Master Protein	Q9BRG1	Vacuolar protein-sorting-associated protein 25	0.002	7.047	14	2	2	2	176	20.7	6.34	7.14	2	VPS25	0.832	0.0320581	828.4	769.8	542.6	631.2	525.9	569.3	High	High	High	High	High	High	1
FALSE	High	Master Protein	Q9BZE2	tRNA pseudouridine(38/39) synthase	0.002	6.616	5	2	2	2	481	55.6	7.49	2.96	2	PUS3	0.748	0.0303544	1462.2	1419.9	823.3	1023	849.2	785.4	High	High	High	High	High	High	1
FALSE	High	Master Protein	Q9Y2D0	Carbonic anhydrase 5B, mitochondrial	0.002	6.265	5	1	1	1	317	36.4	7.81	5.53	1	CA5B	1.544	0.0236281	271.5	242.4	165.8	337.7	315.9	297.7	High	High	High	High	High	High	1
FALSE	High	Master Protein	O96006	zinc finger BED domain-containing protein 1	0.002	6.081	4	2	2	2	694	78.1	6.1	4.04	2	ZBED1	0.875	0.00926844	199.3	194.1	147.6	165.5	139.4	147.3	High	High	High	High	High	High	1
FALSE	High	Master Protein	O95219	sorting nexin-4	0.002	6.061	7	2	2	2	450	51.9	5.99	6.24	2	SNX4	1.086	0.00533054	313	297.7	221.8	315.1	265.4	281.7	High	High	High	High	High	High	1
FALSE	High	Master Protein	Q86U44	N6-adenosine-methyltransferase 70 kDa subunit	0.002	5.65	5	2	2	2	580	64.4	6.42	4.3	2	METTL3	1.117	0.0309118	195.1	214.4	151.6	201.2	196.6	205.4	High	High	High	High	High	High	1
FALSE	High	Master Protein	Q9NQG1	Protein MANBAL	0.002	5.267	24	2	2	2	85	9.5	9.16	6.94	2	MANBAL	1.301	0.0486786	294.9	281.5	207.1	372.2	300.8	274.8	High	High	High	High	High	High	1
FALSE	High	Master Protein	Q16739	ceramide glucosyltransferase	0.002	4.981	4	1	1	1	394	44.8	7.78	3.95	1	UGCG	1.182	0.0308133	79	78.8	58.4	87.7	76.5	74.4	High	High	High	High	High	High	1
FALSE	High	Master Protein	P78540	arginase-2, mitochondrial	0.002	4.868	7	1	1	1	354	38.6	6.47	3.24	1	ARG2	1.259	0.0284231	85.3	79.8	50.6	100.5	76.1	79.4	High	High	High	High	High	High	1
FALSE	High	Master Protein	O94811	Tubulin polymerization-promoting protein	0.002	4.731	7	1	1	1	219	23.7	9.44	5.15	1	TPPP	2.227	0.0255151	42.1	37.9	23.5	66.1	69.3	62.2	High	High	High	High	High	High	1
FALSE	High	Master Protein	P01350	Gastrin	0.002	4.448	31	2	2	2	101	11.4	5.19	3.5	2	GAST	1.404	0.0200642	1010.4	924.8	556.2	1327.8	945	948.1	High	High	High	High	High	High	1
FALSE	High	Master Protein	Q17R31-1	Putative deoxyribonuclease TATDN3	0.002	4.32	6	1	1	1	274	30.3	7.15	3.76	1	TATDN3	1.122	0.0490528	160.6	174.9	121.9	168.6	155.7	167.8	High	High	High	High	High	High	1
FALSE	High	Master Protein	P57105	Synaptojanin-2-binding protein	0.002	4.191	8	1	1	1	145	15.9	6.3	3.09	1	SYNJ2BP	1.355	0.0173733	421.2	398.1	287.4	573.6	443.1	427	High	High	High	High	High	High	1
FALSE	High	Master Protein	O94916	nuclear factor of activated T-cells 5	0.002	4.043	1	1	1	1	1531	165.7	5.24	2.22	1	NFAT5	0.867	0.011262	149.8	108.9	92.9	121.5	72.8	96.2	High	High	High	High	High	High	1
FALSE	High	Master Protein	Q6ZMI0-1	Protein phosphatase 1 regulatory subunit 21	0.003	3.922	3	1	1	1	780	88.3	6.84	2.1	1	PPP1R21	1.757	0.0399116	84.7	72	45.9	113.9	103.9	114.4	High	High	High	High	High	High	1
FALSE	High	Master Protein	Q96GC9	Vacuole membrane protein 1	0.004	3.769	4	1	2	1	406	46.2	6.95	2.3	1	VMP1	0.904	0.0480537	277.1	249.7	203.7	211	185.8	214.3	High	High	High	High	High	High	1
FALSE	High	Master Protein	O76027	Annexin A9	0.004	3.658	5	1	1	1	345	38.3	5.77	4.72	1	ANXA9	1.237	0.00638929	63.7	70.2	52.1	77.7	71.3	72	High	High	High	High	High	High	1
FALSE	High	Master Protein	Q9BQL6-1	Fermitin family homolog 1	0.004	3.658	5	2	2	2	677	77.4	6.28	2.16	2	FERMT1	0.862	0.0331368	260.5	262.9	198	213.4	170.7	198.6	High	High	High	High	High	High	1
FALSE	High	Master Protein	O43301	Heat shock 70 kDa protein 12A	0.005	3.419	3	2	2	2	675	74.9	6.77	2.2	2	HSPA12A	1.509	0.0241099	348.4	338.4	245	492.1	461.6	397.2	High	High	High	High	High	High	1
FALSE	High	Master Protein	Q9BX59	Tapasin-related protein	0.005	3.311	2	1	1	1	468	50.2	5.26	2.34	1	TAPBPL	0.626	0.00991525	388.2	377.8	257.4	207.8	194.2	208.2	High	High	High	High	High	High	1
FALSE	High	Master Protein	Q6VY07	Phosphofurin acidic cluster sorting protein 1	0.008	2.795	5	2	2	2	963	104.8	7.74	0	2	PACS1	0.874	0.00732844	30.7	31.8	22	25.1	23.7	22.2	High	High	High	High	High	High	1
FALSE	High	Master Protein	O00214-1	Galectin-8	0.009	2.68	3	1	1	1	317	35.8	8.25	2.44	1	LGALS8	0.677	0.0359435	309.3	296.5	267.9	196.1	188	199	High	High	High	High	High	High	1
FALSE	High	Master Protein	Q96II8-1	Leucine-rich repeat and calponin homology domain-containing protein 3	0.009	2.644	2	1	1	1	777	86	6.71	2.65	1	LRCH3	0.819	0.0263533	100.5	95.9	66.3	77	64.5	68.8	High	High	High	High	High	High	1
FALSE	Medium	Master Protein	Q765P7	MTSS1-like protein	0.012	2.475	2	1	1	1	747	79.9	7.47	3.25	1	MTSS2	0.853	0.0111141	136.3	140.4	108.5	108.8	97.2	113.2	High	High	High	High	High	High	1
FALSE	Medium	Master Protein	Q9BT40	Inositol polyphosphate 5-phosphatase K	0.017	2.077	2	1	1	1	448	51.1	6.54	2.66	1	INPP5K	1.156	0.0230847	471.4	413.1	294.6	496.4	392	419.2	High	High	High	High	High	High	1
FALSE	Medium	Master Protein	O75665	Oral-facial-digital syndrome 1 protein	0.02	2.024	2	1	1	1	1012	116.6	6.1	0	1	OFD1	0.764	0.0258026	134.4	147.4	131.2	96.1	100.2	116.2	High	High	High	High	High	High	1
FALSE	Low	Master Protein	Q8WUH1	Protein Churchill	0.072	1.165	4	1	1	1	139	16.1	5.54	0	1	CHURC1; FNTB	0.738	0.0207173	646.4	692	397.6	416	419.5	366.5	High	High	High	High	High	High	1
