# Supplementary material for: Trichostatin A Promotes Cytotoxicity of Cisplatin, as Evidenced by Enhanced Apoptosis/Cell Death Markers
Source: Molecules. 2024 Jun 3;29(11):2623. doi: 10.3390/molecules29112623 (PMC11173726; doi:10.3390/molecules29112623)
Supplement: Supplementary file 1 [file molecules-29-02623-s001.zip › Supporting information Table S3.xlsx]

## Sheet: Sheet2
Table S3. MS/MS raw data for protein identification and quantification in A549 cells treated with TSA with p < 0.05.
Checked	Protein FDR Confidence: Combined	Master	Accession	Description	Exp. q-value: Combined	Sum PEP Score	Coverage [%]	# Peptides	# PSMs	# Unique Peptides	# AAs	MW [kDa]	calc. pI	Score Sequest HT: Sequest HT	# Peptides (by Search Engine): Sequest HT	Abundance Ratio: (tsa) / (con)	Abundance Ratio P-Value: (tsa) / (con)	Abundance: F1: 129C, Sample, rep1, con	Abundance: F4: 129C, Sample, rep2, con	Abundance: F5: 129C, Sample, rep3, con	Abundance: F1: 130N, Sample, rep1, tsa	Abundance: F4: 130N, Sample, rep2, tsa	Abundance: F5: 130N, Sample, rep3, tsa	Found in Sample: [S1] F1: 129C, Sample, rep1, con	Found in Sample: [S10] F4: 129C, Sample, rep2, con	Found in Sample: [S11] F5: 129C, Sample, rep3, con	Found in Sample: [S4] F1: 130N, Sample, rep1, tsa	Found in Sample: [S12] F4: 130N, Sample, rep2, tsa	Found in Sample: [S14] F5: 130N, Sample, rep3, tsa	# Protein Groups	Modifications
FALSE	High	Master Protein	P21333	Filamin-A	0	1968.74	66	129	1923	116	2647	280.6	6.06	4221.67	129	0.896	2.9283e-05	392195	267692	271067	341850	236820	234542	High	High	High	High	High	High	1	Phospho [S2152(100)]
FALSE	High	Master Protein	O75369-8	Isoform 8 of Filamin-B	0	1771.96	67	135	1516	120	2633	281.5	5.71	3116.51	135	0.9	0.0307525	264656	190775	198035	217283	170165	172131	High	High	High	High	High	High	1	Methyl [Q41]
FALSE	High	Master Protein	Q09666-1	Neuroblast differentiation-associated protein AHNAK	0	1590.44	58	178	883	178	5890	628.7	6.15	1811.83	178	1.236	0.00629194	177356	140365	110938	225271	170941	132311	High	High	High	High	High	High	1	Methyl [K707]
FALSE	High	Master Protein	P46940	Ras GTPase-activating-like protein IQGAP1	0	1298.01	66	85	1167	83	1657	189.1	6.48	3076.58	85	0.892	0.00108473	197162	147374	141196	169893	130422	121558	High	High	High	High	High	High	1
FALSE	High	Master Protein	P78527	DNA-dependent protein kinase catalytic subunit	0	1194.7	43	154	788	154	4128	468.8	7.12	1629.8	154	0.873	9.3463e-06	139899	107380	109640	118867	92622.9	92345.8	High	High	High	High	High	High	1
FALSE	High	Master Protein	P10809	60 kDa heat shock protein, mitochondrial	0	1067.3	80	47	4001	47	573	61	5.87	13129.8	47	1.472	0.00107361	393847	281567	240314	559429	409340	352899	High	High	High	High	High	High	1	Methyl [K58]; Acetyl [K516; K523]
FALSE	High	Master Protein	O43707	Alpha-actinin-4	0	1012.18	73	62	1250	43	911	104.8	5.44	2882.7	62	0.833	0.00482058	176193	110119	97089.9	137426	90764.8	78087.1	High	High	High	High	High	High	1
FALSE	High	Master Protein	P49327	Fatty acid synthase	0	1009.33	56	100	965	100	2511	273.3	6.44	2075.78	100	0.743	0.000214152	181453	129790	133845	129753	95379.2	96023.7	High	High	High	High	High	High	1
FALSE	High	Master Protein	Q7Z6Z7	E3 ubiquitin-protein ligase HUWE1	0	974.925	40	117	526	117	4374	481.6	5.22	1172.68	117	0.848	0.0359238	84983.7	87098.4	65962.4	63667.3	74635.5	53985.6	High	High	High	High	High	High	1
FALSE	High	Master Protein	P35579-1	Myosin-9	0	921.532	57	103	557	85	1960	226.4	5.6	1108.62	103	0.852	0.00791606	67161.3	59939.7	52869.4	56352.2	50459.7	41809.8	High	High	High	High	High	High	1
FALSE	High	Master Protein	P07814	Bifunctional glutamate/proline--tRNA ligase	0	876.87	59	71	754	70	1512	170.5	7.33	1766.54	71	0.91	0.00664266	138525	92446.6	102798	121878	84561.1	90294.5	High	High	High	High	High	High	1	Methyl [Q911]
FALSE	High	Master Protein	P13639	Elongation factor 2	0	810.739	70	55	1322	54	858	95.3	6.83	2861.52	55	0.829	0.00681871	234447	166495	156034	189342	140441	121951	High	High	High	High	High	High	1	Methyl [K407]
FALSE	High	Master Protein	P11142-1	Heat shock cognate 71 kDa protein	0	773.365	79	48	2226	32	646	70.9	5.52	5555.08	48	0.945	0.0380121	263464	187070	180138	234964	174572	166090	High	High	High	High	High	High	1	Methyl [Q58; Q424; Q426; Q435; R469; Q559; K561; K567]
FALSE	High	Master Protein	P12270	Nucleoprotein TPR	0	722.44	44	91	431	90	2363	267.1	5.02	969.37	91	1.206	0.00226828	69534.5	47540.2	44229.7	81702.8	55565.6	52067.3	High	High	High	High	High	High	1
FALSE	High	Master Protein	P14618	Pyruvate kinase PKM	0	716.022	78	42	2232	4	531	57.9	7.84	5425.45	42	0.902	0.0395194	78014.2	66642.5	52042.9	69461.3	55540.6	45338.3	High	High	High	High	High	High	1	Acetyl [K206; K207]
FALSE	High	Master Protein	P11021	78 kDa glucose-regulated protein	0	696.839	68	45	1508	42	654	72.3	5.16	3514.05	45	1.625	0.00988245	202681	146353	143235	295376	234980	244814	High	High	High	High	High	High	1
FALSE	High	Master Protein	Q92616	eIF-2-alpha kinase activator GCN1	0	680.878	47	101	376	101	2671	292.6	7.47	841.47	101	0.852	0.0475559	62837.9	51324.9	42441.8	56128.1	43217.9	33430.2	High	High	High	High	High	High	1
FALSE	High	Master Protein	O00410	Importin-5	0	678.9	54	44	489	42	1097	123.6	4.94	1323.1	44	0.932	0.0359357	88009.4	54482.4	61932.7	76504.6	50539.6	55739.5	High	High	High	High	High	High	1
FALSE	High	Master Protein	Q14315	Filamin-C	0	657.843	38	80	492	66	2725	290.8	5.97	814.65	80	1.102	0.0225237	42240	32818.4	30508.8	45552.2	35736.8	31272.8	High	High	High	High	High	High	1
FALSE	High	Master Protein	P60709	Actin, cytoplasmic 1	0	620.853	73	25	3352	11	375	41.7	5.48	10332.3	25	0.849	0.0317687	190727	118437	125247	166697	94797.4	102692	High	High	High	High	High	High	1	Methyl [K61; R177; Q225; R312]
FALSE	High	Master Protein	P27797	Calreticulin	0	615.315	79	32	848	32	417	48.1	4.44	2090.39	32	1.501	0.0174487	113891	84212.7	82698	156716	124845	137007	High	High	High	High	High	High	1
FALSE	High	Master Protein	P80723	Brain acid soluble protein 1	0	607.763	90	22	760	22	227	22.7	4.63	1572.75	22	0.852	0.00539298	154769	119570	118120	125251	102223	97196.8	High	High	High	High	High	High	1	Phospho [T36(100)]
FALSE	High	Master Protein	P04406-1	glyceraldehyde-3-phosphate dehydrogenase	0	578.998	85	26	4178	26	335	36	8.46	11257.8	26	0.956	0.00205382	462112	346105	373064	430433	328773	344343	High	High	High	High	High	High	1	Methyl [K107; K334]; Phospho [S333(98.7)]
FALSE	High	Master Protein	P14625	Endoplasmin	0	572.705	72	58	1207	44	803	92.4	4.84	2275.37	58	1.451	0.00108771	108874	88997.9	79481.1	153986	126452	115019	High	High	High	High	High	High	1
FALSE	High	Master Protein	Q9NYU2-1	UDP-glucose:glycoprotein glucosyltransferase 1	0	559.378	51	59	346	58	1555	177.1	5.63	823.14	59	1.366	0.0025902	38385.1	36089.1	39400.2	51074.6	50118.8	50599.8	High	High	High	High	High	High	1
FALSE	High	Master Protein	P55060-1	Exportin-2	0	527.505	53	41	390	41	971	110.3	5.77	1003.3	41	0.968	0.0286939	79968.2	72769.4	60736.8	74495.6	70136.9	56724.7	High	High	High	High	High	High	1
FALSE	High	Master Protein	Q14697-1	Neutral alpha-glucosidase AB	0	523.529	54	40	700	1	944	106.8	6.14	1494.8	40	1.694	0.0234706	4773.5	2196.1	3650.9	6706.8	4117.4	5968.3	High	High	High	High	High	High	1
FALSE	High	Master Protein	P09874	Poly [ADP-ribose] polymerase 1	0	519.495	59	56	361	56	1014	113	8.88	612.82	56	1.581	0.0441022	45695.2	26188.1	25612.8	91260.6	40901.7	34928.5	High	High	High	High	High	High	1
FALSE	High	Master Protein	P06576	ATP synthase subunit beta, mitochondrial	0	514.521	74	26	893	26	529	56.5	5.4	1896.28	26	1.24	0.0465561	116797	72181.4	72549.7	126469	88444.3	89317.4	High	High	High	High	High	High	1
FALSE	High	Master Protein	P68371	Tubulin beta-4B chain	0	513.246	82	27	1079	1	445	49.8	4.89	2057.95	27	1.212	0.0119068	6276.6	5394	4111.4	7415.4	6575.7	4580.4	High	High	High	High	High	High	1	Acetyl [K154]; Methyl [Q334]
FALSE	High	Master Protein	P40939	Trifunctional enzyme subunit alpha, mitochondrial	0	501.411	54	33	368	33	763	82.9	9.04	851.35	33	1.214	0.0306197	68665.5	40795.7	34401	74457.5	48906.7	40513.3	High	High	High	High	High	High	1
FALSE	High	Master Protein	P13667	Protein disulfide-isomerase A4	0	499.434	62	42	511	42	645	72.9	5.07	959.62	42	1.47	0.00342726	116186	71548.5	73729.3	163695	110400	104637	High	High	High	High	High	High	1	Acetyl [K596]
FALSE	High	Master Protein	O14980	Exportin-1	0	496.559	54	44	402	44	1071	123.3	6.06	1039.44	44	0.861	0.0248101	88570.9	62271.1	60133.7	72251	55678.9	49962.3	High	High	High	High	High	High	1
FALSE	High	Master Protein	P07237	Protein disulfide-isomerase	0	495.314	75	36	756	36	508	57.1	4.87	1482.26	36	1.616	0.0201085	154971	119289	106851	229095	190448	200933	High	High	High	High	High	High	1
FALSE	High	Master Protein	P68104	Elongation factor 1-alpha 1	0	494.427	74	26	1417	15	462	50.1	9.01	2681.68	26	0.747	0.0198741	110405	73911.4	59233.2	89484.8	54549	42443.1	High	High	High	High	High	High	1	Acetyl [K212]; Methyl [Q164; K165; R166; K408]
FALSE	High	Master Protein	Q08J23	tRNA (Cytosine(34)-C(5))-methyltransferase	0	488.659	74	46	388	46	767	86.4	6.77	767.93	46	0.882	0.00412271	66793.1	56873.4	54946.6	57391	49089.4	47612	High	High	High	High	High	High	1
FALSE	High	Master Protein	P49321	Nuclear autoantigenic sperm protein	0	482.449	71	37	373	37	788	85.2	4.3	815.39	37	1.069	0.0432555	56640.4	42834.3	47155.7	57292.2	45984.8	48637.1	High	High	High	High	High	High	1
FALSE	High	Master Protein	P30101	Protein disulfide-isomerase A3	0	478.506	65	33	615	33	505	56.7	6.35	1281.29	33	1.747	0.00206557	112679	76058.9	74430.7	190634	131272	135453	High	High	High	High	High	High	1	Methyl [K362]
FALSE	High	Master Protein	Q9Y4L1	Hypoxia up-regulated protein 1	0	473.971	54	40	304	40	999	111.3	5.22	762.21	40	1.135	0.00963231	42269.7	37609.1	36019.9	45301.3	42182.5	39708.6	High	High	High	High	High	High	1
FALSE	High	Master Protein	P11586	C-1-tetrahydrofolate synthase, cytoplasmic	0	462.306	58	46	309	45	935	101.5	7.3	603.47	46	0.872	0.0176759	60858.8	40913.8	32730.5	48917	35622.6	27537.5	High	High	High	High	High	High	1
FALSE	High	Master Protein	Q13423	NAD(P) transhydrogenase, mitochondrial	0	447.663	40	38	334	38	1086	113.8	8.09	595.38	38	1.238	0.0064157	55219.9	44673.2	42070	65585.9	57111.9	50278.2	High	High	High	High	High	High	1
FALSE	High	Master Protein	P53618	Coatomer subunit beta	0	440.032	58	47	273	47	953	107.1	6.05	565.43	47	0.929	0.0456002	54188.1	45370.3	34433.7	49065.9	43181.8	30528.3	High	High	High	High	High	High	1
FALSE	High	Master Protein	Q00839-2	Isoform Short of Heterogeneous nuclear ribonucleoprotein U	0	436.237	51	34	622	1	806	88.9	5.78	1198.97	34	0.812	0.0104359	4881.1	4436.5	3556	3860.8	3535.8	2946.9	High	High	High	High	High	High	1
FALSE	High	Master Protein	Q16555-1	Dihydropyrimidinase-related protein 2	0	430.829	74	29	372	26	572	62.3	6.38	968.44	29	0.896	0.0272617	67470.4	42275.3	42924.8	58898.9	38430.8	35688.3	High	High	High	High	High	High	1
FALSE	High	Master Protein	P17987	T-complex protein 1 subunit alpha	0	423.452	72	29	348	29	556	60.3	6.11	780.19	29	0.976	0.0119469	65384.9	52752.5	46918.9	61942.7	50870.2	44434	High	High	High	High	High	High	1
FALSE	High	Master Protein	Q13200	26S proteasome non-ATPase regulatory subunit 2	0	421.964	61	44	361	44	908	100.1	5.2	705.37	44	1.134	0.00778251	61273.9	66055.5	47673.2	65781.1	74316.4	52192.3	High	High	High	High	High	High	1
FALSE	High	Master Protein	P52701	DNA mismatch repair protein MSH6	0	412.753	45	46	263	45	1360	152.7	6.9	487.76	46	1.247	0.0270343	31967	28620	28723.8	40384.7	35264.1	31939.3	High	High	High	High	High	High	1	Phospho [S292(100)]
FALSE	High	Master Protein	Q02218	2-oxoglutarate dehydrogenase, mitochondrial	0	408.364	53	40	273	40	1023	115.9	6.86	660.55	40	0.94	0.0109686	43064.8	34841.4	28085.3	39455.1	32915.3	25449.4	High	High	High	High	High	High	1
FALSE	High	Master Protein	P26038	Moesin	0	403.613	70	45	435	31	577	67.8	6.4	681.36	45	0.85	0.017043	63491.8	34562.8	36181.6	52565	29303.6	27766	High	High	High	High	High	High	1	Acetyl [K209]
FALSE	High	Master Protein	Q12906-7	Isoform 7 of Interleukin enhancer-binding factor 3	0	402.236	53	37	291	31	898	95.7	8.81	628.59	37	0.881	0.00930517	42073.6	26178.5	26890.4	37149.8	22524.1	22861.5	High	High	High	High	High	High	1	Phospho [S382(100)]
FALSE	High	Master Protein	P04083	annexin A1	0	390.646	67	23	559	23	346	38.7	7.02	1146.83	23	1.405	0.00168487	93475.8	65625.5	65307.5	125264	93584.2	88548	High	High	High	High	High	High	1
FALSE	High	Master Protein	Q13263	Transcription intermediary factor 1-beta	0	390.264	64	35	261	35	835	88.5	5.77	618.71	35	1.076	0.030099	48078.9	36983	29874.5	50412.1	38292.1	31546.3	High	High	High	High	High	High	1
FALSE	High	Master Protein	P27816-1	Microtubule-associated protein 4	0	389.484	57	48	243	18	1152	120.9	5.43	369.16	48	0.788	0.0413414	17017.1	9342.4	5670.6	13071.2	6772	4745.5	High	High	High	High	High	High	1	Methyl [Q615; K633]; Phospho [S787(100)]
FALSE	High	Master Protein	P11498	pyruvate carboxylase, mitochondrial	0	387.785	51	48	302	48	1178	129.6	6.84	639.03	48	0.859	0.0189959	58537.5	42953.5	36255.6	47340.8	37880.3	30045.5	High	High	High	High	High	High	1
FALSE	High	Master Protein	Q14980-1	nuclear mitotic apparatus protein 1	0	380.19	37	60	148	59	2115	238.1	5.78	275.22	60	1.405	0.0240956	16013.9	12185.8	9719.2	25386.7	16914.4	12544.7	High	High	High	High	High	High	1
FALSE	High	Master Protein	O43852	Calumenin	0	380.143	72	23	510	5	315	37.1	4.64	1090.02	23	1.561	0.000805299	15862.2	6188.9	5325.1	23574.1	9544.6	8190.1	High	High	High	High	High	High	1	Phospho [Y47(100)]
FALSE	High	Master Protein	P34897-1	Serine hydroxymethyltransferase, mitochondrial	0	376.76	65	24	518	23	504	56	8.53	1257.32	24	1.145	0.0188229	78240.2	55172.7	44865.3	86341.9	62419.2	52489.8	High	High	High	High	High	High	1
FALSE	High	Master Protein	P06748	Nucleophosmin	0	374.698	70	19	546	19	294	32.6	4.78	1430.92	19	0.796	0.0161301	113146	87980.7	89893.4	88747.3	63097.3	69110.6	High	High	High	High	High	High	1	Phospho [S125(100)]
FALSE	High	Master Protein	O95373	Importin-7	0	372.177	45	38	263	37	1038	119.4	4.82	536.18	38	0.884	0.0159737	40333.5	37989.7	38794.7	34055.8	34264	33115.9	High	High	High	High	High	High	1
FALSE	High	Master Protein	Q13885	Tubulin beta-2A chain	0	366.755	72	26	916	1	445	49.9	4.89	1677.79	26	1.53	0.0316458	1459.4	358.4	317.2	1825.1	574.3	468.4	High	High	High	High	High	High	1	Methyl [K297; Q334]
FALSE	High	Master Protein	P26641	elongation factor 1-gamma	0	357.203	73	29	399	29	437	50.1	6.67	1026.04	29	1.29	0.0363994	66667.3	42752.2	48526.4	83779	55659.4	53659.7	High	High	High	High	High	High	1
FALSE	High	Master Protein	P00966	Argininosuccinate synthase	0	356.408	67	24	772	24	412	46.5	8.02	1989.58	24	0.901	0.0436459	112393	69489.7	82849.9	92270.8	62988.9	72087.4	High	High	High	High	High	High	1	Methyl [R66]
FALSE	High	Master Protein	P27708	CAD protein	0	352.015	35	52	192	48	2225	242.8	6.46	393.37	52	0.879	0.00861662	38052.4	14052.5	21916.6	32577.8	12289.4	17959.5	High	High	High	High	High	High	1
FALSE	High	Master Protein	O60701	UDP-glucose 6-dehydrogenase	0	350.077	78	28	240	28	494	55	7.12	536.74	28	0.921	0.0180848	48925.9	34256.4	29280.3	43397.9	31936.1	26033.2	High	High	High	High	High	High	1
FALSE	High	Master Protein	O43852-4	Isoform 4 of Calumenin	0	349.047	72	22	460	4	323	38.1	4.58	912.2	22	1.601	0.00749984	1515	2746.9	2331.3	2117.3	4379	3601.8	High	High	High	High	High	High	1	Phospho [Y55(100)]
FALSE	High	Master Protein	Q13085-1	Acetyl-CoA carboxylase 1	0	342.359	38	61	179	61	2346	265.4	6.37	345.95	61	0.724	0.0068138	34770.4	16662	20468.1	26066.7	11605.3	14295.6	High	High	High	High	High	High	1
FALSE	High	Master Protein	P08133-1	annexin A6	0	338.606	64	36	286	36	673	75.8	5.6	590.62	36	1.713	0.00224595	35237.9	30715.6	28120.1	56400.3	54461.7	46498.4	High	High	High	High	High	High	1
FALSE	High	Master Protein	P00367	Glutamate dehydrogenase 1, mitochondrial	0	336.43	57	28	273	28	558	61.4	7.8	534.68	28	1.61	0.000528579	41806.8	25975.6	28636.9	64134	41318.7	45182.2	High	High	High	High	High	High	1	Methyl [R231]
FALSE	High	Master Protein	P20810-6	Isoform 6 of Calpastatin	0	335.6	58	40	226	40	791	84.9	5.36	381.4	40	1.108	0.0418516	27141.2	31007.5	23383.4	29309.5	33638.8	26934.9	High	High	High	High	High	High	1	Phospho [S394(100)]
FALSE	High	Master Protein	P25705-1	ATP synthase subunit alpha, mitochondrial	0	335.087	61	30	708	30	553	59.7	9.13	1458.42	30	1.245	0.0308596	95642.8	86075.4	72209.7	105897	105857	89014.4	High	High	High	High	High	High	1
FALSE	High	Master Protein	P11940-1	Polyadenylate-binding protein 1	0	330.643	59	33	332	24	636	70.6	9.5	500.05	33	0.87	0.0437795	54438.1	42027.6	39938.1	46163.3	35603	35979.3	High	High	High	High	High	High	1
FALSE	High	Master Protein	P50991	T-complex protein 1 subunit delta	0	329.828	64	30	335	29	539	57.9	7.83	747.11	30	0.904	0.021458	75789.2	61301.8	58482.9	64338.1	54749.2	51921.1	High	High	High	High	High	High	1	Methyl [Q62; K65]
FALSE	High	Master Protein	P09960-1	leukotriene A-4 hydrolase	0	329.024	55	27	273	27	611	69.2	6.18	578.6	27	1.195	0.0288787	53434.7	29766.1	37377.1	58033	36034.8	43103.2	High	High	High	High	High	High	1
FALSE	High	Master Protein	P49915	GMP synthase [glutamine-hydrolyzing]	0	326.035	70	39	270	39	693	76.7	6.87	484.67	39	0.832	0.000655515	62425.1	41183.5	28688.5	50594.1	34192.4	22907.8	High	High	High	High	High	High	1
FALSE	High	Master Protein	Q13509	tubulin beta-3 chain	0	321.733	59	21	493	6	450	50.4	4.93	1219.72	21	1.321	0.00812104	3040.2	1005.2	2280.9	3912.6	1261.7	3056	High	High	High	High	High	High	1
FALSE	High	Master Protein	P15311	Ezrin	0	320.205	55	35	320	22	586	69.4	6.27	535.68	35	0.883	0.0154202	45263.2	31142.2	22837.4	40270.9	26690.2	19474.3	High	High	High	High	High	High	1
FALSE	High	Master Protein	P09211	Glutathione S-transferase P	0	312.45	70	13	743	13	210	23.3	5.64	2056.96	13	1.07	0.0150223	73475.3	47790.1	49576.4	75931.4	51596.2	51220.3	High	High	High	High	High	High	1
FALSE	High	Master Protein	O60610-1	Protein diaphanous homolog 1	0	312.225	40	44	177	44	1272	141.3	5.41	348.19	44	0.939	0.0144516	38743.4	26862.3	24181.2	34698.7	24913.8	22047.5	High	High	High	High	High	High	1
FALSE	High	Master Protein	Q15293	Reticulocalbin-1	0	309.956	73	19	309	19	331	38.9	5	782.27	19	1.674	0.0164741	50411.7	36516.4	36694.8	77098.9	60398.7	70699.3	High	High	High	High	High	High	1	Methyl [K81]
FALSE	High	Master Protein	P04843	Dolichyl-diphosphooligosaccharide--protein glycosyltransferase subunit 1	0	308.909	66	32	377	32	607	68.5	6.38	681.22	32	0.881	0.00369296	88030.9	50173.2	57307.8	77229.7	43665.6	48719.8	High	High	High	High	High	High	1
FALSE	High	Master Protein	P05455	Lupus La protein	0	308.543	69	35	333	35	408	46.8	7.12	604.84	35	1.08	0.0229103	61957.6	44397.4	41708	66497.4	46376.7	43462.4	High	High	High	High	High	High	1
FALSE	High	Master Protein	Q92841	Probable ATP-dependent RNA helicase DDX17	0	301.88	47	30	257	22	729	80.2	8.27	415.69	30	0.756	0.0326435	36318.8	29139.8	29917.9	30025.1	20834.7	21841.5	High	High	High	High	High	High	1	Methyl [R505]
FALSE	High	Master Protein	P16615	Sarcoplasmic/endoplasmic reticulum calcium ATPase 2	0	301.38	41	38	204	38	1042	114.7	5.34	355.67	38	0.875	0.0205751	36652.2	21090.6	21678.6	32582.5	17849.9	18310.4	High	High	High	High	High	High	1
FALSE	High	Master Protein	Q04637	eukaryotic translation initiation factor 4 gamma 1	0	298.467	34	48	227	43	1599	175.4	5.33	379.8	48	0.843	0.0422874	41993.7	33055.6	27309.5	37740.9	27538.5	22227.9	High	High	High	High	High	High	1
FALSE	High	Master Protein	P08758	annexin A5	0	297.271	77	25	436	24	320	35.9	5.05	862.91	25	1.469	0.021812	85424.4	55274.3	56375.4	105723	81461.2	79916.8	High	High	High	High	High	High	1
FALSE	High	Master Protein	Q9UNF1	Melanoma-associated antigen D2	0	295.471	57	28	282	28	606	64.9	9.32	656.1	28	0.908	0.0172929	49617.1	33064.4	29419.8	43041.2	30378.3	25786.1	High	High	High	High	High	High	1
FALSE	High	Master Protein	P41250	Glycine--tRNA ligase	0	290.484	55	37	276	37	739	83.1	7.03	511.08	37	1.145	0.0348361	47638.2	51514.5	51055.2	50207.8	59626.2	56450.3	High	High	High	High	High	High	1
FALSE	High	Master Protein	P06737-1	Glycogen phosphorylase, liver form	0	285.132	55	38	158	32	847	97.1	7.17	324.2	38	1.175	0.0138432	25535.8	16481.6	14568	28870.4	20215.9	16520.2	High	High	High	High	High	High	1	Acetyl [K754]; Methyl [Q220]
FALSE	High	Master Protein	Q9BQG0	Myb-binding protein 1A	0	284.73	37	39	149	39	1328	148.8	9.28	347.7	39	0.719	0.0333227	26164.2	28368.8	29151.7	20213.5	20134.3	17926.2	High	High	High	High	High	High	1
FALSE	High	Master Protein	Q86VP6-1	cullin-associated nedd8-dissociated protein 1	0	282.398	33	33	184	31	1230	136.3	5.78	354.29	33	1.084	0.00606364	30253.5	29368.3	28938.3	31970	31300.9	30810.9	High	High	High	High	High	High	1
FALSE	High	Master Protein	P42765	3-ketoacyl-CoA thiolase, mitochondrial	0	281.33	76	21	200	21	397	41.9	8.09	632.62	21	1.182	0.0420002	32820.2	26973.5	26159.3	35228.5	32943.2	29856.7	High	High	High	High	High	High	1
FALSE	High	Master Protein	Q6P996-1	Pyridoxal-dependent decarboxylase domain-containing protein 1	0	280.393	51	26	131	26	788	86.7	5.38	360.92	26	0.878	0.000463976	21443	21675.8	13023	18344.9	18836	10956.2	High	High	High	High	High	High	1
FALSE	High	Master Protein	Q7KZF4	staphylococcal nuclease domain-containing protein 1	0	279.569	46	32	241	32	910	101.9	7.17	433.46	32	0.501	0.00349966	60622.2	43400.4	41429.3	33203	21426.1	20034.8	High	High	High	High	High	High	1
FALSE	High	Master Protein	Q15365	Poly(RC)-binding protein 1	0	279.3	86	19	211	13	356	37.5	7.09	448.04	19	0.897	0.0272048	16654.7	13724	12835.7	15197.4	12026.3	11114	High	High	High	High	High	High	1
FALSE	High	Master Protein	P09972	Fructose-bisphosphate aldolase C	0	277.353	68	23	238	17	364	39.4	6.87	640.18	23	1.209	0.0172623	19508.1	10007.9	11339.8	22987.9	12269.3	12524	High	High	High	High	High	High	1	Methyl [R134]
FALSE	High	Master Protein	P50454	Serpin H1	0	275.009	68	23	188	23	418	46.4	8.69	467.89	23	1.401	0.00125087	44219.7	32496.1	32366	58431.9	44962.5	43956.5	High	High	High	High	High	High	1
FALSE	High	Master Protein	Q9BUF5	Tubulin beta-6 chain	0	274.313	70	22	334	10	446	49.8	4.88	811.63	22	1.147	0.0257482	15460.3	11198.6	8633.3	17054.2	13593.9	9556.8	High	High	High	High	High	High	1	Methyl [Q384]; Phospho [S239(99.2)]
FALSE	High	Master Protein	P50395-1	Rab GDP dissociation inhibitor beta	0	273.662	71	27	249	18	445	50.6	6.47	540.65	27	0.935	0.00839543	32665.2	37067.7	20576.9	29746.9	34431.1	18272.5	High	High	High	High	High	High	1
FALSE	High	Master Protein	O95831-1	Apoptosis-inducing factor 1, mitochondrial	0	273.27	41	22	190	22	613	66.9	8.95	437.66	22	1.211	0.000930227	25056.2	24172.8	18604.5	30090.5	28893.6	21744.7	High	High	High	High	High	High	1
FALSE	High	Master Protein	P01891	HLA class I histocompatibility antigen, A-68 alpha chain	0	272.362	50	17	288	5	365	40.9	6.7	722.37	17	1.376	0.00698429	19364.2	13704.5	10704.3	24241.6	18624.2	14400.4	High	High	High	High	High	High	1
FALSE	High	Master Protein	P63244	Receptor of activated protein C kinase 1	0	270.264	82	20	521	20	317	35.1	7.69	1068.98	20	0.744	0.00169386	86534.3	45006.6	53957.7	62739.5	33741.2	37893.1	High	High	High	High	High	High	1
FALSE	High	Master Protein	P07355	Annexin A2	0	269.678	75	26	789	7	339	38.6	7.75	1501.44	26	1.578	0.00428324	30166.8	18783.2	22056.1	46370.7	28155	35869.3	High	High	High	High	High	High	1
FALSE	High	Master Protein	P68032	Actin, alpha cardiac muscle 1	0	268.395	48	16	1059	5	377	42	5.39	1995.7	16	0.891	0.0195016	7349.5	2823.5	5273.9	6379.4	2536	4364.7	High	High	High	High	High	High	1	Methyl [K63; K115; K293]
FALSE	High	Master Protein	P22626	heterogeneous nuclear ribonucleoproteins A2/B1	0	265.781	59	21	571	18	353	37.4	8.95	1645.12	21	0.774	0.0420004	123784	91513.3	66200.6	93297.7	67630.8	55968.8	High	High	High	High	High	High	1	Methyl [K112; R228; R266]
FALSE	High	Master Protein	P43246-1	DNA mismatch repair protein MSH2	0	262.407	49	35	163	35	934	104.7	5.77	348.06	35	1.192	0.0394936	15992.4	19573.7	12895.8	18569	24688.1	14000.4	High	High	High	High	High	High	1
FALSE	High	Master Protein	P38606	V-type proton ATPase catalytic subunit A	0	260.224	72	31	188	31	617	68.3	5.52	364.96	31	1.126	0.0202715	39511.5	24370.7	24732.9	41525	27118.3	27024	High	High	High	High	High	High	1
FALSE	High	Master Protein	O43242	26S proteasome non-ATPase regulatory subunit 3	0	256.806	58	30	228	30	534	60.9	8.44	358.89	30	0.93	0.00199306	28728.1	26874.3	21074	26014.1	24906.9	18911.6	High	High	High	High	High	High	1
FALSE	High	Master Protein	P54578	Ubiquitin carboxyl-terminal hydrolase 14	0	254.669	61	27	165	27	494	56	5.3	330.87	27	0.934	0.0244521	21353.5	20521.9	19237.9	18770	19030.2	17338.1	High	High	High	High	High	High	1
FALSE	High	Master Protein	Q9Y3F4	Serine-threonine kinase receptor-associated protein	0	254.094	73	20	173	20	350	38.4	5.12	319.26	20	0.906	9.84889e-05	30156.6	22891.3	19990.9	26625.6	20496.5	17538.9	High	High	High	High	High	High	1
FALSE	High	Master Protein	P13674-1	prolyl 4-hydroxylase subunit alpha-1	0	253.336	61	27	238	3	534	61	6.01	521.1	27	1.437	0.00575409	7757.8	2868	2813.5	11813.9	4070.3	3869.5	High	High	High	High	High	High	1
FALSE	High	Master Protein	Q9BXP5	serrate RNA effector molecule homolog	0	252.265	36	29	220	29	876	100.6	5.96	388.61	29	1.096	0.0336973	35710.7	40585	31392.2	40434.6	43925.5	33021.8	High	High	High	High	High	High	1
FALSE	High	Master Protein	Q13310-3	Isoform 3 of Polyadenylate-binding protein 4	0	250.628	54	31	160	22	660	72.3	9.35	300.03	31	0.889	0.0463978	22536.6	10181.8	10601.7	19523.5	8889.4	9689	High	High	High	High	High	High	1	Methyl [R525; Q553; Q556]
FALSE	High	Master Protein	P39023	60S ribosomal protein L3	0	250.348	55	21	375	21	403	46.1	10.18	806.68	21	0.602	0.0400065	70719.9	56415.1	50752.7	52982.3	33558	28000.8	High	High	High	High	High	High	1
FALSE	High	Master Protein	O00571	ATP-dependent RNA helicase DDX3X	0	244.793	59	33	184	32	662	73.2	7.18	330.59	33	0.728	0.0207419	38642	30996.2	31265.6	30458.1	22281.3	21123.3	High	High	High	High	High	High	1
FALSE	High	Master Protein	O00232-1	26s proteasome non-atpase regulatory subunit 12	0	244.336	59	25	157	25	456	52.9	7.65	354.87	25	0.945	0.0188911	20274.6	16012.9	10906.4	18667.7	14947.4	9678.4	High	High	High	High	High	High	1
FALSE	High	Master Protein	P13674-3	Isoform 3 of Prolyl 4-hydroxylase subunit alpha-1	0	244.148	59	26	230	2	516	58.9	6.02	462.86	26	1.309	0.0226936	4303.6	1458.1	2293	5990.3	1776.2	2897.3	High	High	High	High	High	High	1	Acetyl [K424]; Phospho [T428(100)]
FALSE	High	Master Protein	Q00341-1	Vigilin	0	242.617	40	38	128	38	1268	141.4	6.87	227.75	38	0.667	0.00178542	23666.7	12545.6	12454.8	15745.4	7972.8	8021.9	High	High	High	High	High	High	1
FALSE	High	Master Protein	Q12965	unconventional myosin-Ie	0	241.48	36	30	125	30	1108	127	8.92	287.89	30	0.801	0.00945887	22275.4	18401.2	14732.6	17387.4	13587.2	11443	High	High	High	High	High	High	1
FALSE	High	Master Protein	Q9NQC3-2	Isoform 2 of Reticulon-4	0	237.377	60	11	200	11	373	40.3	4.78	571.11	11	1.084	0.0426915	31423	18072.1	11031.8	33194.9	18857.4	11967.9	High	High	High	High	High	High	1	Acetyl [K177; K285]
FALSE	High	Master Protein	P55084	Trifunctional enzyme subunit beta, mitochondrial	0	234.285	67	24	170	24	474	51.3	9.41	271.94	24	1.312	0.0045389	16969.9	18711.9	12521.4	21727.9	23045.2	15857	High	High	High	High	High	High	1
FALSE	High	Master Protein	P36776	Lon protease homolog, mitochondrial	0	232.99	37	25	123	25	959	106.4	6.39	249.09	25	1.124	0.037816	12486.5	14911.1	16734.1	13793.8	16550.3	17167.3	High	High	High	High	High	High	1
FALSE	High	Master Protein	P05091	Aldehyde dehydrogenase, mitochondrial	0	230.066	46	17	115	16	517	56.3	7.05	256.28	17	1.194	0.0115105	18869.3	12413.3	7067.3	21111.9	14639.6	8352.9	High	High	High	High	High	High	1
FALSE	High	Master Protein	P36578	60S ribosomal protein L4	0	228.795	52	24	281	24	427	47.7	11.06	398.71	24	0.631	0.00749324	96135.9	59193.5	54985.9	61159.3	36899.3	30125.8	High	High	High	High	High	High	1
FALSE	High	Master Protein	Q92900	Regulator of nonsense transcripts 1	0	226.269	39	35	105	35	1129	124.3	6.61	190.3	35	0.879	0.0339709	18220.7	9310.6	13483.4	16158	8088.5	10851	High	High	High	High	High	High	1
FALSE	High	Master Protein	P09622	Dihydrolipoyl dehydrogenase, mitochondrial	0	226.081	50	18	200	18	509	54.1	7.85	412.58	18	1.106	0.0326789	35706.5	26080.8	24307.2	36719.9	28526.7	25961.1	High	High	High	High	High	High	1
FALSE	High	Master Protein	P04040	catalase	0	224.192	61	25	146	25	527	59.7	7.39	302.82	25	1.591	0.0122501	14308.9	13479.2	10164.5	20767.2	21179.2	17564.8	High	High	High	High	High	High	1
FALSE	High	Master Protein	P22234	multifunctional protein ADE2	0	224.159	59	23	188	23	425	47	7.23	308.37	23	0.942	0.0121494	28184.9	23736	25046.8	25718	22424.4	22767.5	High	High	High	High	High	High	1
FALSE	High	Master Protein	Q02952-1	A-kinase anchor protein 12	0	223.884	28	34	87	34	1782	191.4	4.41	159.9	34	1.259	0.00154179	5796	5678.9	5615.8	7108.8	6996.5	6974.4	High	High	High	High	High	High	1	Phospho [T190(50); T195(50)]
FALSE	High	Master Protein	P31946-2	Isoform Short of 14-3-3 protein beta/alpha	0	222.645	70	16	321	10	244	27.8	4.83	652.92	16	1.125	0.0406835	33424.3	22475.5	28111.8	34544.8	24981.9	30743.5	High	High	High	High	High	High	1	Acetyl [K3]
FALSE	High	Master Protein	Q15084-1	Protein disulfide-isomerase A6	0	221.25	53	19	161	19	440	48.1	5.08	347.67	19	1.653	0.00403703	26632.7	18018.9	18600	42893.5	30599.7	27720	High	High	High	High	High	High	1
FALSE	High	Master Protein	O95202-1	mitochondrial proton/calcium exchanger protein	0	220.526	42	26	123	26	739	83.3	6.7	224.17	26	1.199	0.0200114	16080.4	11491.5	9853.6	19322.2	13610.2	10782.9	High	High	High	High	High	High	1
FALSE	High	Master Protein	P21266	glutathione S-transferase Mu 3	0	219.48	74	17	201	17	225	26.5	5.54	372.41	17	1.184	0.00981528	34550.3	19461.3	23257.4	40965.7	22764.9	25778.6	High	High	High	High	High	High	1
FALSE	High	Master Protein	O00231	26S proteasome non-ATPase regulatory subunit 11	0	219.367	63	24	150	24	422	47.4	6.48	315.7	24	0.864	0.0294355	52284.7	32222.4	24857	40992.3	27511.8	21216.8	High	High	High	High	High	High	1
FALSE	High	Master Protein	Q96TA1	Niban-like protein 1	0	217.566	47	27	129	26	746	84.1	6.19	284.51	27	0.914	0.0365213	19882.6	21398	12281.7	17713.5	19461.5	10215.4	High	High	High	High	High	High	1	Phospho [S696(100)]
FALSE	High	Master Protein	Q15366-3	Isoform 3 of Poly(rC)-binding protein 2	0	217.191	68	17	241	11	362	38.2	6.79	489.53	17	0.799	0.0135222	34871.8	24136.6	17930.7	29036.3	18876	13826.3	High	High	High	High	High	High	1	Methyl [Q108]
FALSE	High	Master Protein	P23396-1	40S ribosomal protein S3	0	216.329	70	16	398	16	243	26.7	9.66	667.3	16	0.654	0.0242139	111973	80398.4	87346.2	82298.9	51965.5	51184.4	High	High	High	High	High	High	1	Phospho [T220(50); T221(50)]
FALSE	High	Master Protein	P17655-1	Calpain-2 catalytic subunit	0	214.603	48	25	118	24	700	79.9	4.98	255.11	25	0.902	0.0233686	11160.4	12138	9677.4	9814.1	10609.2	8710.9	High	High	High	High	High	High	1	Methyl [R23]
FALSE	High	Master Protein	Q9Y262	eukaryotic translation initiation factor 3 subunit L	0	213.303	48	23	159	23	564	66.7	6.34	277.89	23	0.934	0.026296	25040.4	17035.8	21724.3	22106.7	15890.7	19584.8	High	High	High	High	High	High	1
FALSE	High	Master Protein	P08243-1	Asparagine synthetase [glutamine-hydrolyzing]	0	213.045	53	25	167	25	561	64.3	6.86	307.82	25	1.231	0.0125257	17177.7	15735.2	11909	20052.4	19129.2	14969.4	High	High	High	High	High	High	1
FALSE	High	Master Protein	P14314	Glucosidase 2 subunit beta	0	211.293	48	20	220	20	528	59.4	4.41	414.97	20	1.863	0.000547538	32628.1	35167.3	24281.8	57603.4	64730.3	44653.3	High	High	High	High	High	High	1
FALSE	High	Master Protein	Q10471	Polypeptide N-acetylgalactosaminyltransferase 2	0	210.722	54	27	180	27	571	64.7	8.35	243.77	27	0.823	0.0101092	35231.9	18228.4	12541.7	27533.3	15428.5	9965	High	High	High	High	High	High	1
FALSE	High	Master Protein	P46777	60S ribosomal protein L5	0	207.01	52	13	269	13	297	34.3	9.72	523.65	13	0.778	0.0267334	67201.6	55315.9	55824.7	44762.6	43570.1	41913.7	High	High	High	High	High	High	1
FALSE	High	Master Protein	P52907	F-actin-capping protein subunit alpha-1	0	206.642	65	12	121	10	286	32.9	5.69	324.44	12	0.894	0.0185838	18383.1	15159.2	9137.5	16267.4	12861.1	7886	High	High	High	High	High	High	1
FALSE	High	Master Protein	Q9UHX1-2	Isoform 2 of Poly(U)-binding-splicing factor PUF60	0	206.113	56	22	128	22	542	58.1	5.35	270.18	22	0.932	0.0258203	27420.4	13094.3	14073.7	25433.1	11835.6	12657.2	High	High	High	High	High	High	1
FALSE	High	Master Protein	P09104	Gamma-enolase	0	202.863	60	17	1041	12	434	47.2	5.03	3937.92	17	1.169	0.0160319	7497	6202.5	5041.7	8538.9	6864.6	5822	High	High	High	High	High	High	1	Methyl [Q298; K306]
FALSE	High	Master Protein	P43490	nicotinamide phosphoribosyltransferase	0	199.864	55	20	104	20	491	55.5	7.15	262.51	20	1.273	0.00371356	16158.2	11617.2	7509	19749.2	15149.2	9227.5	High	High	High	High	High	High	1
FALSE	High	Master Protein	P32004	Neural cell adhesion molecule L1	0	198.736	26	27	119	26	1257	139.9	6.24	252.22	27	0.758	0.00857876	22717.3	17308.9	19706.8	15942.5	12956.9	14998.6	High	High	High	High	High	High	1
FALSE	High	Master Protein	O43719	HIV Tat-specific factor 1	0	197.042	49	35	141	35	755	85.8	4.4	189.7	35	1.136	0.0117935	18704.9	13144.5	15082.8	21662.3	14744.3	16501.2	High	High	High	High	High	High	1
FALSE	High	Master Protein	P14923	Junction plakoglobin	0	196.111	50	25	98	21	745	81.7	6.14	217.47	25	0.904	0.0136148	11337.5	12710.1	5899.8	10269.5	11344	5101.8	High	High	High	High	High	High	1
FALSE	High	Master Protein	Q99536	Synaptic vesicle membrane protein VAT-1 homolog	0	195.256	60	17	144	17	393	41.9	6.29	382.03	17	1.085	0.0189417	14064.8	13702.8	10925.3	14685.3	14683.4	11772.7	High	High	High	High	High	High	1
FALSE	High	Master Protein	Q96RP9	Elongation factor G, mitochondrial	0	195.243	40	25	116	25	751	83.4	7.01	187.49	25	0.838	0.000390888	14748.2	20153.5	10260.2	11983.2	16800.9	8303.3	High	High	High	High	High	High	1
FALSE	High	Master Protein	P46063	ATP-dependent DNA helicase Q1	0	194.711	45	25	101	24	649	73.4	7.88	194.4	25	1.276	0.0040593	15601.7	11220	7243.9	19279.3	14805.9	8922	High	High	High	High	High	High	1
FALSE	High	Master Protein	P63241-1	Eukaryotic translation initiation factor 5A-1	0	194.051	67	10	263	10	154	16.8	5.24	616.71	10	0.872	0.0103894	45110.6	30658.5	34426.5	38315.3	25366.2	29246.6	High	High	High	High	High	High	1
FALSE	High	Master Protein	Q13162	Peroxiredoxin-4	0	193.928	62	13	300	10	271	30.5	6.29	644.69	13	1.659	0.00160338	36984.8	23464.6	23701.1	58050.4	38463.9	39547.1	High	High	High	High	High	High	1
FALSE	High	Master Protein	Q96HE7	ERO1-like protein alpha	0	192.848	56	20	105	20	468	54.4	5.68	179.98	20	1.651	0.0107876	17082.9	10042.7	12505.7	27483.7	16086.2	23459.3	High	High	High	High	High	High	1
FALSE	High	Master Protein	Q14444-1	Caprin-1	0	191.991	28	16	121	16	709	78.3	5.25	266.31	16	0.759	0.00112248	37625.2	19180	16858.8	27837.7	14104.5	12508.9	High	High	High	High	High	High	1
FALSE	High	Master Protein	O75534	cold shock domain-containing protein E1	0	191.856	36	26	126	26	798	88.8	6.25	233.03	26	0.76	0.00557405	27937.3	19720.7	15686.5	21199	14803.5	10971.7	High	High	High	High	High	High	1
FALSE	High	Master Protein	P17812	CTP synthase 1	0	191.586	55	26	146	24	591	66.6	6.46	253.08	26	0.841	0.00955979	19430.8	19329.8	14489.1	16205.2	16057.2	11271.1	High	High	High	High	High	High	1
FALSE	High	Master Protein	P05534	HLA class I histocompatibility antigen, A-24 alpha chain	0	191.573	33	12	229	2	365	40.7	6.34	647.91	12	1.41	0.0322395	10176.6	7959.9	4899.3	12854.4	11085.3	7710.5	High	High	High	High	High	High	1
FALSE	High	Master Protein	P23381	Tryptophan--tRNA ligase, cytoplasmic	0	191.355	55	19	117	19	471	53.1	6.23	213.75	19	1.118	0.00869892	16199.4	14517.5	9840.5	17238.4	16204.1	10619.3	High	High	High	High	High	High	1
FALSE	High	Master Protein	P05388	60S acidic ribosomal protein P0	0	190.949	57	14	453	14	317	34.3	5.97	1158.79	14	0.682	0.0347826	84819.3	64878.8	53049.3	65747.4	43686.8	32249.8	High	High	High	High	High	High	1
FALSE	High	Master Protein	O60502	protein O-GlcNAcase	0	190.19	38	22	88	22	916	102.8	4.91	244.65	22	1.121	0.0177341	13677.2	7286.5	6074.1	14356.1	8071.8	6587.8	High	High	High	High	High	High	1
FALSE	High	Master Protein	P32929	Cystathionine gamma-lyase	0	189.228	61	18	146	18	405	44.5	6.7	329.54	18	0.908	0.0304787	20727.4	20044.1	20831.3	18338.8	18783.8	18255.7	High	High	High	High	High	High	1
FALSE	High	Master Protein	P61158	actin-related protein 3	0	188.921	62	18	112	18	418	47.3	5.88	203.94	18	1.034	0.044127	17382.4	14422.2	11639	17649.8	14509	11613.7	High	High	High	High	High	High	1
FALSE	High	Master Protein	P04899-1	guanine nucleotide-binding protein G(i) subunit alpha-2	0	188.826	63	17	148	10	355	40.4	5.54	279.7	17	0.932	0.0139082	5558.9	5311.5	10134.5	5048.3	4762.1	9143.3	High	High	High	High	High	High	1
FALSE	High	Master Protein	P21291	Cysteine and glycine-rich protein 1	0	188.643	67	11	232	11	193	20.6	8.57	438.25	11	0.811	0.0483693	48896.3	36021.1	31870.9	41692.7	28846.5	22706.7	High	High	High	High	High	High	1
FALSE	High	Master Protein	Q96AY3	Peptidyl-prolyl cis-trans isomerase FKBP10	0	186.407	46	21	176	21	582	64.2	5.62	281.45	21	1.474	0.00541203	24394.7	20395.6	17836.5	34836.9	29705.5	27749.3	High	High	High	High	High	High	1
FALSE	High	Master Protein	Q14103-3	Isoform 3 of Heterogeneous nuclear ribonucleoprotein D0	0	185.998	58	21	186	3	306	32.8	8.16	360.8	21	0.742	0.0199964	40	894.2	62.3	31.2	609.9	44.6	High	High	High	High	High	High	1	Methyl [Q268; R272; R280; R282; Q286; Q287; R296; Q300]
FALSE	High	Master Protein	P61221	ATP-binding cassette sub-family E member 1	0	185.287	44	21	132	21	599	67.3	8.34	172.15	21	0.935	0.00478749	25118.6	21646.2	20226.1	22892.1	20236.4	18214.2	High	High	High	High	High	High	1
FALSE	High	Master Protein	Q13620-1	Isoform 2 of Cullin-4B	0	184.605	46	36	109	26	895	102.2	7.94	149.17	36	1.104	0.0252395	6647.7	7915.4	4029.4	7258.7	8634	4144.8	High	High	High	High	High	High	1	Methyl [Q817; R823]
FALSE	High	Master Protein	P32322	Pyrroline-5-carboxylate reductase 1, mitochondrial	0	184.579	50	11	117	10	319	33.3	7.61	316.98	11	1.252	0.0209318	26071	14097.8	20069.5	31816.6	18139.4	22646.4	High	High	High	High	High	High	1
FALSE	High	Master Protein	O00267-2	Isoform 2 of Transcription elongation factor SPT5	0	184.544	36	26	78	26	1083	120.4	5.1	134.28	26	1.208	0.00223296	8983.7	5405.4	4874.4	10873.9	6452.1	5679.7	High	High	High	High	High	High	1
FALSE	High	Master Protein	P00491	purine nucleoside phosphorylase	0	184.283	67	13	102	13	289	32.1	6.95	259.95	13	1.204	0.0134854	13666.8	7548.6	12341.7	15218.1	9111.4	14342.2	High	High	High	High	High	High	1
FALSE	High	Master Protein	P31947-1	14-3-3 protein sigma	0	184.19	67	16	209	13	248	27.8	4.74	285.71	16	1.234	0.0110737	22035.1	14666.7	19554.9	25828.3	18860	23286.9	High	High	High	High	High	High	1
FALSE	High	Master Protein	P06493	Cyclin-dependent kinase 1	0	184.06	71	16	160	15	297	34.1	8.4	300.78	16	1.12	0.0480272	25397.5	17765.8	16034.3	27718.4	20710.3	16656.1	High	High	High	High	High	High	1
FALSE	High	Master Protein	P00533-1	epidermal growth factor receptor	0	183.32	36	30	89	30	1210	134.2	6.68	202.32	30	0.833	0.0015879	18270.6	9723.9	9549.5	14843.6	7822.8	7674.3	High	High	High	High	High	High	1	Phospho [T693(100)]
FALSE	High	Master Protein	P35237	serpin B6	0	183.299	59	16	123	16	376	42.6	5.27	382.45	16	1.072	0.0465286	21965.3	15249.7	14227.3	22280.6	16143.5	15058	High	High	High	High	High	High	1
FALSE	High	Master Protein	P30622-2	Isoform 3 of CAP-Gly domain-containing linker protein 1	0	182.771	31	36	86	33	1392	156.7	5.36	117.69	36	0.829	0.00795144	6654.1	9246.2	5507	5347.9	7574.4	4606.6	High	High	High	High	High	High	1
FALSE	High	Master Protein	Q6PKG0-1	La-related protein 1	0	182.275	41	31	85	31	1096	123.4	8.82	123.23	31	0.708	0.0098501	14807.1	8162.8	13001.7	11218.6	5705.3	8879.7	High	High	High	High	High	High	1
FALSE	High	Master Protein	Q7KZ85	transcription elongation factor spt6	0	181.595	28	36	93	36	1726	198.9	4.91	155.59	36	1.109	0.0238562	10944.1	15995.6	9023.8	11646.7	17524	10095	High	High	High	High	High	High	1
FALSE	High	Master Protein	Q92597	Protein NDRG1	0	181.198	46	11	94	11	394	42.8	5.82	246.07	11	1.288	0.00533045	17835.6	12338.6	14199.1	22390.6	15227.2	18266.4	High	High	High	High	High	High	1
FALSE	High	Master Protein	P15880	40S ribosomal protein S2	0	180.599	57	17	221	17	293	31.3	10.24	300.64	17	0.577	0.0274576	79261.7	41266.3	59340.3	55535.7	23525	31340.7	High	High	High	High	High	High	1
FALSE	High	Master Protein	P46060	Ran GTPase-activating protein 1	0	180.265	55	22	107	22	587	63.5	4.68	159.43	22	0.888	0.0238929	17152.6	8144.5	11481.4	14838.4	6910.5	10159.9	High	High	High	High	High	High	1
FALSE	High	Master Protein	P20020	Plasma membrane calcium-transporting ATPase 1	0	178.307	23	22	71	14	1258	138.7	6.04	157.26	22	1.045	0.0255061	3688.5	4157.4	2576.9	3754.1	4225.7	2618.8	High	High	High	High	High	High	1
FALSE	High	Master Protein	Q9Y6U3	ADSEVERIN	0	175.615	38	21	68	21	715	80.4	5.71	133.15	21	0.827	0.011388	19642	9426.5	14247.3	15489.6	7697.7	11896.1	High	High	High	High	High	High	1
FALSE	High	Master Protein	P09923	Intestinal-type alkaline phosphatase	0	175.044	47	17	199	12	528	56.8	5.86	613.87	17	1.264	0.00671051	7156.2	6951	5695.7	8547.7	8679.4	7208.8	High	High	High	High	High	High	1
FALSE	High	Master Protein	P22695	Cytochrome b-c1 complex subunit 2, mitochondrial	0	173.992	59	19	111	19	453	48.4	8.63	238.12	19	1.189	0.00624092	17101.8	11064.3	13122.9	20220.4	12996.8	14666.7	High	High	High	High	High	High	1
FALSE	High	Master Protein	P21399	Cytoplasmic aconitate hydratase	0	173.404	40	26	85	26	889	98.3	6.68	202.24	26	1.13	0.0353483	12151.7	8986	5507.9	12942	10567.1	6010	High	High	High	High	High	High	1
FALSE	High	Master Protein	P31930	Cytochrome b-c1 complex subunit 1, mitochondrial	0	172.226	45	14	115	14	480	52.6	6.37	299.38	14	1.18	0.00574675	17292.7	12025.4	10434.2	19791.9	14557.9	11886	High	High	High	High	High	High	1
FALSE	High	Master Protein	P28331-1	NADH-ubiquinone oxidoreductase 75 kDa subunit, mitochondrial	0	172.118	39	20	75	20	727	79.4	6.23	179.72	20	1.208	0.0137414	8240.3	7020.1	7171	9699	8522.9	7934	High	High	High	High	High	High	1
FALSE	High	Master Protein	P68400	Casein kinase II subunit alpha	0	170.797	55	18	99	18	391	45.1	7.74	278.78	18	1.125	0.0453921	15034.6	10277.9	8566.3	17356.2	11423.2	8929.9	High	High	High	High	High	High	1
FALSE	High	Master Protein	O00148	ATP-dependent RNA helicase DDX39A	0	170.66	55	19	187	8	427	49.1	5.68	360.96	19	0.847	0.0232106	9055.8	5737.7	6728	7474.2	4660.4	5806.2	High	High	High	High	High	High	1
FALSE	High	Master Protein	P62424	60S ribosomal protein L7a	0	170.174	40	14	177	14	266	30	10.61	281.37	14	0.629	0.0320481	68073.2	39066.9	41848.1	48808	24273.7	22262.2	High	High	High	High	High	High	1
FALSE	High	Master Protein	Q16643	drebrin	0	170.143	38	19	107	19	649	71.4	4.45	277.38	19	1.078	0.0151374	21559.9	11314.6	11072	22882.4	11808.3	11520.2	High	High	High	High	High	High	1
FALSE	High	Master Protein	P30740	Leukocyte elastase inhibitor	0	168.918	54	21	95	20	379	42.7	6.28	196.44	21	1.216	0.0089407	17913.4	11926.2	11440.7	20313.8	14542.3	13434.2	High	High	High	High	High	High	1
FALSE	High	Master Protein	P62701	40S ribosomal protein S4, X isoform	0	168.438	50	14	284	9	263	29.6	10.15	543.24	14	0.581	0.0307884	43194.3	36376.3	32232.1	31139.2	20428.2	18085.6	High	High	High	High	High	High	1
FALSE	High	Master Protein	Q9UHG3	prenylcysteine oxidase 1	0	168.308	47	18	116	18	505	56.6	6.18	267.06	18	1.317	0.0339224	19696.4	14762.4	15669.6	23489.6	21534.2	19920.8	High	High	High	High	High	High	1
FALSE	High	Master Protein	P35221	Catenin alpha-1	0	167.86	34	21	51	17	906	100	6.29	117.53	21	0.715	0.00154561	5180.4	5505.1	6736.2	3741.6	3888.5	4628.9	High	High	High	High	High	High	1
FALSE	High	Master Protein	P08240-1	signal recognition particle receptor subunit alpha	0	167.405	50	25	91	25	638	69.8	8.95	148.53	25	0.857	0.0348728	23242.2	14921.7	14835.1	19414.8	13134.5	11459	High	High	High	High	High	High	1
FALSE	High	Master Protein	P30044-1	Peroxiredoxin-5, mitochondrial	0	167.088	65	10	134	10	214	22.1	8.7	386.02	10	1.132	0.045044	23842.5	17326.5	15575.1	25536.5	19373.9	18307	High	High	High	High	High	High	1
FALSE	High	Master Protein	Q16401	26S proteasome non-ATPase regulatory subunit 5	0	166.7	46	16	103	16	504	56.2	5.48	295.25	16	0.972	0.0488576	17561.6	11992.5	14534.8	16728.9	11517.5	13380.4	High	High	High	High	High	High	1
FALSE	High	Master Protein	P31942	Heterogeneous nuclear ribonucleoprotein H3	0	166.211	71	16	141	2	346	36.9	6.87	301.11	16	0.77	0.00722283	707.5	275.3	143.5	520	209.4	112.3	High	High	High	High	High	High	1	Methyl [R323]
FALSE	High	Master Protein	Q8WX93-1	palladin	0	165.815	25	25	91	25	1383	150.5	7.09	169.76	25	0.643	0.00209956	19617.3	17767.1	15497.9	12027.5	11277.8	10069.3	High	High	High	High	High	High	1
FALSE	High	Master Protein	P49189	4-trimethylaminobutyraldehyde dehydrogenase	0	165.586	38	17	139	17	494	53.8	5.87	232.34	17	1.243	0.0107231	18523.3	20094.4	14673.2	22428.5	26393.2	17405.1	High	High	High	High	High	High	1
FALSE	High	Master Protein	P62158	Calmodulin	0	164.778	49	9	349	7	149	16.8	4.22	832.54	9	1.233	0.0364368	57315.5	40147.2	32600.5	68835.2	46528.9	42942.3	High	High	High	High	High	High	1	Methyl [R107]
FALSE	High	Master Protein	O15371	Eukaryotic translation initiation factor 3 subunit D	0	164.714	47	17	95	17	548	63.9	6.05	260.59	17	0.939	0.037446	14840.8	10233	10521.9	13949.3	9486.9	9421.5	High	High	High	High	High	High	1
FALSE	High	Master Protein	Q9UJS0	Calcium-binding mitochondrial carrier protein Aralar2	0	164.612	42	18	71	15	675	74.1	8.62	174.2	18	1.134	0.0482706	8744.5	5289.9	3716.9	9127.6	5924.7	4218.3	High	High	High	High	High	High	1	Methyl [K453]
FALSE	High	Master Protein	P12277	Creatine kinase B-type	0	164.412	59	16	91	15	381	42.6	5.59	209.95	16	1.328	0.000954138	13914.8	8593.7	6629.8	17740.6	11276.2	8632.1	High	High	High	High	High	High	1
FALSE	High	Master Protein	Q02878	60S ribosomal protein L6	0	163.924	58	20	230	20	288	32.7	10.58	350.92	20	0.619	0.0231413	82107.2	58899.3	75693.4	58483.8	36023.9	42343.4	High	High	High	High	High	High	1
FALSE	High	Master Protein	O15372	Eukaryotic translation initiation factor 3 subunit H	0	163.509	61	16	126	16	352	39.9	6.54	278.38	16	0.921	0.0152428	21351.6	18473.3	15261.1	18956.7	17188.5	13570.1	High	High	High	High	High	High	1
FALSE	High	Master Protein	P40121	Macrophage-capping protein	0	163.41	38	9	134	9	348	38.5	6.19	240.71	9	1.176	0.0423353	26868.5	25131.1	23214.6	29976.9	29191.7	29247.1	High	High	High	High	High	High	1
FALSE	High	Master Protein	O43399	Tumor protein D54	0	163.294	72	14	123	3	206	22.2	5.36	215.65	14	1.433	0.00367589	5833.5	3347.3	7931	7695.4	4739.3	11085.9	High	High	High	High	High	High	1
FALSE	High	Master Protein	P52292	Importin subunit alpha-1	0	162.726	51	16	91	16	529	57.8	5.4	242.44	16	1.151	0.00227747	12410.9	10127.2	8249.4	13918.3	11323.3	9210.5	High	High	High	High	High	High	1
FALSE	High	Master Protein	P09525	annexin A4	0	159.547	66	18	133	18	319	35.9	6.13	220.98	18	1.884	0.0148193	15896.2	11644.5	8420.3	24696.4	23662.7	15314	High	High	High	High	High	High	1
FALSE	High	Master Protein	P54652	Heat shock-related 70 kDa protein 2	0	159.009	31	19	303	4	639	70	5.74	483.48	19	1.087	0.000836832	152.2	32.7	633.8	162.3	35.1	664.4	High	High	High	High	High	High	1	Methyl [R302; K496]; Phospho [S142(100)]
FALSE	High	Master Protein	Q8NBS9-1	Thioredoxin domain-containing protein 5	0	158.22	50	19	137	19	432	47.6	5.97	240.18	19	1.644	0.000168608	20555.1	19186.3	14946.2	32760.1	31165.8	24114.3	High	High	High	High	High	High	1
FALSE	High	Master Protein	P43121	Cell surface glycoprotein MUC18	0	157.798	40	19	92	19	646	71.6	5.76	177.17	19	1.244	0.0339539	17092.6	13224.7	13639.6	18981.1	16248	17102.8	High	High	High	High	High	High	1
FALSE	High	Master Protein	Q8N6T3-1	ADP-ribosylation factor GTPase-activating protein 1	0	157.502	65	20	103	20	406	44.6	5.66	207.64	20	1.134	0.0385589	8538.2	11151.8	7639	9093.3	13199.2	8365.6	High	High	High	High	High	High	1
FALSE	High	Master Protein	O75390	citrate synthase, mitochondrial	0	156.572	52	18	163	18	466	51.7	8.32	313.4	18	0.917	0.0343321	38097	30519.3	36554.5	34296.7	27629.9	30637	High	High	High	High	High	High	1
FALSE	High	Master Protein	Q5VYK3	Proteasome-associated protein ECM29 homolog	0	156.292	20	27	78	27	1845	204.2	7.12	203.51	27	0.925	0.0399683	7366.3	8933.9	11113.1	6338.3	8160.8	10065.6	High	High	High	High	High	High	1
FALSE	High	Master Protein	Q16851	UTP--glucose-1-phosphate uridylyltransferase	0	156.013	48	20	137	20	508	56.9	8.15	273.61	20	1.138	0.00477955	18875.2	22967.5	12502.4	21368	25542.9	13736.9	High	High	High	High	High	High	1
FALSE	High	Master Protein	O60716-3	Isoform 1AC of Catenin delta-1	0	155.093	38	24	68	24	939	104.9	6.87	164.59	24	0.857	0.0456537	10916.8	7461	9867.3	9886.8	6252.3	8158.9	High	High	High	High	High	High	1
FALSE	High	Master Protein	Q10713	Mitochondrial-processing peptidase subunit alpha	0	154.453	39	19	88	19	525	58.2	6.92	147.99	19	1.112	0.00322183	14716.8	10862.6	7563.1	15947.7	11859.6	8239.8	High	High	High	High	High	High	1
FALSE	High	Master Protein	P29966	Myristoylated alanine-rich C-kinase substrate	0	154.416	48	9	85	9	332	31.5	4.45	190.26	9	1.124	0.0124341	11843.2	13871.8	11898	12971	15968.6	12774.9	High	High	High	High	High	High	1	Phospho [S118(50); T120(50)]
FALSE	High	Master Protein	Q01105	Protein SET	0	153.41	49	12	221	3	290	33.5	4.32	483.39	12	0.857	0.0449069	14621.3	10580	4475.2	13251.9	8908.4	3701.3	High	High	High	High	High	High	1
FALSE	High	Master Protein	Q16822-1	Phosphoenolpyruvate carboxykinase [GTP], mitochondrial	0	153.014	42	19	71	19	640	70.7	7.62	159.09	19	1.232	0.0115157	10551.1	5942.8	5771.4	12663.2	7138.6	7331.8	High	High	High	High	High	High	1
FALSE	High	Master Protein	P18085	ADP-ribosylation factor 4	0	152.814	83	12	394	7	180	20.5	7.14	906.62	12	1.042	0.0340896	21001.1	8842.1	13352.5	20984.6	9099.1	13554.6	High	High	High	High	High	High	1
FALSE	High	Master Protein	Q01105-2	Isoform 2 of Protein SET	0	152.468	45	11	211	2	277	32.1	4.22	483.78	11	0.762	0.0295416	7269.7	6629.4	5946.2	5738.7	4460.3	4373	High	High	High	High	High	High	1
FALSE	High	Master Protein	P32969	60S ribosomal protein L9	0	152.274	69	10	122	10	192	21.9	9.95	287.37	10	0.64	0.0377281	34627.1	15942.4	28974.4	26701	9723.3	17888.5	High	High	High	High	High	High	1
FALSE	High	Master Protein	O00154	cytosolic acyl coenzyme A thioester hydrolase	0	151.888	44	15	138	15	380	41.8	8.54	269.23	15	0.888	0.000351502	20797.6	16919.1	16361.4	17950.2	14834.7	14093.8	High	High	High	High	High	High	1
FALSE	High	Master Protein	P62873	Guanine nucleotide-binding protein G(I)/G(S)/G(T) subunit beta-1	0	150.992	49	13	138	7	340	37.4	6	380.36	13	0.789	0.000591674	9808.9	7575.8	5227.1	7549.6	5906.1	3914.1	High	High	High	High	High	High	1
FALSE	High	Master Protein	P11908	ribose-phosphate pyrophosphokinase 2	0	150.128	51	13	112	5	318	34.7	6.61	284.2	13	1.138	0.0328129	4205	7022.8	8274.1	4474.2	7891.1	9478.3	High	High	High	High	High	High	1
FALSE	High	Master Protein	Q01581	hydroxymethylglutaryl-CoA synthase, cytoplasmic	0	149.348	45	18	114	18	520	57.3	5.41	184.38	18	0.884	0.0491265	27522.8	21934.3	22096.5	22149.5	19148.5	19569.2	High	High	High	High	High	High	1
FALSE	High	Master Protein	P61011-1	signal recognition particle 54 kDa protein	0	148.488	46	18	68	18	504	55.7	8.75	140.91	18	0.858	0.02597	10768.2	13104.4	9282.8	8999.8	11849.4	7688.1	High	High	High	High	High	High	1
FALSE	High	Master Protein	P20073-1	Annexin A7	0	146.198	37	18	169	17	488	52.7	5.68	241.06	18	1.604	0.00343112	20347.4	19869.8	17998.4	29697.9	31478	28434.5	High	High	High	High	High	High	1
FALSE	High	Master Protein	P60891	ribose-phosphate pyrophosphokinase 1	0	145.372	53	14	112	6	318	34.8	6.98	298.17	14	1.087	0.0263095	11513.9	11009.3	9174.7	12199	12232.9	9473.1	High	High	High	High	High	High	1
FALSE	High	Master Protein	Q9Y2L1-1	exosome complex exonuclease RRP44	0	145.371	28	23	78	23	958	108.9	7.14	166.87	23	1.105	0.0299228	6824.4	6838.3	5862.9	7462	7177	6255.3	High	High	High	High	High	High	1
FALSE	High	Master Protein	P30040-1	Endoplasmic reticulum resident protein 29	0	145.348	57	12	188	12	261	29	7.31	312.37	12	1.718	0.0139967	37733.4	26831.1	21218.6	63150.4	43043.5	41885.5	High	High	High	High	High	High	1
FALSE	High	Master Protein	Q09028	Histone-binding protein RBBP4	0	145.021	55	15	101	8	425	47.6	4.89	170.54	15	1.143	0.0124619	8880.2	6656.3	7676.9	9590.3	7663.1	8467.2	High	High	High	High	High	High	1
FALSE	High	Master Protein	P22059	Oxysterol-binding protein 1	0	144.601	45	22	73	20	807	89.4	7.3	116.69	22	0.987	0.0304934	7407.5	6521.6	6132.9	7117.7	6357.8	5876.2	High	High	High	High	High	High	1
FALSE	High	Master Protein	P13798	Acylamino-acid-releasing enzyme	0	144.317	36	19	87	19	732	81.2	5.48	168.23	19	1.186	0.0184956	9076.2	12753	6932.9	9862	14962.4	7934.9	High	High	High	High	High	High	1
FALSE	High	Master Protein	P80303	Nucleobindin-2	0	143.736	40	14	88	14	420	50.2	5.12	157.96	14	1.41	0.0191861	14731.3	12067.9	7198.2	20073	16808.9	11523.1	High	High	High	High	High	High	1
FALSE	High	Master Protein	Q9UK22	F-box only protein 2	0	143.383	53	11	62	11	296	33.3	4.37	159.21	11	1.202	0.0115668	13397.1	8842.9	8399.7	15586.7	11173.5	9744.4	High	High	High	High	High	High	1
FALSE	High	Master Protein	P47756-2	Isoform 2 of F-actin-capping protein subunit beta	0	143.03	58	14	153	14	272	30.6	6	220.42	14	0.892	0.0361036	26081.7	24037.1	27693.5	21142.2	21478.4	23851.5	High	High	High	High	High	High	1
FALSE	High	Master Protein	P35232	Prohibitin	0	142.947	77	15	106	15	272	29.8	5.76	164.2	15	1.282	0.0100362	9729.8	5304	9351.1	12154.9	6389.4	11980.2	High	High	High	High	High	High	1
FALSE	High	Master Protein	P62906	60S ribosomal protein L10A	0	142.448	51	12	181	12	217	24.8	9.94	349.47	12	0.577	0.0478836	59264.3	44040	32709.6	45079.3	25116.4	17977.1	High	High	High	High	High	High	1
FALSE	High	Master Protein	Q53EL6-1	Programmed cell death protein 4	0	141.38	48	17	77	17	469	51.7	5.21	117.22	17	0.694	0.00926204	12768.3	12371.8	16979.1	8064.4	8965.6	11374.6	High	High	High	High	High	High	1
FALSE	High	Master Protein	Q4G0N4	NAD kinase 2, mitochondrial	0	141.047	50	19	82	19	442	49.4	8.18	138.73	19	1.137	0.0496245	14751.5	13087.8	5771.8	15563.3	14695	6697.7	High	High	High	High	High	High	1
FALSE	High	Master Protein	Q6NUK1	Calcium-binding mitochondrial carrier protein SCaMC-1	0	140.902	51	20	100	20	477	53.3	6.33	186.4	20	1.297	0.001444	20072	11780	8290.2	25369.9	15087.6	10085.8	High	High	High	High	High	High	1
FALSE	High	Master Protein	Q5VW32	BRO1 domain-containing protein BROX	0	140.811	45	14	64	14	411	46.4	7.65	146.81	14	1.188	0.00615236	7679.3	5633	9119.1	8886.9	6614.4	10071.4	High	High	High	High	High	High	1
FALSE	High	Master Protein	P23786	Carnitine O-palmitoyltransferase 2, mitochondrial	0	140.618	34	17	62	17	658	73.7	8.18	140.1	17	1.256	0.0114472	7381.8	7380.6	3236.7	8512.3	9156.7	3988.8	High	High	High	High	High	High	1
FALSE	High	Master Protein	Q14651	Plastin-1	0	140.166	39	19	96	15	629	70.2	5.41	187.75	19	0.962	0.031346	461	1118.1	551.4	431.4	1062.6	521	High	High	High	High	High	High	1
FALSE	High	Master Protein	O43615	Mitochondrial import inner membrane translocase subunit TIM44	0	139.665	50	22	91	22	452	51.3	8.32	139.87	22	1.084	0.0111477	16650.7	14120.3	9027.5	17356.9	15124.5	9608.2	High	High	High	High	High	High	1
FALSE	High	Master Protein	P10515	Dihydrolipoyllysine-residue acetyltransferase component of pyruvate dehydrogenase complex, mitochondrial	0	138.585	35	16	146	16	647	69	7.84	288.04	16	1.124	0.0191032	20545.4	25470.3	18185.6	22024.2	28285.6	20480	High	High	High	High	High	High	1
FALSE	High	Master Protein	Q8WWY3	U4/U6 small nuclear ribonucleoprotein Prp31	0	138.226	45	17	71	17	499	55.4	5.78	147.84	17	0.915	0.00557739	9412.4	8966.3	6384	8545.3	8108.1	5630	High	High	High	High	High	High	1	Phospho [S226(98.8)]
FALSE	High	Master Protein	O60568	Procollagen-lysine,2-oxoglutarate 5-dioxygenase 3	0	135.183	43	28	105	28	738	84.7	6.05	138.95	28	1.371	0.0151193	12733.8	5164.5	6814.8	18207.4	6994.6	8425.9	High	High	High	High	High	High	1
FALSE	High	Master Protein	P62495	Eukaryotic peptide chain release factor subunit 1	0	134.796	45	17	74	17	437	49	5.71	110.92	17	0.866	0.0138019	12759.9	11429.5	3600.4	11258.6	9771.7	3001.3	High	High	High	High	High	High	1
FALSE	High	Master Protein	Q15067-2	Isoform 2 of Peroxisomal acyl-coenzyme A oxidase 1	0	134.263	43	17	50	17	660	74.6	7.62	123.57	17	1.242	0.0300717	4547.3	6982.2	6025.8	6127.5	8273.7	7226.1	High	High	High	High	High	High	1
FALSE	High	Master Protein	O00487	26S proteasome non-ATPase regulatory subunit 14	0	133.874	50	10	93	10	310	34.6	6.52	257.25	10	0.892	0.0437513	15311.4	13590.9	12361.2	12727.9	12486.6	10639.8	High	High	High	High	High	High	1
FALSE	High	Master Protein	P61586	Transforming protein RhoA	0	133.839	51	9	119	4	193	21.8	6.1	230.62	9	0.903	0.0352843	8572.8	3160.2	3437.9	7912.8	2819	2979.5	High	High	High	High	High	High	1
FALSE	High	Master Protein	Q14847	LIM and SH3 domain protein 1	0	133.806	64	15	146	15	261	29.7	7.05	159.05	15	0.863	0.00828236	42386.4	32188.9	31322.5	35202.5	27424.1	26913.1	High	High	High	High	High	High	1
FALSE	High	Master Protein	Q9BTW9	Tubulin-specific chaperone D	0	133.606	24	21	64	21	1192	132.5	6.19	184.58	21	0.805	0.00073278	11693.1	9390.8	10373.4	9302.3	7470.1	8017	High	High	High	High	High	High	1
FALSE	High	Master Protein	Q07960	rho GTPase-activating protein 1	0	132.315	49	15	78	15	439	50.4	6.29	170.19	15	1.289	0.00994938	8689.8	6027.3	8554.6	10586.1	8145.9	10643.4	High	High	High	High	High	High	1
FALSE	High	Master Protein	P63208	s-phase kinase-associated protein 1	0	130.128	88	14	107	14	163	18.6	4.54	197.54	14	1.183	0.0229809	8409.8	12626.2	11055.8	10217.5	14186.2	12624.8	High	High	High	High	High	High	1
FALSE	High	Master Protein	P34896-1	Serine hydroxymethyltransferase, cytosolic	0	129.494	42	15	70	14	483	53	7.71	171.3	15	0.875	0.00347917	4136.6	4123	6788.2	3528.4	3524.4	5825.1	High	High	High	High	High	High	1
FALSE	High	Master Protein	P62805	histone H4	0	129.229	59	9	218	9	103	11.4	11.36	409.07	9	2.856	0.0256896	25250	24433	17996.6	110367	57875.7	49605.7	High	High	High	High	High	High	1
FALSE	High	Master Protein	O75947-1	ATP synthase subunit d, mitochondrial	0	128.79	67	11	121	11	161	18.5	5.3	289.21	11	1.2	0.0106542	18882.6	17268.5	17250.1	21562.5	21378.6	19982.9	High	High	High	High	High	High	1
FALSE	High	Master Protein	Q9NZB2-1	Constitutive coactivator of PPAR-gamma-like protein 1	0	128.727	22	19	52	19	1118	121.8	8.88	108.87	19	0.888	0.0416538	9743.2	5084.1	7374.4	8926.9	4391.1	6321.9	High	High	High	High	High	High	1
FALSE	High	Master Protein	P30484	HLA class I histocompatibility antigen, B-46 alpha chain	0	128.628	50	13	165	5	362	40.4	6.62	287.68	13	1.303	0.0310352	798.2	3443.3	2413.9	1139.6	4186.1	3035.2	High	High	High	High	High	High	1
FALSE	High	Master Protein	Q96C36	Pyrroline-5-carboxylate reductase 2	0	128.224	41	10	92	9	320	33.6	7.77	178.7	10	1.291	0.00389836	15295.6	18264.3	8792	18982.4	24280.1	10956.9	High	High	High	High	High	High	1
FALSE	High	Master Protein	A5YKK6	CCR4-NOT transcription complex subunit 1	0	128.046	14	25	51	25	2376	266.8	7.11	95.49	25	0.966	0.0431841	7194.7	4126.1	6237.1	6771.6	3957	5681.3	High	High	High	High	High	High	1
FALSE	High	Master Protein	P62829	60S ribosomal protein L23	0	127.544	69	9	223	9	140	14.9	10.51	486.12	9	0.696	0.042215	50873.5	28979	20434.3	41314.4	19239.4	13732.4	High	High	High	High	High	High	1
FALSE	High	Master Protein	Q16222-1	UDP-N-acetylhexosamine pyrophosphorylase	0	127.353	42	17	56	15	522	58.7	6.33	136.9	17	1.243	0.0113215	5415.9	7241	3074.4	6559.1	9590.8	3675.2	High	High	High	High	High	High	1
FALSE	High	Master Protein	Q9BTT0	Acidic leucine-rich nuclear phosphoprotein 32 family member E	0	127.179	45	10	203	10	268	30.7	3.85	711.31	10	0.945	0.00266012	27426.4	16250.6	11919.2	25339.9	15163.1	10798.2	High	High	High	High	High	High	1
FALSE	High	Master Protein	Q99615-1	DnaJ homolog subfamily C member 7	0	125.836	44	22	74	22	494	56.4	6.96	112.96	22	0.744	0.0138085	14222.9	4455.6	6505.2	10877.8	3272.6	4355.3	High	High	High	High	High	High	1
FALSE	High	Master Protein	P46459	Vesicle-fusing ATPase	0	125.088	36	24	71	24	744	82.5	6.95	104.96	24	0.919	0.0374208	15834.6	12327.4	13272.8	14186.5	11606.6	11592.5	High	High	High	High	High	High	1
FALSE	High	Master Protein	Q13057	Bifunctional coenzyme A synthase	0	124.725	38	14	66	13	564	62.3	6.99	213.98	14	0.968	0.0212536	9572	7948.4	2250	9032.2	7641.3	2077.7	High	High	High	High	High	High	1
FALSE	High	Master Protein	P10155-1	60 kDa SS-A/Ro ribonucleoprotein	0	124.177	36	18	77	18	538	60.6	8.03	130.89	18	1.1	0.0403126	12368.6	14273.8	13116.6	14065.3	15512.5	13711.5	High	High	High	High	High	High	1
FALSE	High	Master Protein	P00568	Adenylate kinase isoenzyme 1	0	123.985	66	13	95	12	194	21.6	8.63	160.66	13	1.17	0.0110575	14257.8	18461.1	9031.5	15845.4	21332.7	10541.1	High	High	High	High	High	High	1
FALSE	High	Master Protein	P30519	Heme oxygenase 2	0	123.871	50	11	69	11	316	36	5.41	211.27	11	1.162	0.00592568	5921	4970.5	7901.4	6905.2	5706.4	8765.7	High	High	High	High	High	High	1
FALSE	High	Master Protein	Q6UVK1	Chondroitin sulfate proteoglycan 4	0	123.21	16	23	53	23	2322	250.4	5.47	79.74	23	0.911	0.0167882	4192.4	4954.7	2792	3824.8	4407.1	2456.5	High	High	High	High	High	High	1
FALSE	High	Master Protein	P40261	Nicotinamide N-methyltransferase	0	123.077	63	11	57	11	264	29.6	5.74	177.99	11	0.859	0.00569748	13654.4	7097.1	5348.3	11316.8	6021.8	4557	High	High	High	High	High	High	1
FALSE	High	Master Protein	Q6P1J9	Parafibromin	0	122.997	37	16	43	16	531	60.5	9.61	81.52	16	0.846	0.00859836	7546.2	2831.7	3169.4	6101.8	2445.1	2587.5	High	High	High	High	High	High	1
FALSE	High	Master Protein	Q13501-1	sequestosome-1	0	122.554	52	12	67	12	440	47.7	5.22	152.91	12	0.741	0.0113333	9503.2	5284.1	2634.4	7023.4	3535	1884.9	High	High	High	High	High	High	1	Phospho [S272(100)]
FALSE	High	Master Protein	P25787	Proteasome subunit alpha type-2	0	122.477	56	10	76	10	234	25.9	7.43	237.34	10	0.926	0.0414781	11351.7	7892.4	11228.3	10237.8	7098.5	10383.9	High	High	High	High	High	High	1
FALSE	High	Master Protein	Q16134	Electron transfer flavoprotein-ubiquinone oxidoreductase, mitochondrial	0	122.209	38	18	61	18	617	68.5	7.55	99.83	18	1.44	0.00542731	6245	3075.7	4877.8	8545.6	4686.5	6780.9	High	High	High	High	High	High	1
FALSE	High	Master Protein	Q04446	1,4-alpha-glucan-branching enzyme	0	122.038	34	21	69	21	702	80.4	6.32	153.48	21	0.883	0.0125044	18256.7	8185.4	8902.8	15027.9	7137	7624	High	High	High	High	High	High	1
FALSE	High	Master Protein	P16989-1	Y-box-binding protein 3	0	121.369	48	10	78	7	372	40.1	9.77	190.35	10	0.914	0.0452271	2984.9	3555.4	3307.3	2711.4	3038.1	2918.3	High	High	High	High	High	High	1
FALSE	High	Master Protein	O95747	Serine/threonine-protein kinase OSR1	0	121.261	37	12	70	10	527	58	6.43	139.56	12	1.144	0.0335721	11587	8289.5	8532.1	12396.5	9827.1	9421.1	High	High	High	High	High	High	1
FALSE	High	Master Protein	O15397-1	Importin-8	0	120.12	20	15	59	14	1037	119.9	5.16	130.81	15	0.959	0.0175553	4447.4	3111.1	5448.5	4156.1	2958.3	4962	High	High	High	High	High	High	1	Methyl [R271]
FALSE	High	Master Protein	Q9HDC9	Adipocyte plasma membrane-associated protein	0	120.07	51	16	97	16	416	46.5	6.16	148.21	16	1.18	0.0117468	14179.4	10925.3	8244.3	16301.4	13305.2	9201.4	High	High	High	High	High	High	1
FALSE	High	Master Protein	Q9H6S3	epidermal growth factor receptor kinase substrate 8-like protein 2	0	119.825	35	18	54	18	715	80.6	6.84	128.03	18	0.855	0.00361024	11276.7	6549.8	8019.5	9129	5544.1	6619	High	High	High	High	High	High	1
FALSE	High	Master Protein	Q8TDN6	Ribosome biogenesis protein BRX1 homolog	0	118.895	59	15	62	15	353	41.4	9.92	106.97	15	0.565	0.0498491	12413.8	6060.9	5945.7	9378.3	3295.8	3245.5	High	High	High	High	High	High	1
FALSE	High	Master Protein	Q9H2U2	Inorganic pyrophosphatase 2, mitochondrial	0	118.342	53	15	84	13	334	37.9	7.39	153.62	15	0.947	0.0112495	12257.7	10943.9	6439.7	11313.8	10258.6	5782.2	High	High	High	High	High	High	1
FALSE	High	Master Protein	P24941-1	cyclin-dependent kinase 2	0	117.93	73	16	96	15	298	33.9	8.68	170.53	16	1.184	0.00360812	12633.4	11321.7	12348.2	14792.7	13238.1	13834.1	High	High	High	High	High	High	1
FALSE	High	Master Protein	P48047	ATP synthase subunit O, mitochondrial	0	116.467	58	10	70	10	213	23.3	9.96	162.59	10	1.212	0.00625576	11992.8	14192.3	10592.5	14165	17576.1	12149.7	High	High	High	High	High	High	1
FALSE	High	Master Protein	Q13547	histone deacetylase 1	0	116.361	47	18	68	12	482	55.1	5.48	178.93	18	1.152	0.0138878	2816.1	6724.9	3907.9	3161.9	7653.4	4603.5	High	High	High	High	High	High	1
FALSE	High	Master Protein	P50995	annexin A11	0	116.064	34	16	108	16	505	54.4	7.65	177.93	16	1.371	0.0101119	12540.9	10099.8	10142	16585.5	15112.4	13425.7	High	High	High	High	High	High	1
FALSE	High	Master Protein	Q96D15	Reticulocalbin-3	0	115.399	52	11	95	11	328	37.5	4.89	198.29	11	1.426	0.0170333	10310.1	12826.7	10867.3	14326.9	17614.3	17240	High	High	High	High	High	High	1
FALSE	High	Master Protein	Q9HAV7	GrpE protein homolog 1, mitochondrial	0	115.342	54	11	80	11	217	24.3	8.12	146.18	11	1.271	0.044339	13851.6	15020.3	8665.4	16232.8	18858.2	12244	High	High	High	High	High	High	1
FALSE	High	Master Protein	P18621	60S ribosomal protein L17	0	115.094	51	9	343	9	184	21.4	10.17	552.62	9	0.638	0.00493112	82872	64162	52858.1	55987.9	40432.9	32152.1	High	High	High	High	High	High	1
FALSE	High	Master Protein	P52888	thimet oligopeptidase	0	115.025	39	22	77	22	689	78.8	6.05	125.69	22	1.046	0.0354051	17655.1	13328.5	5357.4	17759.5	14019.7	5408.8	High	High	High	High	High	High	1
FALSE	High	Master Protein	Q5JTZ9	alanine--tRNA ligase, mitochondrial	0	114.907	31	20	64	20	985	107.3	6.27	103.9	20	1.142	0.0393847	5352.4	7879.6	1997.9	6369.6	8599.9	2202.1	High	High	High	High	High	High	1
FALSE	High	Master Protein	Q15738	sterol-4-alpha-carboxylate 3-dehydrogenase, decarboxylating	0	114.723	47	13	84	13	373	41.9	8.06	159.33	13	1.379	0.0177732	12149	11073.2	3613.8	14611.1	15082.5	4863.7	High	High	High	High	High	High	1
FALSE	High	Master Protein	O00264	Membrane-associated progesterone receptor component 1	0	114.575	65	13	90	12	195	21.7	4.7	243.27	13	1.464	0.00444347	10316.2	6457.7	4931.6	15580	9044.3	6968.5	High	High	High	High	High	High	1	Phospho [S57(100)]
FALSE	High	Master Protein	Q9UBB4-1	Ataxin-10	0	114.256	37	14	54	14	475	53.5	5.25	98.41	14	0.685	0.000766882	8598.4	11310.8	6987	5692.3	7854.2	4617.9	High	High	High	High	High	High	1
FALSE	High	Master Protein	Q99623	Prohibitin-2	0	113.975	57	15	94	15	299	33.3	9.83	244.59	15	1.182	0.000577466	14497.7	15455	12493.2	16731.5	18040.7	14101.5	High	High	High	High	High	High	1
FALSE	High	Master Protein	Q14257	Reticulocalbin-2	0	113.954	48	12	74	12	317	36.9	4.4	177.4	12	1.248	0.0221949	14969.6	5873.1	6088.6	20437.4	7212.7	7335	High	High	High	High	High	High	1
FALSE	High	Master Protein	P07686	Beta-hexosaminidase subunit beta	0	113.755	26	12	70	11	556	63.1	6.76	139.42	12	1.361	0.011629	8508.8	8035.2	7582.2	11286.7	10327.7	10723.5	High	High	High	High	High	High	1
FALSE	High	Master Protein	Q15418-1	Ribosomal protein S6 kinase alpha-1	0	112.882	34	21	66	14	735	82.7	7.83	111.55	21	0.986	0.0142276	10141.4	9084.9	4365	9740	8847	4129	High	High	High	High	High	High	1
FALSE	High	Master Protein	O60341	Lysine-specific histone demethylase 1A	0	112.726	34	17	36	17	852	92.8	6.52	93.18	17	1.12	0.023722	5300.4	4470.8	1928.9	5679	5180.2	2085.4	High	High	High	High	High	High	1
FALSE	High	Master Protein	Q6IBS0	Twinfilin-2	0	112.342	56	16	108	12	349	39.5	6.84	222.5	16	1.071	0.035115	13823.5	5823.6	5945.9	14061	6274.1	6144.7	High	High	High	High	High	High	1
FALSE	High	Master Protein	P61019-1	Ras-related protein Rab-2A	0	111.394	71	12	83	12	212	23.5	6.54	161.82	12	0.96	0.0140131	17334	13205.9	6943.3	16344.1	12410	6436.2	High	High	High	High	High	High	1
FALSE	High	Master Protein	Q96G03	Phosphoglucomutase-2	0	111.329	32	19	74	18	612	68.2	6.73	136.36	19	1.22	0.00325504	12802.2	6732.2	9107.1	14768.3	8151.8	10723.9	High	High	High	High	High	High	1
FALSE	High	Master Protein	P50213-1	Isocitrate dehydrogenase [NAD] subunit alpha, mitochondrial	0	111.004	45	15	92	15	366	39.6	6.92	124.59	15	1.231	0.0307786	13113.4	11263.3	9889.2	14353.9	13850.3	11748.8	High	High	High	High	High	High	1
FALSE	High	Master Protein	P51692	Signal transducer and activator of transcription 5B	0	110.893	23	16	61	4	787	89.8	6.05	128.81	16	0.789	0.00233722	3767.7	6050.6	590.5	2854	4718	460.7	High	High	High	High	High	High	1
FALSE	High	Master Protein	Q03013-1	glutathione S-transferase mu 4	0	110.618	50	11	75	4	218	25.5	5.9	149.4	11	0.908	0.0387099	1498.8	578.5	1314.5	1276.8	535.4	1151.9	High	High	High	High	High	High	1
FALSE	High	Master Protein	Q13596	Sorting nexin-1	0	110.599	33	16	68	14	522	59	5.15	106.83	16	1.037	0.0020115	6818.9	4787.5	3810.5	6880.9	4902.3	3829.9	High	High	High	High	High	High	1
FALSE	High	Master Protein	P24539	ATP synthase F(0) complex subunit B1, mitochondrial	0	110.186	39	10	89	10	256	28.9	9.36	190.02	10	1.171	0.0202175	15908.8	16175.7	17666.3	17952.6	20090.1	19977.6	High	High	High	High	High	High	1
FALSE	High	Master Protein	Q9BTC0	Death-inducer obliterator 1	0	109.533	15	23	45	23	2240	243.7	7.88	79.22	23	0.9	0.0107019	5454.7	3238.9	3854.3	4781.8	2914.2	3259.1	High	High	High	High	High	High	1
FALSE	High	Master Protein	P22307-1	Non-specific lipid-transfer protein	0	109.377	34	19	83	19	547	59	6.89	113.94	19	1.283	0.00448305	12451.9	11645.6	5001.4	15237.9	15317.4	6193.9	High	High	High	High	High	High	1
FALSE	High	Master Protein	P36957	Dihydrolipoyllysine-residue succinyltransferase component of 2-oxoglutarate dehydrogenase complex, mitochondrial	0	109.313	29	12	89	12	453	48.7	8.95	193.79	12	1.405	0.00231988	15142.5	10937.8	5251.6	21070.6	15175.6	6856.9	High	High	High	High	High	High	1
FALSE	High	Master Protein	Q8WVM8	Sec1 family domain-containing protein 1	0	109.193	28	16	53	16	642	72.3	6.27	134.01	16	0.921	0.038364	14474.2	5093.7	6676.6	12925.1	4823.5	5937.4	High	High	High	High	High	High	1
FALSE	High	Master Protein	Q15833-1	Syntaxin-binding protein 2	0	109.007	40	18	55	18	593	66.4	6.55	131.14	18	1.085	0.0258076	5075.9	3562.2	4941	5190.5	3831.2	5174.9	High	High	High	High	High	High	1
FALSE	High	Master Protein	Q8NEM2	SHC SH2 domain-binding protein 1	0	108.416	42	21	62	21	672	75.6	4.75	108.36	21	1.472	0.00278871	6602.9	7826.2	2978.4	9473.6	11444.1	4003.2	High	High	High	High	High	High	1
FALSE	High	Master Protein	O15294	UDP-N-acetylglucosamine--peptide N-acetylglucosaminyltransferase 110 kDa subunit	0	107.884	21	16	39	16	1046	116.9	6.7	104.14	16	0.908	0.047371	5502.3	6460.4	4697.5	4869.4	6078.8	4047.1	High	High	High	High	High	High	1
FALSE	High	Master Protein	O95336	6-phosphogluconolactonase	0	107.846	61	11	68	11	258	27.5	6.05	130.1	11	1.119	0.028596	8178.7	5550.3	5572.5	9298.7	6134.2	5854.3	High	High	High	High	High	High	1
FALSE	High	Master Protein	P62241	40S ribosomal protein S8	0	107.687	43	8	123	8	208	24.2	10.32	262.6	8	0.595	0.00938586	38153.1	27807.1	37286.5	25366.6	16333.7	21340.7	High	High	High	High	High	High	1
FALSE	High	Master Protein	Q15907	Ras-related protein Rab-11B	0	107.495	55	11	141	1	218	24.5	5.94	265.71	11	1.07	0.0403054	1522.2	668.1	209.2	1536.5	711.7	216.1	High	High	High	High	High	High	1
FALSE	High	Master Protein	P18031	Tyrosine-protein phosphatase non-receptor type 1	0	107.471	39	13	52	13	435	49.9	6.27	86.6	13	1.034	0.0104421	9014.9	6840	3731.8	9183.1	6985.3	3722.3	High	High	High	High	High	High	1
FALSE	High	Master Protein	P62888	60S ribosomal protein L30	0	106.651	77	9	122	8	115	12.8	9.63	241.58	9	0.62	0.0379528	36560.8	14673.6	20147.5	27797.8	8992.6	11661.3	High	High	High	High	High	High	1
FALSE	High	Master Protein	Q15185	Prostaglandin E synthase 3	0	106.231	51	8	90	8	160	18.7	4.54	246.15	8	0.844	0.0126192	22018.5	16029.8	8350.5	18237	13366.3	6408.7	High	High	High	High	High	High	1
FALSE	High	Master Protein	P53701	Cytochrome c-type heme lyase	0	105.898	51	10	61	10	268	30.6	6.68	124.56	10	1.215	0.0168272	10758.3	8106.6	6873	12220.1	9732.6	8459.2	High	High	High	High	High	High	1
FALSE	High	Master Protein	Q16740	ATP-dependent Clp protease proteolytic subunit, mitochondrial	0	105.473	38	9	53	9	277	30.2	8.09	140.46	9	1.11	0.0216203	3533	6966.3	3980.6	3774.4	7636.3	4457.6	High	High	High	High	High	High	1
FALSE	High	Master Protein	Q9UKK9	ADP-sugar pyrophosphatase	0	105.331	57	10	94	10	219	24.3	4.94	172.08	10	1.242	0.0306144	17884	13086	8129.7	19810.5	16520.7	9744.1	High	High	High	High	High	High	1
FALSE	High	Master Protein	Q9UBK8-1	Methionine synthase reductase	0	105.215	24	12	47	12	725	80.4	6.49	103.93	12	0.888	0.00404811	8029.3	7672.3	6288.9	6945.6	6868.7	5380.3	High	High	High	High	High	High	1
FALSE	High	Master Protein	P49006	MARCKS-related protein	0	105.164	72	6	77	6	195	19.5	4.67	229.36	6	1.734	0.00035255	14692.8	9833.2	5691.7	24561.7	17262	9529	High	High	High	High	High	High	1
FALSE	High	Master Protein	P10321	HLA class I histocompatibility antigen, Cw-7 alpha chain	0	105.05	34	10	87	2	366	40.6	6.04	106.13	10	1.361	0.0100992	4348.2	3900	4410.7	5767.2	5742.7	5692.3	High	High	High	High	High	High	1
FALSE	High	Master Protein	P52735-2	Isoform 2 of Guanine nucleotide exchange factor VAV2	0	104.104	26	19	69	19	868	100	6.9	114.01	19	0.661	0.0262411	17926.3	13529.1	8956.1	11537.8	10475.6	5616.7	High	High	High	High	High	High	1
FALSE	High	Master Protein	P49720	proteasome subunit beta type-3	0	103.584	39	6	64	6	205	22.9	6.55	214.3	6	0.938	0.0296947	9676.1	8723	6102.8	8653.9	8086	5625.8	High	High	High	High	High	High	1
FALSE	High	Master Protein	O15460-1	Prolyl 4-hydroxylase subunit alpha-2	0	103.328	38	14	51	14	535	60.9	5.71	101.99	14	1.239	0.00844924	5425.6	1661.2	2539.1	6272.9	2033.8	3104.1	High	High	High	High	High	High	1
FALSE	High	Master Protein	Q9Y2B0	Protein canopy homolog 2	0	102.581	64	11	95	11	182	20.6	4.92	215.05	11	1.455	0.0215261	20830.2	11515.7	7474.2	29529.3	19610.4	10159.4	High	High	High	High	High	High	1
FALSE	High	Master Protein	Q13155	aminoacyl tRNA synthase complex-interacting multifunctional protein 2	0	102.535	55	13	76	13	320	35.3	8.22	157.92	13	0.902	0.00400334	16764.9	5784	12688.7	14730.3	5140.2	11239.4	High	High	High	High	High	High	1
FALSE	High	Master Protein	P17301	Integrin alpha-2	0	102.457	22	19	44	19	1181	129.2	5.31	95.95	19	1.296	0.0116295	5149.1	4933.1	3014.3	6372	6835.4	3770.6	High	High	High	High	High	High	1
FALSE	High	Master Protein	P56537-1	eukaryotic translation initiation factor 6	0	102.386	57	7	54	7	245	26.6	4.68	155.52	7	1.084	0.0457784	8749.5	6603.8	6798.6	9242.1	6895.3	7404.2	High	High	High	High	High	High	1	Methyl [R237]
FALSE	High	Master Protein	P30043	flavin reductase (NADPH)	0	102.289	59	8	133	8	206	22.1	7.65	356.44	8	1.115	0.0498666	15687.9	15072.5	13479.1	16520.7	16602.3	15452.9	High	High	High	High	High	High	1
FALSE	High	Master Protein	Q4J6C6	prolyl endopeptidase-like	0	101.673	29	17	56	17	727	83.9	6.38	91.12	17	1.135	0.0189117	2007.4	3088.9	4561.4	2137.3	3530	4996.5	High	High	High	High	High	High	1
FALSE	High	Master Protein	P14735	insulin-degrading enzyme	0	100.996	23	21	49	21	1019	117.9	6.61	65.6	21	0.895	0.00438215	10929.5	5206.6	8048.8	9507.4	4600.5	7089.9	High	High	High	High	High	High	1
FALSE	High	Master Protein	P57678	Gem-associated protein 4	0	100.786	22	17	49	17	1058	120	6.04	103.15	17	1.084	0.0483013	5951.1	6623	6284.6	6749.5	7089.4	6575.7	High	High	High	High	High	High	1
FALSE	High	Master Protein	P55010	Eukaryotic translation initiation factor 5	0	100.551	38	14	85	14	431	49.2	5.58	125.48	14	1.178	0.00232768	12992	11964.8	9185.1	14908.4	14039.4	10258.2	High	High	High	High	High	High	1
FALSE	High	Master Protein	P57740	Nuclear pore complex protein Nup107	0	100.469	33	21	47	21	925	106.3	5.43	97.47	21	0.961	0.00971355	4821.4	1734.9	1191.3	4512.9	1660.2	1099.4	High	High	High	High	High	High	1
FALSE	High	Master Protein	Q96PK6-1	RNA-binding protein 14	0	100.029	32	17	66	17	669	69.4	9.67	103.67	17	0.729	0.0307653	25053.3	13809.7	13252	15380.9	10583.6	9330.5	High	High	High	High	High	High	1
FALSE	High	Master Protein	P61313-1	60S ribosomal protein L15	0	99.823	47	10	102	10	204	24.1	11.62	239.78	10	0.613	0.0365213	40806	19404.3	21258.8	29651.8	11745.4	11207.7	High	High	High	High	High	High	1
FALSE	High	Master Protein	Q96KB5	Lymphokine-activated killer T-cell-originated protein kinase	0	99.725	40	14	78	14	322	36.1	5.12	120.98	14	1.397	0.0176613	21192	10557.2	10927.3	25882.8	14572.7	15135.7	High	High	High	High	High	High	1
FALSE	High	Master Protein	P05166-1	propionyl-CoA carboxylase beta chain, mitochondrial	0	99.64	42	15	36	15	539	58.2	7.64	91.7	15	1.173	0.0157272	3883.6	2108.4	2608.3	4741.1	2430.7	2953.6	High	High	High	High	High	High	1
FALSE	High	Master Protein	P42229	Signal transducer and activator of transcription 5A	0	99.439	23	16	54	4	794	90.6	6.39	109.12	16	0.869	0.0127497	2104.9	1068	559.5	1736.8	916.6	483.2	High	High	High	High	High	High	1
FALSE	High	Master Protein	P30520	adenylosuccinate synthetase isozyme 2	0	99.342	35	13	57	12	456	50.1	6.55	140.92	13	0.901	0.0158088	6846.4	5371.5	3813.3	6008.9	4948.3	3309.5	High	High	High	High	High	High	1
FALSE	High	Master Protein	Q9UBS4	DnaJ homolog subfamily B member 11	0	99.066	31	9	51	9	358	40.5	6.18	113.33	9	1.382	0.0127286	3513	6428.8	3417.4	4732.4	9877.8	4516.7	High	High	High	High	High	High	1
FALSE	High	Master Protein	O00273-1	DNA fragmentation factor subunit alpha	0	98.779	39	10	57	3	331	36.5	4.79	137.64	10	1.207	0.00526243	2517.9	1431.6	2369.3	2885.3	1707	2818.9	High	High	High	High	High	High	1
FALSE	High	Master Protein	P49773	Histidine triad nucleotide-binding protein 1	0	98.622	67	6	124	6	126	13.8	6.95	281.12	6	1.142	0.0234251	14149.7	7192.2	16218.1	15309.5	8110.4	18719.3	High	High	High	High	High	High	1
FALSE	High	Master Protein	P30154	Serine/threonine-protein phosphatase 2A 65 kDa regulatory subunit A beta isoform	0	98.266	34	16	53	10	601	66.2	4.94	153.79	16	1.203	0.00196452	994.5	939.8	1629.1	1187.8	1116.9	1873.5	High	High	High	High	High	High	1
FALSE	High	Master Protein	Q6PGP7	Tetratricopeptide repeat protein 37	0	98.233	17	19	37	19	1564	175.4	7.53	90.04	19	0.917	0.0369932	3175	5376.7	6139	2948.4	4807.7	5433.6	High	High	High	High	High	High	1
FALSE	High	Master Protein	P16083	Ribosyldihydronicotinamide dehydrogenase [quinone]	0	98.187	57	10	53	10	231	25.9	6.29	144.21	10	1.106	0.0424386	2558	3206.6	3176.6	2757.2	3786.2	3376.2	High	High	High	High	High	High	1
FALSE	High	Master Protein	Q9HB07	UPF0160 protein MYG1, mitochondrial	0	97.857	34	8	49	8	376	42.4	6.67	147.85	8	1.078	0.000160709	9275.3	8871.7	3927.4	9751.6	9446.3	4077.4	High	High	High	High	High	High	1
FALSE	High	Master Protein	Q92769	Histone deacetylase 2	0	97.535	37	16	54	10	488	55.3	5.91	118.97	16	1.142	0.0022169	5241.9	2298.2	2634.5	5931	2591.8	2891.3	High	High	High	High	High	High	1
FALSE	High	Master Protein	P25398	40S ribosomal protein S12	0	97.229	54	7	102	7	132	14.5	7.21	203.78	7	0.767	0.000107602	28330.7	19625.6	23955.3	21314.9	14835.3	17725.5	High	High	High	High	High	High	1
FALSE	High	Master Protein	P60953	Cell division control protein 42 homolog	0	97.025	42	7	178	6	191	21.2	6.55	448.44	7	0.907	0.0305337	40932.6	22183.1	24167.7	36175.9	20182.9	20144	High	High	High	High	High	High	1
FALSE	High	Master Protein	O43396	Thioredoxin-like protein 1	0	96.895	47	9	61	9	289	32.2	4.96	144.19	9	0.833	0.0061807	10190.1	4194.5	5573.5	8269.3	3543.1	4377.5	High	High	High	High	High	High	1
FALSE	High	Master Protein	O60443	Non-syndromic hearing impairment protein 5	0	96.837	36	15	38	15	496	54.5	5.17	66.27	15	0.907	0.00663572	4110.1	4330.1	650.7	3712.8	3880.2	569.2	High	High	High	High	High	High	1
FALSE	High	Master Protein	Q9UPN3	Microtubule-actin cross-linking factor 1, isoforms 1/2/3/5	0	96.759	5	27	37	23	7388	837.8	5.39	67.75	27	0.906	0.0349222	4851.7	4855.5	2134.9	4285.5	4352.4	1743.5	High	High	High	High	High	High	1
FALSE	High	Master Protein	Q8WW12	PEST proteolytic signal-containing nuclear protein	0	96.703	58	9	73	9	178	18.9	7.49	106.47	9	0.85	0.0201436	19589.6	23159.4	12676.4	16224.5	18998.1	10949.9	High	High	High	High	High	High	1
FALSE	High	Master Protein	O43865	S-adenosylhomocysteine hydrolase-like protein 1	0	96.511	34	17	86	9	530	58.9	6.89	161.75	17	0.875	0.032261	1452.1	2687.8	955.3	1237.4	2414.2	768.4	High	High	High	High	High	High	1
FALSE	High	Master Protein	Q99685-1	monoglyceride lipase	0	96.085	57	13	42	13	303	33.2	6.99	117.1	13	0.896	0.0269267	4495.6	7656	6902.9	3756.5	6932	5971.3	High	High	High	High	High	High	1
FALSE	High	Master Protein	P09884	DNA polymerase alpha catalytic subunit	0	95.984	21	23	57	23	1462	165.8	5.85	81.49	23	0.763	0.0085898	5871	4276.5	6189.5	4111.6	3318.9	4557.3	High	High	High	High	High	High	1
FALSE	High	Master Protein	Q9NTJ5	Phosphatidylinositide phosphatase SAC1	0	95.856	33	17	61	17	587	66.9	7.12	100.91	17	1.061	0.0445013	3704.3	10157.7	7228.3	3828.7	11188.5	7405.9	High	High	High	High	High	High	1
FALSE	High	Master Protein	Q9NR31	GTP-binding protein SAR1a	0	95.848	63	8	101	5	198	22.4	6.68	210.57	8	0.89	0.0141278	11608.3	6361.3	6402.9	10157.1	5594.1	5282.2	High	High	High	High	High	High	1
FALSE	High	Master Protein	P21912	Succinate dehydrogenase [ubiquinone] iron-sulfur subunit, mitochondrial	0	95.77	51	13	61	13	280	31.6	8.76	111.38	13	1.389	0.00994427	7099.7	7757.2	9200.4	9263.6	10646.5	13366.3	High	High	High	High	High	High	1
FALSE	High	Master Protein	Q9UBQ7	Glyoxylate reductase/hydroxypyruvate reductase	0	95.556	42	8	39	8	328	35.6	7.39	131.3	8	1.019	0.0096164	2979.8	6890.3	5737.7	2954.1	6933	5671	High	High	High	High	High	High	1
FALSE	High	Master Protein	Q9H078-2	Isoform 2 of Caseinolytic peptidase B protein homolog	0	94.68	29	15	44	15	677	75.4	9.01	89.07	15	0.785	0.0269677	5905.1	6862.9	4884.1	4965.9	5324.3	3604.7	High	High	High	High	High	High	1
FALSE	High	Master Protein	Q13177	Serine/threonine-protein kinase PAK 2	0	94.518	49	18	52	15	524	58	5.96	68.04	18	1.082	0.0266342	5334.6	2596.3	4168.3	5830.6	2741.4	4353.9	High	High	High	High	High	High	1
FALSE	High	Master Protein	P40938	replication factor C subunit 3	0	94.512	57	15	52	15	356	40.5	8.34	118.54	15	1.084	0.0328951	10093.1	6036.3	6018.4	10669.5	6465	6064.7	High	High	High	High	High	High	1
FALSE	High	Master Protein	P04179	Superoxide dismutase [Mn], mitochondrial	0	94.46	30	7	92	7	222	24.7	8.25	174.45	7	1.587	0.000332131	12751.7	7384.7	10836.3	19717.2	11865.8	16570.6	High	High	High	High	High	High	1
FALSE	High	Master Protein	O60684	Importin subunit alpha-7	0	94.277	26	13	62	6	536	60	4.98	108.18	13	0.933	0.0357726	3956	4761.6	3863.2	3707	4390.4	3443.1	High	High	High	High	High	High	1
FALSE	High	Master Protein	P46783	40S ribosomal protein S10	0	94.062	67	13	246	12	165	18.9	10.15	234.85	13	0.547	0.0210658	74726	61882.5	54951.3	49539.4	32137.3	28995.9	High	High	High	High	High	High	1
FALSE	High	Master Protein	P54709	sodium/potassium-transporting ATPase subunit beta-3	0	94.036	46	10	68	10	279	31.5	8.35	113.67	10	0.811	0.0100225	16827.2	14036.9	10833.7	13318.2	11243.9	7911.6	High	High	High	High	High	High	1
FALSE	High	Master Protein	O95302	Peptidyl-prolyl cis-trans isomerase FKBP9	0	93.723	30	14	84	14	570	63	5.08	168.22	14	1.442	0.00045929	12077.8	8547.2	9417.1	16664.6	12172	13215.6	High	High	High	High	High	High	1
FALSE	High	Master Protein	Q9Y5L0-2	transportin-3	0	93.064	19	14	55	14	923	104.1	5.57	120.25	14	0.873	0.0102854	9614.6	7969	4912.1	8036.6	7072.5	4137.6	High	High	High	High	High	High	1
FALSE	High	Master Protein	P20340-2	Isoform 2 of Ras-related protein Rab-6A	0	92.626	47	8	68	1	208	23.5	5.54	120.89	8	1.147	0.0215816	1030.3	489.6	578.6	1234.2	552.7	640.6	High	High	High	High	High	High	1
FALSE	High	Master Protein	P60981-1	Destrin	0	92.44	62	11	168	10	165	18.5	7.85	209	11	0.866	0.030376	19549.6	16670.8	7943.7	15589.8	14255.7	6883.6	High	High	High	High	High	High	1
FALSE	High	Master Protein	Q01650	large neutral amino acids transporter small subunit 1	0	92.337	17	8	88	7	507	55	7.72	138.35	8	0.84	0.000620789	16136.9	8851.1	11406.6	13084.3	7342.1	9301.3	High	High	High	High	High	High	1
FALSE	High	Master Protein	O15357	Phosphatidylinositol 3,4,5-trisphosphate 5-phosphatase 2	0	92.255	19	18	31	18	1258	138.5	6.54	65.17	18	0.886	0.0489767	6052.3	3969.4	2650.1	5390.5	3474.3	2105.7	High	High	High	High	High	High	1
FALSE	High	Master Protein	O94855	Protein transport protein Sec24D	0	92.2	14	12	48	12	1032	112.9	7.25	124	12	0.864	0.0108757	12164.4	9526.5	6608.7	10238.6	8411.3	5424.2	High	High	High	High	High	High	1
FALSE	High	Master Protein	Q32P28-1	Prolyl 3-hydroxylase 1	0	92.146	23	13	60	13	736	83.3	5.14	78.26	13	1.394	0.00815255	7593.1	8628.5	5594.1	10110.4	11884.8	8195.8	High	High	High	High	High	High	1
FALSE	High	Master Protein	P83916	Chromobox protein homolog 1	0	92.144	43	8	132	7	185	21.4	4.93	263.34	8	1.234	0.0280379	9568.3	7307.4	6496.8	11509.2	8131.6	7763.8	High	High	High	High	High	High	1
FALSE	High	Master Protein	O75223-1	gamma-glutamylcyclotransferase	0	92.073	57	9	76	9	188	21	5.14	117.75	9	1.23	0.0132213	13633.6	8623.3	10311.5	15383.3	10475.6	12376	High	High	High	High	High	High	1
FALSE	High	Master Protein	Q13671	ras and Rab interactor 1	0	92.028	27	14	33	14	783	84	8.02	64.48	14	1.269	0.0415244	2435.9	3041	838.4	3157.9	3422.5	1026.9	High	High	High	High	High	High	1
FALSE	High	Master Protein	Q9Y295	developmentally-regulated GTP-binding protein 1	0	91.961	47	13	48	13	367	40.5	8.9	80.96	13	0.79	0.0494777	6416	9320.8	4815.9	5435.4	7273.1	3350.1	High	High	High	High	High	High	1
FALSE	High	Master Protein	Q96EB6	NAD-dependent protein deacetylase sirtuin-1	0	90.953	26	14	50	14	747	81.6	4.67	63.7	14	1.139	0.0279921	8671	5433.3	7915.1	9622.5	6056.4	9355.7	High	High	High	High	High	High	1
FALSE	High	Master Protein	O60437	periplakin	0	90.905	14	20	41	20	1756	204.6	5.6	61.27	20	1.148	0.0348585	5567.3	2563.1	2692.5	6272	2725	2984.8	High	High	High	High	High	High	1
FALSE	High	Master Protein	P62081	40S ribosomal protein S7	0	90.808	64	11	121	11	194	22.1	10.1	275.6	11	0.687	0.0293941	39873.3	19810.3	35095.4	27999	13435.8	19131.7	High	High	High	High	High	High	1
FALSE	High	Master Protein	P27635	60S ribosomal protein L10	0	90.457	54	11	124	11	214	24.6	10.08	249.74	11	0.572	0.0427927	30034.9	28364.9	33212.5	22379.5	16030.9	17990.1	High	High	High	High	High	High	1
FALSE	High	Master Protein	O00499	Myc box-dependent-interacting protein 1	0	89.637	28	11	35	11	593	64.7	5.06	86.99	11	1.26	0.0259947	5344.3	5190.5	2883.5	6570.9	5860.2	3507.4	High	High	High	High	High	High	1
FALSE	High	Master Protein	Q92522	Histone H1x	0	88.493	38	9	64	9	213	22.5	10.76	97.09	9	0.633	0.0472644	16111.2	10140.8	8803.8	12245	5613.1	5382.4	High	High	High	High	High	High	1	Phospho [S31(100)]
FALSE	High	Master Protein	P84095	Rho-related GTP-binding protein RhoG	0	88.44	60	9	50	8	191	21.3	8.12	73.95	9	0.882	0.0194242	6693.7	5519.6	5272.1	6003.2	4806.5	4442.4	High	High	High	High	High	High	1
FALSE	High	Master Protein	Q9UJ70	N-acetyl-D-glucosamine kinase	0	88.311	39	9	40	9	344	37.4	6.24	100.99	9	1.205	0.0261462	3235.9	1119.8	2207.2	3644.2	1427.9	2567.1	High	High	High	High	High	High	1
FALSE	High	Master Protein	Q9H4A6	Golgi phosphoprotein 3	0	88.006	50	13	54	11	298	33.8	6.44	96.52	13	0.945	0.0325978	8859.8	4127.5	4871	8361.7	3831	4443.6	High	High	High	High	High	High	1
FALSE	High	Master Protein	Q03518	Antigen peptide transporter 1	0	87.774	25	12	58	12	808	87.2	8.02	105.7	12	1.115	0.00905922	9468.8	6876.3	4226.4	10285	7625.2	4434.1	High	High	High	High	High	High	1
FALSE	High	Master Protein	O75131	Copine-3	0	87.661	38	16	66	15	537	60.1	5.85	148.38	16	1.25	0.0177727	13821.5	9320.5	9426.8	16119.1	12263.6	11376.1	High	High	High	High	High	High	1
FALSE	High	Master Protein	P00374	dihydrofolate reductase	0	87.523	61	11	55	11	187	21.4	7.42	105.92	11	1.175	0.0291194	5162.2	6383.4	7836	5896.2	8190.1	8887.4	High	High	High	High	High	High	1
FALSE	High	Master Protein	Q8NF37	Lysophosphatidylcholine acyltransferase 1	0	86.908	29	13	70	13	534	59.1	6.02	140	13	0.811	0.00243957	13706.6	18177.2	11011.6	10718.6	14912.4	8619.7	High	High	High	High	High	High	1
FALSE	High	Master Protein	Q13217	DnaJ homolog subfamily C member 3	0	86.795	43	19	46	19	504	57.5	6.15	76.01	19	1.162	0.00441971	10754	6542.9	2117.1	12298.4	7509	2320.9	High	High	High	High	High	High	1
FALSE	High	Master Protein	P07099	epoxide hydrolase 1	0	86.713	33	10	59	10	455	52.9	7.25	125.81	10	1.727	0.0155636	6995.2	6282.9	2865.3	9909.9	10718.3	4922.3	High	High	High	High	High	High	1
FALSE	High	Master Protein	P27105	erythrocyte band 7 integral membrane protein	0	86.348	46	8	62	8	288	31.7	7.88	137.5	8	1.402	0.00150462	8077.1	10795.4	9113.1	10634.7	14952.4	12358.5	High	High	High	High	High	High	1
FALSE	High	Master Protein	P17612	cAMP-dependent protein kinase catalytic subunit alpha	0	86.286	43	14	50	7	351	40.6	8.79	72.64	14	0.853	0.0341623	9941.5	2999.5	2271.3	8263.1	2271.5	1880.8	High	High	High	High	High	High	1
FALSE	High	Master Protein	P21980	Protein-glutamine gamma-glutamyltransferase 2	0	86.281	31	16	54	16	687	77.3	5.22	82.92	16	1.364	0.0143038	4055.5	2769.8	5325.2	5170.3	4092.2	7009.5	High	High	High	High	High	High	1
FALSE	High	Master Protein	P24928	DNA-directed RNA polymerase II subunit RPB1	0	86.006	13	17	32	17	1970	217	7.37	64.09	17	0.862	0.017876	5154.2	1145.5	1223	4530.5	957.9	1017.8	High	High	High	High	High	High	1
FALSE	High	Master Protein	Q9NUJ1	Mycophenolic acid acyl-glucuronide esterase, mitochondrial	0	85.988	43	10	58	10	306	33.9	8.57	146.98	10	1.12	0.0128868	8912.8	7174.8	6367.7	9868.7	7718.3	6883.6	High	High	High	High	High	High	1
FALSE	High	Master Protein	Q00534	Cyclin-dependent kinase 6	0	85.668	50	13	63	13	326	36.9	6.46	119.49	13	0.826	0.00198471	18024.4	6289	12559.1	14495.5	5133.3	10260	High	High	High	High	High	High	1
FALSE	High	Master Protein	P30626-1	Sorcin	0	85.434	43	7	88	7	198	21.7	5.59	148.58	7	1.459	0.0149808	13750.4	13036.2	10274.7	19545.7	20349.4	13333.5	High	High	High	High	High	High	1
FALSE	High	Master Protein	Q16795	NADH dehydrogenase [ubiquinone] 1 alpha subcomplex subunit 9, mitochondrial	0	85.298	41	13	46	13	377	42.5	9.8	106.48	13	1.13	0.00444903	6307.7	5849.9	1647.3	6875.4	6650.6	1796.1	High	High	High	High	High	High	1
FALSE	High	Master Protein	P31949	protein S100-A11	0	84.932	77	6	121	6	105	11.7	7.12	194.06	6	1.231	0.000521627	16319	17323.6	14727	19328.8	21116	17500.2	High	High	High	High	High	High	1
FALSE	High	Master Protein	Q13733	sodium/potassium-transporting ATPase subunit alpha-4	0	84.748	11	10	81	1	1029	114.1	6.64	115.21	10	1.327	0.00981144	2698.7	684	2471.2	3489.6	947.8	3031	High	High	High	High	High	High	1	Methyl [Q233; R235]
FALSE	High	Master Protein	P04818	thymidylate synthase	0	84.638	37	10	33	10	313	35.7	7.01	71.44	10	0.856	0.0166187	4152.8	4475	2858.6	3261.9	3783.5	2391.6	High	High	High	High	High	High	1
FALSE	High	Master Protein	Q9Y4E8	ubiquitin carboxyl-terminal hydrolase 15	0	84.474	19	15	39	15	981	112.3	5.22	81.6	15	0.877	0.00887139	4747.5	5177	4232.8	4112.3	4483.4	3475.8	High	High	High	High	High	High	1
FALSE	High	Master Protein	P17931	Galectin-3	0	84.183	38	8	113	8	250	26.1	8.56	238.89	8	1.049	0.0092723	26868.9	20032.1	17976.8	27466.7	20836	18005.8	High	High	High	High	High	High	1
FALSE	High	Master Protein	P49662	Caspase-4	0	84	31	8	29	8	377	43.2	6	71.82	8	1.163	0.004638	2814.8	2799.7	752.6	3162.5	3215.8	868	High	High	High	High	High	High	1
FALSE	High	Master Protein	O95571	Persulfide dioxygenase ETHE1, mitochondrial	0	83.855	54	9	44	9	254	27.9	6.83	96.68	9	1.08	0.0332304	6360.9	5649.6	4223.6	6626.8	6295.1	4402.4	High	High	High	High	High	High	1
FALSE	High	Master Protein	Q5JWF2-1	Guanine nucleotide-binding protein G(S) subunit alpha isoforms XLas	0	83.741	17	13	48	12	1037	111	5.03	57.81	13	0.927	0.0120113	3383.9	2938	7133.5	2976	2695.9	6383.8	High	High	High	High	High	High	1
FALSE	High	Master Protein	Q15758-1	Neutral amino acid transporter B(0)	0	83.556	18	7	57	7	541	56.6	5.48	107.72	7	1.214	0.0315564	13378.7	7606.7	9498.3	16421.6	9123.8	10325.1	High	High	High	High	High	High	1
FALSE	High	Master Protein	P51151	Ras-related protein Rab-9A	0	83.482	55	8	45	8	201	22.8	5.47	110.54	8	0.869	0.0387216	4150.7	7736.9	4280.3	3356.8	6642.6	3779.5	High	High	High	High	High	High	1
FALSE	High	Master Protein	P13073	Cytochrome c oxidase subunit 4 isoform 1, mitochondrial	0	83.463	47	9	96	9	169	19.6	9.51	140.49	9	1.187	0.0409771	7881.8	11106.6	7049.3	8760	13017.6	8867.6	High	High	High	High	High	High	1
FALSE	High	Master Protein	Q9Y2Q3-1	Glutathione S-transferase kappa 1	0	83.13	42	8	55	8	226	25.5	8.41	95.41	8	1.145	0.0168576	11883.3	11350	6137.9	12775.3	12832.9	6931.7	High	High	High	High	High	High	1
FALSE	High	Master Protein	O00764-1	Pyridoxal kinase	0	83.018	52	12	47	12	312	35.1	6.13	111.38	12	0.885	0.0446681	8396.2	4063.8	4068.2	7165.5	3554.1	3701.2	High	High	High	High	High	High	1
FALSE	High	Master Protein	Q9H9B4	Sideroflexin-1	0	82.864	53	11	40	10	322	35.6	9.07	83.82	11	1.212	0.0230066	7925.5	2740	3281.5	9356.5	3503.9	3687.5	High	High	High	High	High	High	1
FALSE	High	Master Protein	P05026	Sodium/potassium-transporting ATPase subunit beta-1	0	82.66	40	10	46	10	303	35	8.53	94.46	10	1.311	0.00777247	7047.1	2336.6	2363.8	9005	3165.2	2877.6	High	High	High	High	High	High	1
FALSE	High	Master Protein	Q06124	tyrosine-protein phosphatase non-receptor type 11	0	82.162	36	19	46	18	597	68.4	7.3	60.88	19	0.962	0.0438383	6319.2	6053.1	2740.8	6006.6	5663.1	2544.7	High	High	High	High	High	High	1
FALSE	High	Master Protein	P51812	Ribosomal protein S6 kinase alpha-3	0	82.072	23	15	44	8	740	83.7	6.89	81.8	15	0.889	0.0253899	4196.4	3489.8	1836.1	3414.1	3065.2	1586.2	High	High	High	High	High	High	1
FALSE	High	Master Protein	Q6ZRP7	Sulfhydryl oxidase 2	0	81.222	27	15	52	15	698	77.5	7.72	133.94	15	1.169	0.0237838	5945.5	6596	4998.8	6896.1	7197.5	5642	High	High	High	High	High	High	1
FALSE	High	Master Protein	P49590	probable histidine--tRNA ligase, mitochondrial	0	81.145	30	12	49	8	506	56.9	8.24	50.27	12	1.252	0.02298	5226.6	2155.1	2120.2	5830.1	2664.3	2567.9	High	High	High	High	High	High	1
FALSE	High	Master Protein	P62266	40S ribosomal protein S23	0	81.051	49	7	100	7	143	15.8	10.49	212.95	7	0.657	0.0291874	31780.2	15874.9	23774.3	23543.3	10302.8	13689.7	High	High	High	High	High	High	1
FALSE	High	Master Protein	Q9Y5K5-3	Isoform 3 of Ubiquitin carboxyl-terminal hydrolase isozyme L5	0	80.883	55	11	49	11	328	37.5	5.4	77.65	11	0.865	0.000279611	2441.9	4936.5	5603	2060.4	4190.5	4681	High	High	High	High	High	High	1
FALSE	High	Master Protein	P10586-1	Receptor-type tyrosine-protein phosphatase F	0	80.231	11	12	23	12	1907	212.7	6.3	68.38	12	0.89	0.0263944	2079.1	2703.6	1629.6	1728.5	2376.2	1438.5	High	High	High	High	High	High	1
FALSE	High	Master Protein	Q9H3N1	Thioredoxin-related transmembrane protein 1	0	79.592	34	10	49	10	280	31.8	4.98	63.79	10	1.129	0.0128228	9593.7	5579.5	4531	10553.6	6507	4922.7	High	High	High	High	High	High	1
FALSE	High	Master Protein	P39687	Acidic leucine-rich nuclear phosphoprotein 32 family member A	0	79.466	41	14	78	8	249	28.6	4.09	128.21	14	0.837	0.00141066	11364.3	9265.3	10926.4	9265.7	7623.6	8976.5	High	High	High	High	High	High	1
FALSE	High	Master Protein	P11802	Cyclin-dependent kinase 4	0	79.416	41	11	49	11	303	33.7	7.01	75.56	11	1.14	0.0134523	10825.5	7960.7	4093.8	11774.9	9268.3	4504.8	High	High	High	High	High	High	1
FALSE	High	Master Protein	Q14694	Ubiquitin carboxyl-terminal hydrolase 10	0	79.392	23	12	38	12	798	87.1	5.31	56.15	12	0.817	0.0369721	3580.8	833.6	3247.7	2849	679	2223	High	High	High	High	High	High	1
FALSE	High	Master Protein	Q6DKJ4	nucleoredoxin	0	79.353	34	10	33	10	435	48.4	4.97	90.96	10	0.798	0.0229175	5837.5	3362.4	4624.8	4917.1	2581.2	3561.5	High	High	High	High	High	High	1
FALSE	High	Master Protein	O43488	aflatoxin B1 aldehyde reductase member 2	0	78.748	42	11	41	11	359	39.6	7.17	103.88	11	1.157	0.033393	5644.6	4111.9	3922.2	6361.3	5031.4	4242.7	High	High	High	High	High	High	1
FALSE	High	Master Protein	P46926	glucosamine-6-phosphate isomerase 1	0	78.389	54	12	44	7	289	32.6	6.92	71.13	12	1.377	0.0171455	862.2	7858.5	3301.7	1052.1	11124.7	4389.6	High	High	High	High	High	High	1
FALSE	High	Master Protein	P62263	40S ribosomal protein S14	0	77.871	66	8	90	8	151	16.3	10.05	167.72	8	0.61	0.0377823	35425.4	24135.5	25248.2	26854.7	14332.5	14859.7	High	High	High	High	High	High	1
FALSE	High	Master Protein	P15374	Ubiquitin carboxyl-terminal hydrolase isozyme L3	0	77.84	48	8	34	8	230	26.2	4.92	93.66	8	1.12	0.0284273	3179.7	3400.5	2294.9	3319.2	3818.6	2480.6	High	High	High	High	High	High	1
FALSE	High	Master Protein	P47755	F-actin-capping protein subunit alpha-2	0	77.684	49	8	34	6	286	32.9	5.85	111.71	8	0.883	0.0344848	3596.9	1579.8	2162.3	3166.5	1290.6	1842.4	High	High	High	High	High	High	1
FALSE	High	Master Protein	P04062	glucosylceramidase	0	77.353	24	11	77	11	536	59.7	7.61	128.35	11	1.341	0.00617188	16936.8	13695.6	8898.2	21457.8	19077.2	11516.3	High	High	High	High	High	High	1
FALSE	High	Master Protein	P42126	Enoyl-CoA delta isomerase 1, mitochondrial	0	77.124	18	5	76	5	302	32.8	8.54	189.51	5	1.214	0.0087364	19925	12131.9	14910.8	23851.6	14553.8	16711.3	High	High	High	High	High	High	1
FALSE	High	Master Protein	P48556	26S proteasome non-ATPase regulatory subunit 8	0	76.643	31	9	38	9	350	39.6	9.7	78.96	9	0.919	0.0192762	5739.7	4516.3	3112.3	5105.6	4098.8	2841.3	High	High	High	High	High	High	1
FALSE	High	Master Protein	P83731	60S ribosomal protein L24	0	76.513	39	8	64	8	157	17.8	11.25	86.87	8	0.584	0.0487314	18086.6	10343.7	11910.2	13584.7	5970.5	6203.6	High	High	High	High	High	High	1
FALSE	High	Master Protein	Q9NXH9-1	tRNA (guanine(26)-N(2))-dimethyltransferase	0	76.485	27	12	38	12	659	72.2	7.64	56.95	12	1.171	0.0385751	5577.3	5100.9	2958.4	6568.5	5900.7	3123.5	High	High	High	High	High	High	1
FALSE	High	Master Protein	Q16762	thiosulfate sulfurtransferase	0	76.476	43	9	46	8	297	33.4	7.25	130.2	9	1.189	0.0111207	8941.8	7498.1	3926.1	10955.2	8805.3	4470.4	High	High	High	High	High	High	1
FALSE	High	Master Protein	P05362	Intercellular adhesion molecule 1	0	76.468	24	11	55	11	532	57.8	7.99	51.27	11	1.535	0.0481801	5614.9	3687.8	1191	8395.6	6462.6	1470.1	High	High	High	High	High	High	1
FALSE	High	Master Protein	Q96S66	chloride channel CLIC-like protein 1	0	76.362	28	11	28	11	551	62	5.55	40.82	11	1.131	0.0323898	2384	3068.8	1498.3	2566.2	3428.5	1737.5	High	High	High	High	High	High	1
FALSE	High	Master Protein	Q5GLZ8-1	Probable E3 ubiquitin-protein ligase HERC4	0	76.23	23	17	36	17	1057	118.5	6.19	62.97	17	0.866	0.0146157	4783.5	3270	2976	4170.5	2796.1	2420.3	High	High	High	High	High	High	1
FALSE	High	Master Protein	P40855-1	Peroxisomal biogenesis factor 19	0	75.658	34	8	27	8	299	32.8	4.34	56.89	8	1.102	0.0481876	1652.1	5060.4	3128.1	1874.3	5506.4	3238.1	High	High	High	High	High	High	1
FALSE	High	Master Protein	Q9UIJ7-1	GTP:AMP phosphotransferase AK3, mitochondrial	0	75.41	60	14	72	14	227	25.6	9.16	85.63	14	1.223	0.0110497	7704.8	5982.7	7927.7	8810.1	7227.9	9654.7	High	High	High	High	High	High	1
FALSE	High	Master Protein	O75340	programmed cell death protein 6	0	75.214	52	8	108	8	191	21.9	5.4	191.75	8	1.477	0.0239936	10232.7	14960.9	6494	14730.5	24080.8	8275.9	High	High	High	High	High	High	1
FALSE	High	Master Protein	Q15631-1	Translin	0	75.173	42	10	98	10	228	26.2	6.44	177.22	10	1.154	0.0180264	18503	19375.9	19611.5	20804	22936.5	21184.7	High	High	High	High	High	High	1
FALSE	High	Master Protein	Q92688	Acidic leucine-rich nuclear phosphoprotein 32 family member B	0	75.073	36	12	87	6	251	28.8	4.06	170.87	12	0.512	0.00225611	24560.8	16694.6	14083.4	11790.3	9043.5	6956.3	High	High	High	High	High	High	1
FALSE	High	Master Protein	P46782	40S ribosomal protein S5	0	74.742	45	8	160	8	204	22.9	9.72	428.97	8	0.698	0.0440002	22919.8	23506.5	24441.3	18593.8	16201.6	15640	High	High	High	High	High	High	1
FALSE	High	Master Protein	Q8TCT9-1	Minor histocompatibility antigen H13	0	74.631	16	7	51	7	377	41.5	6.43	88.23	7	0.93	0.0298577	10040.3	6374.9	8387.1	9297.8	5853.9	7356.9	High	High	High	High	High	High	1
FALSE	High	Master Protein	Q68CZ2-1	Tensin-3	0	74.532	15	12	30	12	1445	155.2	6.81	54.22	12	0.668	0.0236608	7688.4	3870.7	2786.3	5516.1	2251.9	1797.9	High	High	High	High	High	High	1
FALSE	High	Master Protein	Q9H488-1	GDP-fucose protein O-fucosyltransferase 1	0	74.53	34	8	37	8	388	43.9	8.53	125.87	8	1.551	0.0151592	4210.1	4350.5	3311.7	6364.3	6678	4288.5	High	High	High	High	High	High	1
FALSE	High	Master Protein	O00203-1	AP-3 complex subunit beta-1	0	74.364	18	16	43	16	1094	121.2	6.04	69.6	16	0.907	0.0301179	11870.8	6610.1	4495.6	10918.8	5851.8	3937.3	High	High	High	High	High	High	1
FALSE	High	Master Protein	Q8TAQ2	SWI/SNF complex subunit SMARCC2	0	74.354	18	20	45	16	1214	132.8	5.69	81.61	20	1.298	0.0143983	2811.2	2076.1	1577.3	3938.8	2661.2	1961.6	High	High	High	High	High	High	1	Methyl [K564; K566]
FALSE	High	Master Protein	O95292	Vesicle-associated membrane protein-associated protein B/C	0	74.159	41	8	50	7	243	27.2	7.3	92.27	8	0.89	0.0404122	7772.9	3008	4642.8	7133.7	2644.9	3943.3	High	High	High	High	High	High	1
FALSE	High	Master Protein	P62841	40S ribosomal protein S15	0	73.571	50	5	87	5	145	17	10.39	166.13	5	0.601	0.0376383	21078.3	13525.8	9093.7	15728.8	8025.6	5069.9	High	High	High	High	High	High	1	Methyl [Q32; Q35; R40]
FALSE	High	Master Protein	P62910	60S ribosomal protein L32	0	73.21	44	6	79	6	135	15.9	11.33	159.71	6	0.567	0.0250185	31175.9	13735.8	19109.5	21819	7698.3	10457	High	High	High	High	High	High	1
FALSE	High	Master Protein	P00387	NADH-cytochrome b5 reductase 3	0	73.202	44	8	55	8	301	34.2	7.59	119.83	8	0.902	0.0467277	11977.5	9432	9338.2	10525.3	8562.6	7581.7	High	High	High	High	High	High	1
FALSE	High	Master Protein	P06132	Uroporphyrinogen decarboxylase	0	73.192	50	10	23	10	367	40.8	6.14	62.11	10	1.386	0.0305144	1264.3	1706.9	1545.1	1510.7	2336.1	2205.9	High	High	High	High	High	High	1
FALSE	High	Master Protein	P67870	Casein kinase II subunit beta	0	73.141	42	7	32	7	215	24.9	5.55	80.01	7	1.117	0.00742234	3434.9	5582.9	2672.3	3737.5	6012	2895.8	High	High	High	High	High	High	1
FALSE	High	Master Protein	Q04828	aldo-keto reductase family 1 member C1	0	72.957	40	12	54	2	323	36.8	7.88	83.24	12	1.203	0.00709449	1389.4	764.2	195.4	1628.5	883.7	233.1	High	High	High	High	High	High	1
FALSE	High	Master Protein	Q9HA77	probable cysteine--tRNA ligase, mitochondrial	0	72.937	27	11	44	11	564	62.2	8.34	91.64	11	0.898	0.0491572	8890.6	11031.5	6765.1	7778	9783.1	5322.3	High	High	High	High	High	High	1
FALSE	High	Master Protein	Q8TDD1	ATP-dependent RNA helicase DDX54	0	72.89	23	13	30	13	881	98.5	10.02	48.65	13	0.852	0.0249079	2876.5	2729.2	2324.7	2387.7	2111.8	1930.7	High	High	High	High	High	High	1
FALSE	High	Master Protein	P39019	40S ribosomal protein S19	0	72.772	68	12	120	12	145	16.1	10.32	132.4	12	0.537	0.0212827	43424.1	32021.7	22079.5	28431.9	16999.3	10932.2	High	High	High	High	High	High	1
FALSE	High	Master Protein	Q15813	Tubulin-specific chaperone E	0	72.74	34	12	26	12	527	59.3	6.76	48.93	12	0.797	0.000630682	1827.1	1898.8	1054.9	1418.9	1477.6	818.2	High	High	High	High	High	High	1
FALSE	High	Master Protein	P62847-1	40S ribosomal protein S24	0	72.365	31	5	64	5	133	15.4	10.78	102.7	5	0.715	0.0249598	25671.6	16858.3	16451.8	20397.4	11899.4	11092.6	High	High	High	High	High	High	1
FALSE	High	Master Protein	Q9UGV2	protein NDRG3	0	72.347	31	9	36	9	375	41.4	5.31	90.97	9	0.868	0.00410296	3623.4	6711.4	2658.9	3138.9	5733.9	2227.4	High	High	High	High	High	High	1	Phospho [S327(50); T329(50)]
FALSE	High	Master Protein	Q96IU4	Protein ABHD14B	0	72.285	38	6	48	6	210	22.3	6.4	147.85	6	1.095	0.0332778	8432.8	6290.4	4653.7	8996.7	6683.2	5144.3	High	High	High	High	High	High	1
FALSE	High	Master Protein	Q9BRX8-1	Redox-regulatory protein FAM213A	0	72.066	33	7	45	7	229	25.7	8.84	80.85	7	1.06	0.0479546	7564.3	9381.5	10893.6	8224.6	9819.1	11150.2	High	High	High	High	High	High	1
FALSE	High	Master Protein	Q9UMX5	Neudesin	0	71.915	58	7	36	7	172	18.8	5.69	52.21	7	1.584	0.00886253	3225.3	1261.3	3460.9	4977.4	2279.9	5291.4	High	High	High	High	High	High	1
FALSE	High	Master Protein	P02794	Ferritin heavy chain	0	71.807	60	8	50	8	183	21.2	5.55	92.05	8	1.371	0.0013919	11287.8	7397.8	6683.2	14714.2	10021.5	8983.2	High	High	High	High	High	High	1
FALSE	High	Master Protein	O94992	Protein HEXIM1	0	71.626	50	12	64	12	359	40.6	4.89	144.03	12	1.187	0.00856554	12770.6	3892.4	7320.5	14560.1	4757.6	8385	High	High	High	High	High	High	1
FALSE	High	Master Protein	Q8NFJ5	Retinoic acid-induced protein 3	0	71.542	24	7	46	7	357	40.2	8.15	126.4	7	1.147	0.013373	9404.1	5582.6	5989.8	11062.5	6296.6	6632.7	High	High	High	High	High	High	1
FALSE	High	Master Protein	P84098	60S ribosomal protein L19	0	71.509	35	9	92	9	196	23.5	11.47	214.98	9	0.649	0.0235786	30411.2	23229.6	18327.4	22148.2	13764.8	11475.3	High	High	High	High	High	High	1
FALSE	High	Master Protein	P15927-1	Replication protein A 32 kDa subunit	0	70.919	46	7	29	7	270	29.2	6.15	78.27	7	1.082	0.0154476	4752.2	5516.3	5915.8	5136.9	5893.2	6115.3	High	High	High	High	High	High	1
FALSE	High	Master Protein	O60547-1	GDP-mannose 4,6 dehydratase	0	70.695	39	12	37	12	372	41.9	7.31	63.2	12	0.714	0.0152751	9911.8	6927.3	4662.5	6894.1	5465.3	3212.3	High	High	High	High	High	High	1
FALSE	High	Master Protein	Q9BV20-1	methylthioribose-1-phosphate isomerase	0	70.043	42	10	46	10	369	39.1	6.3	89.26	10	1.074	0.0305	5650	8583.3	6730.5	6191.8	9101.8	6976.5	High	High	High	High	High	High	1
FALSE	High	Master Protein	Q9H3Z4	DnaJ homolog subfamily C member 5	0	69.999	57	6	37	6	198	22.1	5.07	100.13	6	1.187	0.0350246	5008.8	6557.1	2675.1	5354.3	7792.6	3064.7	High	High	High	High	High	High	1
FALSE	High	Master Protein	O14828	Secretory carrier-associated membrane protein 3	0	69.826	33	7	25	7	347	38.3	7.64	51.54	7	1.299	0.000587541	3438.5	1694.4	2996.2	4352.5	2139.4	3773.7	High	High	High	High	High	High	1
FALSE	High	Master Protein	P04183	Thymidine kinase, cytosolic	0	69.752	45	10	55	10	234	25.5	8.51	84.49	10	1.812	0.00943177	4259.2	7714.8	4877.7	7898.9	13806.9	7447.9	High	High	High	High	High	High	1
FALSE	High	Master Protein	Q7Z4H8	KDEL motif-containing protein 2	0	69.609	29	13	33	13	507	58.5	8.24	95.25	13	1.438	0.0175782	4056	3780.3	2308	5683.5	4858.3	3406.8	High	High	High	High	High	High	1
FALSE	High	Master Protein	Q13616	Cullin-1	0	69.493	20	14	31	14	776	89.6	8	33.97	14	1.064	0.0420929	3202.4	3804.8	801.6	3318.8	4089.9	804.7	High	High	High	High	High	High	1
FALSE	High	Master Protein	Q96A33-1	Coiled-coil domain-containing protein 47	0	68.851	31	13	54	13	483	55.8	4.87	86.15	13	0.897	0.00154039	11250.9	7389.6	5587.7	9851.9	6544.7	4778.6	High	High	High	High	High	High	1
FALSE	High	Master Protein	P49903-1	Selenide, water dikinase 1	0	68.029	41	10	27	10	392	42.9	5.97	70.54	10	1.049	0.0280101	1541.4	1118	726.9	1622.2	1157.8	736.1	High	High	High	High	High	High	1
FALSE	High	Master Protein	P50914	60S ribosomal protein L14	0	67.79	42	11	100	11	215	23.4	10.93	153.6	11	0.585	0.0385362	39765.1	30787.8	31261.1	29078.8	17800.1	16509.8	High	High	High	High	High	High	1
FALSE	High	Master Protein	P51571	translocon-associated protein subunit delta	0	67.789	36	5	77	5	173	19	6.15	171.98	5	1.065	0.0442814	13624	8798.3	9103.2	14143.2	9401.7	9098.7	High	High	High	High	High	High	1
FALSE	High	Master Protein	P46781	40S ribosomal protein S9	0	67.681	49	13	135	13	194	22.6	10.65	138.51	13	0.704	0.0429474	29654	24217.9	28330.1	20556.6	16846	14593.4	High	High	High	High	High	High	1
FALSE	High	Master Protein	P0DMM9	Sulfotransferase 1A3	0	67.626	39	8	37	5	295	34.2	6.01	119.73	8	1.032	0.0202318	4333.4	2994.6	3743.1	4323.9	3077.6	3730.5	High	High	High	High	High	High	1
FALSE	High	Master Protein	P61421	V-type proton ATPase subunit d 1	0	67.391	37	11	50	11	351	40.3	5	81.37	11	1.26	0.010488	4165.7	3104.5	4169.4	5114	4050.3	4889.1	High	High	High	High	High	High	1
FALSE	High	Master Protein	P17813	Endoglin	0	66.522	20	9	35	9	658	70.5	6.61	63.67	9	0.904	0.0408591	4463	7317.7	2631.3	3833.9	6820.2	2296.2	High	High	High	High	High	High	1
FALSE	High	Master Protein	P62633-1	Cellular nucleic acid-binding protein	0	66.402	67	11	62	1	177	19.5	7.71	84.35	11	0.437	0.037487	1986.1	1657	564.2	1222.1	628.2	238.1	High	High	High	High	High	High	1
FALSE	High	Master Protein	Q86Y56	Dynein assembly factor 5, axonemal	0	65.889	24	15	36	15	855	93.5	6.42	76.68	15	0.732	0.00731027	8527.8	4568.9	4447.7	5799	3302.1	3288.8	High	High	High	High	High	High	1
FALSE	High	Master Protein	Q8WXX5	dnaJ homolog subfamily C member 9	0	65.885	53	12	38	12	260	29.9	5.73	70.92	12	1.291	0.0439206	5048.8	6529	4406.3	7543.2	8004.6	5489.5	High	High	High	High	High	High	1
FALSE	High	Master Protein	P61026	ras-related protein rab-10	0	65.693	42	8	37	5	200	22.5	8.38	64.41	8	0.808	0.00442882	587.8	7138.7	2412.8	462.7	5577.3	1934.1	High	High	High	High	High	High	1
FALSE	High	Master Protein	Q9Y6M5	zinc transporter 1	0	65.637	25	10	45	10	507	55.3	6.48	119.25	10	1.118	0.037785	7146.3	7259.1	3711.2	7678.7	8604.8	4006.7	High	High	High	High	High	High	1
FALSE	High	Master Protein	O43169	Cytochrome b5 type B	0	65.074	53	5	120	5	146	16.3	4.97	260.1	5	1.109	0.00659206	12628.7	11037.9	14438.6	13647.9	11827.9	15504.7	High	High	High	High	High	High	1
FALSE	High	Master Protein	P16278	Beta-galactosidase	0	65.041	17	8	27	8	677	76	6.57	65.81	8	1.128	0.0472168	4203.7	2902.2	1853.6	5100.5	3213.8	2017.6	High	High	High	High	High	High	1
FALSE	High	Master Protein	P50336	protoporphyrinogen oxidase	0	64.971	35	12	34	12	477	50.7	8.16	59.6	12	1.065	0.00658142	3780.9	2585.8	339.5	3883.4	2719.9	351.5	High	High	High	High	High	High	1
FALSE	High	Master Protein	Q08380	Galectin-3-binding protein	0	64.805	26	12	49	12	585	65.3	5.27	76.43	12	1.424	0.00949974	7209.2	4814.8	3579	10003.7	7533.2	4857.5	High	High	High	High	High	High	1
FALSE	High	Master Protein	Q9BYD3	39S ribosomal protein L4, mitochondrial	0	64.794	49	10	23	10	311	34.9	9.72	46.1	10	1.094	0.00542847	5191.4	1673.3	2218.5	5627.5	1796.4	2343.8	High	High	High	High	High	High	1
FALSE	High	Master Protein	Q9H3R2	Mucin-13	0	64.634	22	7	21	7	512	54.6	5.07	41.31	7	1.16	0.0237103	2281.2	3394.1	317.5	2785.9	3863.5	355.5	High	High	High	High	High	High	1
FALSE	High	Master Protein	Q9NPI6	mRNA-decapping enzyme 1A	0	64.477	25	10	26	10	582	63.3	6.25	63.41	10	1.091	0.0416286	5436.8	1056.3	1524.6	5720.1	1208.1	1605.3	High	High	High	High	High	High	1
FALSE	High	Master Protein	Q96EA4	protein Spindly	0	64.436	22	10	24	10	605	70.1	5.47	54.42	10	1.432	0.00601891	1513.9	1192.2	784.3	2161	1577.6	1084.3	High	High	High	High	High	High	1
FALSE	High	Master Protein	P49023	Paxillin	0	64.285	17	10	36	10	591	64.5	6.19	73.49	10	0.938	0.00782917	11381.4	2899.6	5915.4	10398.8	2723.2	5332.3	High	High	High	High	High	High	1
FALSE	High	Master Protein	O15479	Melanoma-associated antigen B2	0	64.177	30	9	43	9	319	35.3	8.76	65.92	9	0.961	0.0116245	10690	5993.9	6959.2	10101.3	5687.8	6421.8	High	High	High	High	High	High	1
FALSE	High	Master Protein	Q9NRF8	CTP synthase 2	0	63.974	21	10	39	8	586	65.6	6.9	81.19	10	0.911	0.00766051	5091.2	4130.7	1186.8	4517.9	3664.6	1058.6	High	High	High	High	High	High	1
FALSE	High	Master Protein	Q8NFF5	FAD synthase	0	63.577	29	11	24	11	587	65.2	6.93	57.3	11	1.101	0.0154267	1859.9	1008.2	237.9	1971.6	1096.7	260.9	High	High	High	High	High	High	1
FALSE	High	Master Protein	Q9BTU6	Phosphatidylinositol 4-kinase type 2-alpha	0	63.508	42	14	27	14	479	54	8.29	57.72	14	1.301	0.0346358	949.5	980.4	2998.5	1445.7	1255.4	3764.8	High	High	High	High	High	High	1	Phospho [S47(100)]
FALSE	High	Master Protein	P40429	60S ribosomal protein L13a	0	63.388	35	8	156	8	203	23.6	10.93	192.77	8	0.598	0.0261562	71990.6	48798.5	40891.8	52067.7	28832	23415.4	High	High	High	High	High	High	1
FALSE	High	Master Protein	Q9UPU5	Ubiquitin carboxyl-terminal hydrolase 24	0	63.351	7	14	29	14	2620	294.2	6.14	57.28	14	0.903	0.0391219	5378.5	2710.6	1954.1	4385.5	2418.4	1707.1	High	High	High	High	High	High	1
FALSE	High	Master Protein	Q9NRN7	L-aminoadipate-semialdehyde dehydrogenase-phosphopantetheinyl transferase	0	63.313	37	10	34	10	309	35.8	6.8	90.01	10	1.097	0.0177116	6723.3	6102	4376.9	7211.9	6613.9	4490.2	High	High	High	High	High	High	1
FALSE	High	Master Protein	Q14118	Dystroglycan	0	63.194	12	7	21	7	895	97.4	8.56	53.7	7	0.809	0.00473315	4389.1	2378.1	3851.7	3473.9	1817.5	3007.6	High	High	High	High	High	High	1
FALSE	High	Master Protein	P52789	Hexokinase-2	0	63.11	19	14	33	12	917	102.3	6.05	42.11	14	1.221	0.00337497	4641.7	4623.2	1671.8	5426.7	5575.4	2016.3	High	High	High	High	High	High	1
FALSE	High	Master Protein	Q92466	DNA damage-binding protein 2	0	62.587	38	11	25	11	427	47.8	9.47	62.59	11	1.145	0.0359288	6410.2	3101.3	5378.3	6758.8	3600.8	5945.3	High	High	High	High	High	High	1
FALSE	High	Master Protein	Q9UI12-1	V-type proton ATPase subunit H	0	62.529	30	10	31	10	483	55.8	6.48	50.79	10	1.093	0.0288231	2414.7	2032.1	1912.5	2474.7	2194	2024.4	High	High	High	High	High	High	1
FALSE	High	Master Protein	P41229	Lysine-specific demethylase 5C	0	62.199	12	13	26	13	1560	175.6	5.58	39.89	13	1.168	0.0204915	2190.3	4294.3	1992	2370.9	4953.3	2294.4	High	High	High	High	High	High	1
FALSE	High	Master Protein	Q5JVF3	PCI domain-containing protein 2	0	61.579	33	13	32	13	399	46	8.53	57.25	13	0.868	0.0475013	4257.4	4619.3	3087.1	3839.1	3960.4	2486.7	High	High	High	High	High	High	1
FALSE	High	Master Protein	Q14244	Ensconsin	0	61.521	16	11	40	11	749	84	9.61	45.94	11	0.626	0.028117	11424.3	8185.1	1489.9	8552.8	5059.3	898.5	High	High	High	High	High	High	1
FALSE	High	Master Protein	P00403	Cytochrome c oxidase subunit 2	0	60.719	28	5	55	5	227	25.5	4.82	99.93	5	1.305	0.000527367	6085	3536.9	4332.3	7739.5	4501.5	5501.8	High	High	High	High	High	High	1
FALSE	High	Master Protein	O75027-1	ATP-binding cassette sub-family B member 7, mitochondrial	0	60.517	13	8	33	8	752	82.6	9.33	52.01	8	1.168	0.0174674	6131	4328.7	4558.1	6978.9	5324.3	5086.8	High	High	High	High	High	High	1
FALSE	High	Master Protein	P62280	40S ribosomal protein S11	0	60.414	56	10	112	10	158	18.4	10.3	96.52	10	0.641	0.0210154	26050	28835.3	23554.3	19159.7	17854.1	14571.4	High	High	High	High	High	High	1
FALSE	High	Master Protein	Q8N183	NADH dehydrogenase [ubiquinone] 1 alpha subcomplex assembly factor 2	0	60.41	65	10	46	10	169	19.8	8.97	60.29	10	0.859	0.0309403	11650.5	4217.8	4361.7	10034.4	3578.9	3364.7	High	High	High	High	High	High	1
FALSE	High	Master Protein	P36507	Dual specificity mitogen-activated protein kinase kinase 2	0	60.276	27	11	43	5	400	44.4	6.55	66.66	11	0.818	0.00356139	3883.1	2147.2	1952.7	3150.3	1693.4	1541.8	High	High	High	High	High	High	1
FALSE	High	Master Protein	Q9UKN8	General transcription factor 3C polypeptide 4	0	60.243	22	13	24	13	822	91.9	6.65	46.95	13	1.166	0.0199887	7011.9	5128.8	4711.6	7813.6	6273.3	5301.1	High	High	High	High	High	High	1
FALSE	High	Master Protein	Q8WYA6	Beta-catenin-like protein 1	0	60.063	23	13	68	13	563	65.1	5.05	91.27	13	0.887	0.0258572	15851.9	11619.7	15695.5	13632.3	10691.9	13432.7	High	High	High	High	High	High	1
FALSE	High	Master Protein	P61006	Ras-related protein Rab-8A	0	59.955	36	9	49	4	207	23.7	9.07	74.51	9	0.729	0.00408913	3566.6	2507.3	6236.8	2384.7	1805.3	4419.6	High	High	High	High	High	High	1
FALSE	High	Master Protein	O14617-1	AP-3 complex subunit delta-1	0	59.643	15	13	19	13	1153	130.1	8.48	37.27	13	0.825	0.00662094	4264.5	1154.8	1293.8	3428.9	934.3	1072.9	High	High	High	High	High	High	1
FALSE	High	Master Protein	P61769	Beta-2-microglobulin	0	59.573	46	5	53	5	119	13.7	6.52	105.78	5	1.644	0.00483318	12882.4	4087.4	7417.4	19041.2	6636.1	12160.3	High	High	High	High	High	High	1
FALSE	High	Master Protein	Q96G74-1	OTU domain-containing protein 5	0	59.43	21	8	17	8	571	60.6	6.54	56.25	8	1.011	0.0308548	3774	3075.3	866.9	3725	3058.1	846	High	High	High	High	High	High	1
FALSE	High	Master Protein	P46779	60S ribosomal protein L28	0	59.255	39	7	98	7	137	15.7	12.02	111.67	7	0.663	0.00703986	38407.5	18966.9	21681.5	26367.7	12418.4	13078.9	High	High	High	High	High	High	1
FALSE	High	Master Protein	O15427	Monocarboxylate transporter 4	0	59.181	13	6	78	6	465	49.4	7.96	84.2	6	1.015	0.0377513	19436.6	17075.1	18243.2	19089.1	17115.2	17901.2	High	High	High	High	High	High	1
FALSE	High	Master Protein	Q9UBX3	Mitochondrial dicarboxylate carrier	0	59.003	39	8	34	8	287	31.3	9.54	93.36	8	1.143	0.014803	8599.4	4614.5	6828.1	10078.8	5208.3	7483.9	High	High	High	High	High	High	1
FALSE	High	Master Protein	Q9BQ67	Glutamate-rich WD repeat-containing protein 1	0	58.982	29	7	28	7	446	49.4	4.92	83.93	7	0.854	0.0222554	6058.6	1796.5	1448.3	5038.9	1518.1	1098	High	High	High	High	High	High	1
FALSE	High	Master Protein	Q969H8	Myeloid-derived growth factor	0	58.91	27	6	62	6	173	18.8	6.68	102.97	6	1.663	0.000819133	9169.5	8350.6	9450.5	14699	13716.8	15759.3	High	High	High	High	High	High	1
FALSE	High	Master Protein	Q13637	Ras-related protein Rab-32	0	58.786	46	8	22	7	225	25	6.54	60.51	8	0.915	0.0374282	2952.4	3544.1	3018.5	2631.3	3336.9	2638.5	High	High	High	High	High	High	1
FALSE	High	Master Protein	Q14562	ATP-dependent RNA helicase dhx8	0	58.7	15	15	25	13	1220	139.2	8.32	39.28	15	1.038	0.0435823	5772.9	3442.1	3182.4	5748	3530.3	3223.6	High	High	High	High	High	High	1
FALSE	High	Master Protein	A6NHR9-1	structural maintenance of chromosomes flexible hinge domain-containing protein 1	0	58.57	10	18	32	18	2005	226.2	7.3	34.42	18	0.742	0.0215341	4122.1	6400	1564	3280.6	4690.5	1068.8	High	High	High	High	High	High	1	Phospho [T527(100)]
FALSE	High	Master Protein	P30533	alpha-2-macroglobulin receptor-associated protein	0	58.529	38	14	38	14	357	41.4	8.78	65.54	14	1.481	0.00537594	2788.1	7085.3	2977.8	4022.2	10419.3	3934.8	High	High	High	High	High	High	1
FALSE	High	Master Protein	P21283	V-type proton ATPase subunit C 1	0	58.486	28	10	27	10	382	43.9	7.46	56.17	10	1.169	0.0174355	3222.1	4161.1	6865.9	3515.4	4806.8	7950.9	High	High	High	High	High	High	1
FALSE	High	Master Protein	O15031	Plexin-B2	0	58.284	11	14	22	14	1838	205	6.24	48.02	14	0.94	0.0371546	3662	999.8	1053.8	3221.8	928.7	961.7	High	High	High	High	High	High	1
FALSE	High	Master Protein	Q13131	5'-AMP-activated protein kinase catalytic subunit alpha-1	0	58.268	23	10	24	10	559	64	8.12	37.77	10	1.276	0.0193271	7099.2	3028	1863.4	8402.9	3815.6	2468.8	High	High	High	High	High	High	1
FALSE	High	Master Protein	Q9NQ88	Fructose-2,6-bisphosphatase TIGAR	0	58.069	44	7	19	7	270	30	7.69	56.76	7	1.157	0.0248057	3480.8	2261.5	1157.2	3769	2583.5	1346.1	High	High	High	High	High	High	1
FALSE	High	Master Protein	P62249	40S ribosomal protein S16	0	57.891	45	9	107	9	146	16.4	10.21	136.54	9	0.586	0.0248591	35860.2	32411.4	40797.3	25447.5	18771.7	22731.5	High	High	High	High	High	High	1
FALSE	High	Master Protein	Q9BW71-1	HIRA-interacting protein 3	0	57.859	28	13	22	13	556	61.9	8.54	31.64	13	1.131	0.00115263	2595.5	1765.3	730.6	2842.3	1972.6	804.2	High	High	High	High	High	High	1
FALSE	High	Master Protein	O95486-1	Protein transport protein Sec24A	0	57.603	14	11	28	10	1093	119.7	7.66	70.32	11	0.925	0.00378885	2315.5	2571.7	2164	2069.7	2369.5	1931.4	High	High	High	High	High	High	1
FALSE	High	Master Protein	Q9UIQ6-1	Leucyl-cystinyl aminopeptidase	0	57.381	16	12	25	12	1025	117.3	5.73	47.05	12	1.154	0.0441143	1131.7	957.2	1133.1	1352.7	1038.5	1262.1	High	High	High	High	High	High	1
FALSE	High	Master Protein	O95881	Thioredoxin domain-containing protein 12	0	57.309	36	5	30	5	172	19.2	5.4	91.25	5	1.615	0.0352973	4870.9	6471.4	3705.2	7665	8390.1	6209.7	High	High	High	High	High	High	1
FALSE	High	Master Protein	Q5T6V5	queuosine salvage protein	0	57.257	33	9	39	9	341	39	5.88	84.29	9	1.131	0.00999467	4863.9	3496	4231.5	5358	4027.9	4560.7	High	High	High	High	High	High	1
FALSE	High	Master Protein	P62269	40S ribosomal protein S18	0	57.235	48	11	72	11	152	17.7	10.99	83.02	11	0.65	0.00132192	16230.8	11731	16279.5	9817.1	7569.8	10209	High	High	High	High	High	High	1
FALSE	High	Master Protein	Q16763	ubiquitin-conjugating enzyme E2 S	0	57.147	45	5	19	5	222	23.8	8.38	43.01	5	1.593	0.00219917	2693.4	422.8	409.3	4120	665.4	667.8	High	High	High	High	High	High	1
FALSE	High	Master Protein	Q92878	DNA repair protein Rad50	0	57.139	14	16	26	16	1312	153.8	6.89	44.53	16	1.35	0.01016	2077.9	784	2128	2586.3	1098.6	2773.2	High	High	High	High	High	High	1
FALSE	High	Master Protein	O14787	Transportin-2	0	57.07	13	11	53	5	897	101.3	5.01	69.84	11	1.202	0.0266271	1965	2460.4	2232.8	2535.4	2921.9	2550.3	High	High	High	High	High	High	1
FALSE	High	Master Protein	Q05655	protein kinase C delta type	0	56.918	23	13	27	13	676	77.5	7.75	67.48	13	1.15	0.000198716	1171.4	3854.4	2774.2	1314.2	4379.6	3064	High	High	High	High	High	High	1
FALSE	High	Master Protein	P40616	ADP-ribosylation factor-like protein 1	0	56.682	52	7	26	7	181	20.4	5.72	47.99	7	0.838	0.0085399	7920.8	2458.3	1257	6469.2	1997.1	1053.6	High	High	High	High	High	High	1
FALSE	High	Master Protein	Q6P1M3-1	Lethal(2) giant larvae protein homolog 2	0	56.023	16	12	25	12	1020	113.4	7.52	62.21	12	0.934	0.00858471	1886.8	3037.6	3593	1717.8	2790.8	3290.5	High	High	High	High	High	High	1
FALSE	High	Master Protein	P63279	SUMO-conjugating enzyme ubc9	0	55.662	54	8	56	8	158	18	8.66	114.71	8	0.915	0.0131531	7006.3	6846	5943.8	6243.5	6203.3	5077.4	High	High	High	High	High	High	1
FALSE	High	Master Protein	P61254	60S ribosomal protein L26	0	55.656	44	8	61	2	145	17.2	10.55	78.8	8	0.713	0.0376553	8090.7	14183.2	10628.7	6441.6	9189.2	7319.4	High	High	High	High	High	High	1
FALSE	High	Master Protein	Q641Q2	WASH complex subunit 2A	0	55.571	10	11	28	11	1341	147.1	4.81	32.32	11	1.137	0.0389277	4153.9	6162.9	1791.9	4317.4	6954.9	1965.9	High	High	High	High	High	High	1
FALSE	High	Master Protein	Q9H7D7	WD repeat-containing protein 26	0	55.508	17	8	21	8	661	72.1	6.16	45.78	8	1.196	0.00409289	4149.7	3232.6	2089.9	4897.1	3722.7	2412.9	High	High	High	High	High	High	1
FALSE	High	Master Protein	P17096-1	High mobility group protein HMG-I/HMG-Y	0	55.276	49	5	71	5	107	11.7	10.32	98.42	5	2.594	0.0182055	6912	8118.8	4227.3	24514.7	18252.3	10587	High	High	High	High	High	High	1
FALSE	High	Master Protein	P63167	Dynein light chain 1, cytoplasmic	0	55.057	57	4	29	2	89	10.4	7.4	94.07	4	0.888	0.0034939	2498.3	4330	2204.9	2174.6	3798.7	1855.9	High	High	High	High	High	High	1
FALSE	High	Master Protein	Q5SSJ5-1	Heterochromatin protein 1-binding protein 3	0	54.944	16	8	34	8	553	61.2	9.67	51.1	8	0.754	0.0410423	4841.2	1928.8	3157.1	4047	1365.2	2296.6	High	High	High	High	High	High	1
FALSE	High	Master Protein	P62854	40S ribosomal protein S26	0	54.935	50	5	51	5	115	13	11	68.07	5	0.632	0.0359925	7031.8	4788.5	9948.6	5241	2988.6	5543	High	High	High	High	High	High	1
FALSE	High	Master Protein	P49841-1	Glycogen synthase kinase-3 beta	0	54.69	38	10	22	6	420	46.7	8.78	27.39	10	0.684	0.0153016	1604.7	1917	1998.8	1185.2	1294.9	1253.1	High	High	High	High	High	High	1
FALSE	High	Master Protein	Q9Y276	Mitochondrial chaperone BCS1	0	54.611	27	8	27	8	419	47.5	8.5	62.98	8	1.302	0.00640417	5848.4	1786.5	1221.2	7263.6	2422.3	1534.3	High	High	High	High	High	High	1
FALSE	High	Master Protein	Q96I59	probable asparagine--tRNA ligase, mitochondrial	0	54.065	25	11	35	11	477	54.1	7.24	55.32	11	0.886	0.0436199	3686.8	5840.8	6931.1	3366.9	4988.8	5930.1	High	High	High	High	High	High	1
FALSE	High	Master Protein	P07203	Glutathione peroxidase 1	0	53.824	52	8	29	8	203	22.1	6.55	43.92	8	1.11	0.0172267	4125.7	1689.4	1219.2	4308.2	1853	1311.8	High	High	High	High	High	High	1
FALSE	High	Master Protein	P18858	DNA ligase 1	0	53.804	16	11	21	11	919	101.7	5.62	26.6	11	1.172	0.0156088	964	752.9	2928	1141.6	842.8	3313.7	High	High	High	High	High	High	1
FALSE	High	Master Protein	P25815	Protein S100-P	0	53.726	49	4	73	4	95	10.4	4.88	153.96	4	1.531	0.00257799	15989.4	10561.1	5959.6	23850.3	16856.5	8627.8	High	High	High	High	High	High	1	Methyl [K30]
FALSE	High	Master Protein	O15118	Niemann-Pick C1 protein	0	53.677	11	10	29	10	1278	142.1	5.36	43.91	10	1.303	0.0069886	5300.3	1742.2	1690.6	6727.7	2300.8	2026.6	High	High	High	High	High	High	1
FALSE	High	Master Protein	P48163	NADP-dependent malic enzyme	0	53.216	20	9	27	8	572	64.1	6.13	54.82	9	0.906	0.0297938	2081.2	1920.2	2073	1857.9	1628.9	1812.6	High	High	High	High	High	High	1
FALSE	High	Master Protein	P10606	Cytochrome c oxidase subunit 5B, mitochondrial	0	53.188	46	6	74	6	129	13.7	8.81	102.72	6	1.265	0.0153805	19624.4	14163.2	11167.9	23642	17694.1	14807.3	High	High	High	High	High	High	1
FALSE	High	Master Protein	P08648	Integrin alpha-5	0	53.124	13	10	37	10	1049	114.5	5.77	36.4	10	1.422	0.00644457	2637.8	2330.8	2099.3	3416	3350.1	2881.9	High	High	High	High	High	High	1
FALSE	High	Master Protein	Q99584	Protein S100-A13	0	53.081	49	6	65	6	98	11.5	6.16	82.36	6	1.568	0.00148605	17335.4	11667.4	6596.1	25300.7	18227.1	9983.7	High	High	High	High	High	High	1
FALSE	High	Master Protein	Q9BWU0	kanadaptin	0	52.956	11	8	19	8	796	88.8	5.19	41.05	8	1.199	0.0382644	798.5	3702.4	2476.4	1062.8	4350.7	2866.6	High	High	High	High	High	High	1
FALSE	High	Master Protein	Q9UBF2	Coatomer subunit gamma-2	0	52.922	13	9	38	6	871	97.6	5.81	95.11	9	0.688	0.0105133	2568.7	1112.3	1058.1	1722.2	823.3	674.8	High	High	High	High	High	High	1
FALSE	High	Master Protein	P13693	Translationally-controlled tumor protein	0	52.632	46	7	39	7	172	19.6	4.93	96.43	7	0.931	0.0406698	11122.7	10624.2	9355.2	10085	9537.2	8635.9	High	High	High	High	High	High	1
FALSE	High	Master Protein	Q14139	ubiquitin conjugation factor e4 a	0	52.528	13	10	25	10	1066	122.5	5.24	49.29	10	1.088	0.0128089	1929	1406.2	2975.1	1993.1	1512.5	3123.9	High	High	High	High	High	High	1
FALSE	High	Master Protein	Q99878	Histone H2A type 1-J	0	52.525	34	5	85	3	128	13.9	10.89	208.53	5	2.687	0.0248001	2610.1	1844	3854	11638.2	4693	9996.8	High	High	High	High	High	High	1
FALSE	High	Master Protein	P42677	40S ribosomal protein S27	0	52.497	39	4	44	2	84	9.5	9.45	81.69	4	0.653	0.0346466	8229.3	3415.1	4413.1	6419.5	2202.2	2767.7	High	High	High	High	High	High	1
FALSE	High	Master Protein	P60903	Protein S100-A10	0	52.192	18	3	84	3	97	11.2	7.37	190.56	3	1.528	0.00127238	18397.2	11026.6	14372.1	27387.3	16591.2	22178.6	High	High	High	High	High	High	1
FALSE	High	Master Protein	Q9NP58	ATP-binding cassette sub-family B member 6, mitochondrial	0	52.142	14	7	24	7	842	93.8	8.48	71.37	7	1.442	0.0132942	1251.2	826.2	918.8	1945.9	1119.2	1279	High	High	High	High	High	High	1
FALSE	High	Master Protein	Q9Y5X3	sorting nexin-5	0	52.118	27	10	40	8	404	46.8	6.76	40.12	10	0.923	0.0380846	1947.8	3268.7	2213.5	1691	3049	1972.5	High	High	High	High	High	High	1
FALSE	High	Master Protein	Q9NP92	39S ribosomal protein S30, mitochondrial	0	51.819	30	9	26	9	439	50.3	7.97	37.3	9	0.916	0.0399946	3441	1573.3	1915.3	3071	1476.5	1656.4	High	High	High	High	High	High	1
FALSE	High	Master Protein	O95372	acyl-protein thioesterase 2	0	51.728	51	8	38	8	231	24.7	7.23	61.42	8	1.121	0.0142928	930.5	5914.8	3349.9	987.7	6551.6	3687.3	High	High	High	High	High	High	1
FALSE	High	Master Protein	O94776	Metastasis-associated protein MTA2	0	51.377	27	15	31	14	668	75	9.66	30.12	15	1.345	0.0236308	4078.1	1709	1796.8	5387.1	2270.8	2073.6	High	High	High	High	High	High	1
FALSE	High	Master Protein	Q92820	Gamma-glutamyl hydrolase	0	51.269	30	8	23	8	318	35.9	7.11	43.73	8	1.176	0.00613604	1017.6	291	2243.5	1160.7	338	2646.4	High	High	High	High	High	High	1
FALSE	High	Master Protein	Q15785	Mitochondrial import receptor subunit TOM34	0	51.241	44	11	37	11	309	34.5	8.98	112.87	11	0.761	0.0109197	3773.4	4471.6	4266.7	2793.4	3631.8	3133.3	High	High	High	High	High	High	1
FALSE	High	Master Protein	Q14344	Guanine nucleotide-binding protein subunit alpha-13	0	51.196	29	9	37	7	377	44	8	48.36	9	1.073	0.0308774	1525.3	3278.5	947.8	1664.7	3460.8	981.8	High	High	High	High	High	High	1
FALSE	High	Master Protein	Q9HCN8	Stromal cell-derived factor 2-like protein 1	0	51.036	44	7	33	7	221	23.6	7.03	88.14	7	1.255	0.0308687	6043.7	4721.1	4956.7	6976.1	5851.5	6564.6	High	High	High	High	High	High	1
FALSE	High	Master Protein	P50238	Cysteine-rich protein 1	0	50.791	73	5	57	5	77	8.5	8.75	73.91	5	1.146	0.0445862	15986	11383.1	15623.5	16723.1	13207.2	17276.6	High	High	High	High	High	High	1	Methyl [R68]
FALSE	High	Master Protein	O00762	Ubiquitin-conjugating enzyme E2 C	0	50.62	39	5	22	5	179	19.6	7.37	50.19	5	1.369	0.000333852	2453	2902	1521.4	3271.3	3937.4	1980.2	High	High	High	High	High	High	1
FALSE	High	Master Protein	Q8IXT5	RNA-binding protein 12B	0	50.512	17	12	26	12	1001	118	6.81	21.23	12	1.119	0.0138908	5278.1	538.6	2406.7	5560.5	597.8	2599.1	High	High	High	High	High	High	1
FALSE	High	Master Protein	Q7Z3B4	Nucleoporin p54	0	50.453	29	12	34	12	507	55.4	7.02	65.36	12	1.097	0.0185475	4445.4	4882.6	5538.2	4781.8	5128	5866.6	High	High	High	High	High	High	1
FALSE	High	Master Protein	P62899	60S ribosomal protein L31	0	50.261	46	8	95	8	125	14.5	10.54	192.65	8	0.708	0.0320486	34399.1	26625.8	32824.3	27372.6	17718.2	22446.7	High	High	High	High	High	High	1
FALSE	High	Master Protein	O14561	Acyl carrier protein, mitochondrial	0	50.096	15	3	42	3	156	17.4	4.93	115.97	3	1.239	0.0285065	5510.5	7173.8	6216.7	6224.8	8781.6	7897.8	High	High	High	High	High	High	1
FALSE	High	Master Protein	O96005-1	Cleft lip and palate transmembrane protein 1	0	50.092	17	8	31	8	669	76	6.3	34.6	8	0.924	0.00798358	4662.9	2918.9	4229.2	4231.7	2662.9	3707.7	High	High	High	High	High	High	1
FALSE	High	Master Protein	Q8NBJ7-1	Sulfatase-modifying factor 2	0	50.045	30	7	75	7	301	33.8	8	142.8	7	1.304	0.0215421	12156.3	6219.5	7870.5	14717.3	8804.1	9908.2	High	High	High	High	High	High	1
FALSE	High	Master Protein	Q9H6E5	Speckle targeted PIP5K1A-regulated poly(A) polymerase	0	50.005	12	7	15	7	874	93.8	6.16	46.07	7	1.187	0.00908403	2040.8	1506.9	1151.9	2431	1766.5	1283.8	High	High	High	High	High	High	1
FALSE	High	Master Protein	Q9UNN5-1	fas-associated factor 1	0	49.972	17	9	27	9	650	73.9	4.88	49.34	9	0.608	0.00368181	9266.2	5581.6	2176.3	5920.5	3284.9	1277.3	High	High	High	High	High	High	1
FALSE	High	Master Protein	Q13309-1	S-phase kinase-associated protein 2	0	49.769	27	7	18	7	424	47.7	7.11	55.66	7	1.244	0.00796837	2342.6	1793.5	720.1	2914.3	2203.8	830.8	High	High	High	High	High	High	1
FALSE	High	Master Protein	Q9UNS1	Protein timeless homolog	0	49.763	12	11	27	11	1208	138.6	5.4	38.59	11	1.222	0.00293357	3486.3	2933.8	3497.7	4062.8	3542.6	4190.8	High	High	High	High	High	High	1
FALSE	High	Master Protein	P06865	Beta-hexosaminidase subunit alpha	0	49.614	22	10	28	10	529	60.7	5.16	48.54	10	1.322	0.011336	4407.3	3256	2400.3	5322.5	4250.3	3168.9	High	High	High	High	High	High	1
FALSE	High	Master Protein	Q8NCN5	Pyruvate dehydrogenase phosphatase regulatory subunit, mitochondrial	0	49.434	16	10	19	10	879	99.3	6.35	36.54	10	1.145	0.00189731	1013	225.3	542	1126.2	259	599.1	High	High	High	High	High	High	1
FALSE	High	Master Protein	O75381-1	Peroxisomal membrane protein PEX14	0	49.395	20	4	17	4	377	41.2	4.94	45.72	4	0.913	0.00915884	3551.1	2136.4	1308.4	3158.7	1965.3	1143.3	High	High	High	High	High	High	1
FALSE	High	Master Protein	P10644	cAMP-dependent protein kinase type I-alpha regulatory subunit	0	49.389	24	8	19	8	381	43	5.35	31.97	8	0.836	0.00973503	4349.9	5067	2538	3543.1	4024.4	2097.6	High	High	High	High	High	High	1
FALSE	High	Master Protein	O00754	Lysosomal alpha-mannosidase	0	49.375	13	11	27	11	1011	113.7	7.28	62.49	11	1.311	0.0373206	1393	2220.8	2942.6	1570.2	2876.9	3837.5	High	High	High	High	High	High	1
FALSE	High	Master Protein	Q9NPD8	Ubiquitin-conjugating enzyme E2 T	0	49.147	41	8	30	8	197	22.5	7.99	61.19	8	1.39	0.00201855	2298	4781.3	4351.7	3151.2	6566	5633.4	High	High	High	High	High	High	1
FALSE	High	Master Protein	Q9Y697	Cysteine desulfurase, mitochondrial	0	48.575	23	7	19	7	457	50.2	8.31	48.82	7	0.872	0.034267	2662.8	1727.4	2261	2262.9	1583.4	1882.3	High	High	High	High	High	High	1
FALSE	High	Master Protein	Q14254	Flotillin-2	0	48.518	26	9	24	9	428	47	5.25	36.26	9	1.065	0.035971	193.5	3708.8	2511.4	200.3	4075.7	2582.2	High	High	High	High	High	High	1
FALSE	High	Master Protein	P49207	60S ribosomal protein L34	0	48.408	42	6	100	6	117	13.3	11.47	68.72	6	0.642	0.0266389	15901.8	13069.3	11648.5	10243.8	8287.5	5674.1	High	High	High	High	High	High	1
FALSE	High	Master Protein	O96019-1	Actin-like protein 6A	0	48.248	32	9	27	6	429	47.4	5.6	56.73	9	1.236	0.00231053	3084.5	1398.1	1171.9	3716.2	1674.1	1420.2	High	High	High	High	High	High	1
FALSE	High	Master Protein	P42785-1	lysosomal Pro-X carboxypeptidase	0	48.163	17	6	21	6	496	55.8	7.21	55.57	6	1.312	0.0207343	2674.5	1625.6	3157	3419.7	2393.6	3938.9	High	High	High	High	High	High	1
FALSE	High	Master Protein	P02768-1	Serum albumin	0	48.101	16	9	67	9	609	69.3	6.28	93.16	9	1.602	0.0499948	7023.3	5998	4262.9	11350.3	7335	6592.4	High	High	High	High	High	High	1	Methyl [K558]
FALSE	High	Master Protein	Q16186	Proteasomal ubiquitin receptor ADRM1	0	47.794	22	8	36	8	407	42.1	5.07	29.34	8	0.806	0.0143725	7652.7	5067	3856.8	5959.2	4033.6	3207.6	High	High	High	High	High	High	1
FALSE	High	Master Protein	Q8NFH4	Nucleoporin Nup37	0	47.783	28	8	20	8	326	36.7	5.92	36.45	8	0.933	0.0159865	2331.1	2828.5	520.2	2084.4	2607.4	475.3	High	High	High	High	High	High	1
FALSE	High	Master Protein	P20645	Cation-dependent mannose-6-phosphate receptor	0	47.752	31	8	46	8	277	31	5.83	57.55	8	1.346	0.0323218	4447.1	10167.9	4762.5	5600.4	15915.1	6187.6	High	High	High	High	High	High	1
FALSE	High	Master Protein	P63173	60s ribosomal protein l38	0	47.701	50	6	62	6	70	8.2	10.1	78.96	6	0.684	0.0278733	14687.3	9713.7	22521.8	11238.3	6562.5	13880.9	High	High	High	High	High	High	1
FALSE	High	Master Protein	Q96T76-1	MMS19 nucleotide excision repair protein homolog	0	47.612	15	10	25	10	1030	113.2	6.35	36.38	10	0.869	0.0121027	3857.2	2154.7	904.8	3222.3	1850.3	786.8	High	High	High	High	High	High	1
FALSE	High	Master Protein	P14927	Cytochrome b-c1 complex subunit 7	0	47.51	59	7	36	7	111	13.5	8.78	50.46	7	1.277	0.00025535	5532.4	4274	4172.1	6883.8	5340.6	5161.2	High	High	High	High	High	High	1
FALSE	High	Master Protein	P46776	60S ribosomal protein L27a	0	47.411	35	6	65	6	148	16.6	11	100.52	6	0.645	0.0279435	23240.7	13495.2	14317.9	17513.1	8330.4	8920.2	High	High	High	High	High	High	1
FALSE	High	Master Protein	Q9BT09	Protein canopy homolog 3	0	47.164	27	7	38	7	278	30.7	5.49	50.92	7	1.676	0.00480394	4871.8	5140.2	3103.1	7329.3	8510.8	5202.2	High	High	High	High	High	High	1
FALSE	High	Master Protein	Q9Y2T2	ap-3 complex subunit mu-1	0	46.928	22	6	21	6	418	46.9	6.93	51.35	6	0.904	0.0277308	3569.3	3198.4	660.1	3026.1	2924.4	575.8	High	High	High	High	High	High	1
FALSE	High	Master Protein	Q9P032	NADH dehydrogenase [ubiquinone] 1 alpha subcomplex assembly factor 4	0	46.775	49	9	26	9	175	20.3	8.82	36.1	9	1.26	0.0388034	4500.1	2936.7	2980.4	5526.7	3256.8	3646.2	High	High	High	High	High	High	1
FALSE	High	Master Protein	Q9BR76	Coronin-1B	0	46.54	27	9	29	9	489	54.2	5.88	45.32	9	0.913	0.0441641	6828.5	4116.8	2735.7	5640.9	3712	2416	High	High	High	High	High	High	1
FALSE	High	Master Protein	O60869-1	Endothelial differentiation-related factor 1	0	46.424	59	11	50	11	148	16.4	9.95	52.4	11	0.702	0.0324233	19466.4	10457.8	9259.6	14681.8	6330.4	6270.7	High	High	High	High	High	High	1
FALSE	High	Master Protein	Q9UHY1	Nuclear receptor-binding protein	0	46.232	16	6	27	6	535	59.8	5.08	61.62	6	0.924	0.00896934	3572.4	2827.6	791.7	3137.2	2580.8	706.2	High	High	High	High	High	High	1
FALSE	High	Master Protein	Q8N1G2	Cap-specific mRNA (nucleoside-2'-O-)-methyltransferase 1	0	46.127	15	10	27	10	835	95.3	7.05	26.2	10	1.201	0.0412293	825.9	1983.6	805.2	966.6	2183.4	983.1	High	High	High	High	High	High	1
FALSE	High	Master Protein	Q9H814	Phosphorylated adapter RNA export protein	0	46.126	27	8	29	8	394	44.4	5.4	51.01	8	1.121	0.0435651	3981.3	2853.9	3736.2	4340.9	3161.1	4436.5	High	High	High	High	High	High	1
FALSE	High	Master Protein	Q99541	perilipin-2	0	45.74	26	8	12	8	437	48	6.8	34.25	8	1.601	0.0175868	1314.7	566.1	568.9	1915.8	1049.5	879	High	High	High	High	High	High	1
FALSE	High	Master Protein	O75717	WD repeat and HMG-box DNA-binding protein 1	0	45.42	10	9	17	9	1129	125.9	5.62	24.83	9	1.119	0.0151971	354	1535.1	1798.9	391.6	1645.3	1942.5	High	High	High	High	High	High	1
FALSE	High	Master Protein	Q9ULT8	E3 ubiquitin-protein ligase hectd1	0	45.376	5	8	15	8	2610	289.2	5.35	31.54	8	0.795	0.0483986	676	215.4	376.3	574.8	155.1	288.6	High	High	High	High	High	High	1
FALSE	High	Master Protein	P57772	selenocysteine-specific elongation factor	0	45.17	17	8	19	8	596	65.3	8.35	44.3	8	0.842	0.0428459	2570.6	3260.1	2430	2192.3	2712.8	1788.8	High	High	High	High	High	High	1
FALSE	High	Master Protein	P56945	Breast cancer anti-estrogen resistance protein 1	0	44.972	13	7	19	7	870	93.3	5.67	44.36	7	1.052	0.030707	2141.4	1829.7	1815	2179.3	1952.1	1842.7	High	High	High	High	High	High	1
FALSE	High	Master Protein	O15400	Syntaxin-7	0	44.826	29	6	21	6	261	29.8	5.55	38.8	6	1.057	0.0269021	3415.2	1961.3	1160.1	3517.8	2006.5	1194.1	High	High	High	High	High	High	1
FALSE	High	Master Protein	O75506	Heat shock factor-binding protein 1	0	44.664	74	4	18	4	76	8.5	4.36	57.19	4	1.103	0.0479464	808.6	432.6	298.6	868.8	465.5	342.2	High	High	High	High	High	High	1
FALSE	High	Master Protein	Q15102	Platelet-activating factor acetylhydrolase IB subunit gamma	0	44.641	52	10	46	10	231	25.7	6.84	103.41	10	1.13	2.68369e-05	6949.8	11858.5	6049.5	7645.6	13253.8	6598.6	High	High	High	High	High	High	1
FALSE	High	Master Protein	P35244	Replication protein A 14 kDa subunit	0	44.364	61	5	25	5	121	13.6	5.08	85.02	5	1.065	0.0164137	3217.7	2407.8	2037.7	3422.7	2534	2085.2	High	High	High	High	High	High	1
FALSE	High	Master Protein	Q96IJ6	Mannose-1-phosphate guanyltransferase alpha	0	44.316	22	8	27	8	420	46.3	7.21	49.58	8	1.114	0.0102687	5766	3890.4	3996	6111	4334	4296.1	High	High	High	High	High	High	1
FALSE	High	Master Protein	Q9BY32-1	Inosine triphosphate pyrophosphatase	0	44.312	29	4	23	4	194	21.4	5.66	51.3	4	1.037	0.0262974	2210.3	3713.5	2805.4	2233.8	3797.5	2865.9	High	High	High	High	High	High	1
FALSE	High	Master Protein	Q9NZ45	CDGSH iron-sulfur domain-containing protein 1	0	44.215	44	4	26	4	108	12.2	9.09	84.27	4	1.169	0.0263838	4102.5	4218.7	3395.6	4917.1	4677.6	3832.9	High	High	High	High	High	High	1
FALSE	High	Master Protein	P26885	Peptidyl-prolyl cis-trans isomerase FKBP2	0	43.182	63	7	22	7	142	15.6	9.13	55.27	7	1.315	0.00936767	5643.6	3533.6	1734.1	7231.4	4876.9	2128.5	High	High	High	High	High	High	1
FALSE	High	Master Protein	Q4G0F5	Vacuolar protein sorting-associated protein 26B	0	42.848	24	7	24	6	336	39.1	7.36	22.59	7	0.951	0.0146983	2007.3	1505	1370.5	1878.5	1397.3	1258.1	High	High	High	High	High	High	1
FALSE	High	Master Protein	Q9Y277	Voltage-dependent anion-selective channel protein 3	0	42.848	25	6	25	5	283	30.6	8.66	38.09	6	1.426	0.0302763	3111.4	3260.8	679.8	4322.4	4174.8	1065.1	High	High	High	High	High	High	1
FALSE	High	Master Protein	Q8NI22	Multiple coagulation factor deficiency protein 2	0	42.494	28	2	38	2	146	16.4	4.63	124.98	2	1.443	0.00589117	5938.7	2097.1	2140.5	7766.5	3031	2981.3	High	High	High	High	High	High	1
FALSE	High	Master Protein	Q9BTY7	Protein HGH1 homolog	0	42.442	39	8	12	8	390	42.1	4.81	32.43	8	0.894	0.0133063	1873.7	386.1	223.9	1641.8	327.7	193.3	High	High	High	High	High	High	1
FALSE	High	Master Protein	Q9Y394	Dehydrogenase/reductase SDR family member 7	0	42.18	23	5	12	5	339	38.3	8.32	42.3	5	1.298	0.0382665	3138.9	1321.8	2198.9	3969.8	1903.4	2558.3	High	High	High	High	High	High	1
FALSE	High	Master Protein	P61916	Epididymal secretory protein E1	0	42.079	43	5	21	5	151	16.6	7.65	39.67	5	1.443	0.00291074	3125.9	1718.1	1949.1	4250.2	2536.7	2714.1	High	High	High	High	High	High	1
FALSE	High	Master Protein	Q99961	Endophilin-A2	0	42.01	29	9	22	5	368	41.5	5.43	26.85	9	0.889	0.0137281	1023.6	551.6	250.2	886.5	469.8	218.8	High	High	High	High	High	High	1
FALSE	High	Master Protein	Q9BRT9	DNA replication complex GINS protein SLD5	0	41.73	44	8	29	8	223	26	4.98	35.29	8	1.183	0.0148504	5704	610	2099.1	6573	695.2	2516.7	High	High	High	High	High	High	1
FALSE	High	Master Protein	Q9Y547	Intraflagellar transport protein 25 homolog	0	41.715	33	3	17	3	144	16.3	5.03	44.58	3	1.162	0.00794924	2502.4	4431.4	1868.2	2834.5	4967.4	2144.1	High	High	High	High	High	High	1
FALSE	High	Master Protein	Q13685	angio-associated migratory cell protein	0	41.39	18	6	14	6	434	46.7	4.42	37.46	6	1.17	0.0208417	2018	747.1	2456.7	2300.5	890.3	2649.8	High	High	High	High	High	High	1
FALSE	High	Master Protein	Q96FQ6	Protein S100-A16	0	41.349	45	4	40	4	103	11.8	6.79	103.35	4	1.168	0.0260779	6391.3	6949.1	8407	7626.1	8020.3	9085.8	High	High	High	High	High	High	1
FALSE	High	Master Protein	O14530	Thioredoxin domain-containing protein 9	0	41.238	41	7	17	7	226	26.5	5.88	44.45	7	1.203	0.00109234	1616.9	2251	2181.8	1870.5	2695	2533.8	High	High	High	High	High	High	1
FALSE	High	Master Protein	Q8NBN3-1	Transmembrane protein 87A	0	40.971	25	11	39	11	555	63.4	6.74	72.02	11	1.232	0.011476	4496.6	4273.1	3603.9	5211	5432.4	4284.8	High	High	High	High	High	High	1	Methyl [Q384]
FALSE	High	Master Protein	P62277	40S ribosomal protein S13	0	40.864	50	8	96	8	151	17.2	10.54	176.62	8	0.64	0.032218	32620.1	40818.9	23454.5	24709.3	25808.2	13901	High	High	High	High	High	High	1
FALSE	High	Master Protein	Q05209-1	Tyrosine-protein phosphatase non-receptor type 12	0	40.563	16	7	17	7	780	88.1	5.62	25.07	7	0.925	0.0301986	562	1127.9	358	502.7	1030.8	330.3	High	High	High	High	High	High	1
FALSE	High	Master Protein	Q9Y639-1	Isoform 1 of Neuroplastin	0	40.353	19	4	27	4	282	31.3	6.87	69.55	4	1.051	0.0256376	10841.3	4701.2	2563.1	11225.4	4879.5	2559	High	High	High	High	High	High	1
FALSE	High	Master Protein	Q96LD4	Tripartite motif-containing protein 47	0	40.3	18	10	18	10	638	69.5	6.44	43.95	10	0.972	0.0378087	4587.6	1409.9	2803.5	4343.7	1372.8	2629.2	High	High	High	High	High	High	1
FALSE	High	Master Protein	P09001	39S ribosomal protein L3, mitochondrial	0	40.217	27	8	26	8	348	38.6	9.48	31.86	8	0.935	0.0210447	6772.1	5924.3	3130.9	6168.2	5373	2872.7	High	High	High	High	High	High	1
FALSE	High	Master Protein	Q9Y6A5	Transforming acidic coiled-coil-containing protein 3	0	40.166	14	7	18	7	838	90.3	5.05	25	7	1.394	0.0359554	1834.1	707.3	1307.2	2490.8	997.7	1505.9	High	High	High	High	High	High	1
FALSE	High	Master Protein	Q9BPW8	Protein NipSnap homolog 1	0	40.043	40	8	22	7	284	33.3	9.31	42.81	8	1.134	0.00316839	3574.4	4430	3365.3	3950.4	5043.1	3652.3	High	High	High	High	High	High	1
FALSE	High	Master Protein	O43583	density-regulated protein	0	39.483	25	4	16	4	198	22.1	5.3	32.52	4	1.05	0.0387627	1458.5	2113.7	1524.6	1526	2162.7	1545.2	High	High	High	High	High	High	1
FALSE	High	Master Protein	Q99447-1	ethanolamine-phosphate cytidylyltransferase	0	39.3	24	8	22	8	389	43.8	6.92	26.13	8	0.872	0.0491396	808.6	2288.1	795.6	690	1750.9	670	High	High	High	High	High	High	1
FALSE	High	Master Protein	O15126-1	Secretory carrier-associated membrane protein 1	0	39.209	25	5	12	5	338	37.9	7.42	41.17	5	1.199	0.0405987	1313.8	1243.4	1261	1401.8	1488.7	1459.2	High	High	High	High	High	High	1
FALSE	High	Master Protein	P11441	Ubiquitin-like protein 4A	0	38.853	36	5	13	5	157	17.8	8.66	28.86	5	1.261	0.0230425	1755.8	463.7	714.4	1982.2	577.4	889.4	High	High	High	High	High	High	1
FALSE	High	Master Protein	Q9Y4F1	FERM, RhoGEF and pleckstrin domain-containing protein 1	0	38.818	11	8	16	8	1045	118.6	8.15	25.16	8	0.844	0.047001	748.5	1372.5	2302.3	615.5	1143.7	1617.5	High	High	High	High	High	High	1
FALSE	High	Master Protein	Q6NZI2-1	caveolae-associated protein 1	0	38.731	27	8	18	8	390	43.5	5.6	44.65	8	1.23	0.0469137	1697	3581.2	2424.7	1991.5	4350.1	3374.1	High	High	High	High	High	High	1
FALSE	High	Master Protein	P61923	Coatomer subunit zeta-1	0	38.658	32	4	48	4	177	20.2	4.81	95.99	4	0.934	0.00226247	11251.6	7353.9	6382.5	10238.8	6842.5	5745.1	High	High	High	High	High	High	1
FALSE	High	Master Protein	P05165-1	Propionyl-CoA carboxylase alpha chain, mitochondrial	0	38.644	15	9	21	9	728	80	7.52	39.56	9	1.212	0.032695	1405.5	1559.3	1285.7	1655.2	2123.6	1504.2	High	High	High	High	High	High	1
FALSE	High	Master Protein	Q99808	Equilibrative nucleoside transporter 1	0	38.317	7	3	23	3	456	50.2	8.29	44.54	3	1.129	0.0391863	1613.4	2760.7	1389.3	1838.7	3078.9	1444.1	High	High	High	High	High	High	1
FALSE	High	Master Protein	P11388-1	DNA topoisomerase 2-alpha	0	38.279	12	12	20	12	1531	174.3	8.72	19.42	12	1.538	0.00406433	2477.8	1076.6	391.9	3816.2	1535.7	582	High	High	High	High	High	High	1
FALSE	High	Master Protein	Q93052	Lipoma-preferred partner	0	38.26	24	9	12	9	612	65.7	7.37	18.38	9	0.655	0.00149965	184.3	2643	723.3	122.7	1693	457.4	High	High	High	High	High	High	1
FALSE	High	Master Protein	P11279	Lysosome-associated membrane glycoprotein 1	0	38.193	13	6	31	6	417	44.9	8.75	66.68	6	1.28	0.0157182	5016	3598.4	2399.9	6257	4909.6	2860.6	High	High	High	High	High	High	1
FALSE	High	Master Protein	Q92520	Protein FAM3C	0	38.089	34	6	19	6	227	24.7	8.29	42.26	6	1.201	0.0130129	2603.7	3322.7	2298.1	3047.6	4083.6	2566.2	High	High	High	High	High	High	1
FALSE	High	Master Protein	Q7L5D6	Golgi to ER traffic protein 4 homolog	0	37.847	18	5	19	5	327	36.5	5.41	66.81	5	1.052	0.0175603	2261.6	1563.6	3256.9	2333.8	1600.5	3307.2	High	High	High	High	High	High	1
FALSE	High	Master Protein	Q86TX2	acyl-coenzyme A thioesterase 1	0	37.825	32	8	14	8	421	46.2	7.34	26.31	8	1.262	0.0210786	322.5	1508.8	438	396.7	1720.3	534.3	High	High	High	High	High	High	1
FALSE	High	Master Protein	P12955	xaa-Pro dipeptidase	0	37.352	14	5	18	5	493	54.5	6	46.39	5	0.78	0.0426304	3015.5	3175.7	2198.1	2516.5	2446.6	1514	High	High	High	High	High	High	1
FALSE	High	Master Protein	P60866	40S ribosomal protein S20	0	37.31	50	5	84	5	119	13.4	9.94	187.41	5	0.715	0.0297188	22266.3	19775.4	18000.8	17461.3	12935.4	12416.9	High	High	High	High	High	High	1
FALSE	High	Master Protein	Q9NWM8	Peptidyl-prolyl cis-trans isomerase FKBP14	0	37.186	42	8	18	8	211	24.2	6.07	46.1	8	1.565	0.000593315	1760.8	2545.5	2757.5	2684.5	4062	4153.3	High	High	High	High	High	High	1
FALSE	High	Master Protein	Q71UI9-1	Histone H2A.V	0	37.153	24	3	53	2	128	13.5	10.58	123.02	3	2.074	0.0447114	10456	7204.4	4956.9	36087.6	13636.1	9925.5	High	High	High	High	High	High	1
FALSE	High	Master Protein	P42226	Signal transducer and activator of transcription 6	0	37.091	14	7	19	7	847	94.1	6.23	46.53	7	0.892	0.00858563	1361.3	2634.4	2095	1210.3	2320.1	1781.1	High	High	High	High	High	High	1
FALSE	High	Master Protein	Q9H1A4	anaphase-promoting complex subunit 1	0	36.604	5	7	12	7	1944	216.4	6.3	33.33	7	1.161	0.00962032	669.3	1149	1913	738	1317.7	2199.1	High	High	High	High	High	High	1
FALSE	High	Master Protein	Q13190	Syntaxin-5	0	36.207	21	5	15	5	355	39.6	9.16	35.96	5	0.916	0.0107927	1809.3	3150	569.6	1623.9	2848.8	490.3	High	High	High	High	High	High	1
FALSE	High	Master Protein	Q9NR12-1	PDZ and LIM domain protein 7	0	36.024	17	7	24	7	457	49.8	8.41	18.94	7	0.784	0.0110673	2546.5	3843.8	694.3	1946.1	2949.1	561.5	High	High	High	High	High	High	1
FALSE	High	Master Protein	Q5VW38	Protein GPR107	0	35.773	9	5	19	5	600	66.9	7.24	29.7	5	1.347	0.0229776	3132.8	883.6	2912.7	4112.3	1269.3	3490.3	High	High	High	High	High	High	1
FALSE	High	Master Protein	Q99643	Succinate dehydrogenase cytochrome b560 subunit, mitochondrial	0	35.54	22	3	23	3	169	18.6	9.69	66.65	3	1.436	0.0219152	4804.8	3285.2	5685.2	5846.4	4660.5	7936.7	High	High	High	High	High	High	1
FALSE	High	Master Protein	Q9BUR4	Telomerase Cajal body protein 1	0	35.341	25	7	13	7	548	59.3	4.58	25.99	7	1.111	0.0180376	1078	2043.6	643	1166.7	2325.9	679.3	High	High	High	High	High	High	1	Phospho [S54(100)]
FALSE	High	Master Protein	Q9Y4C2-1	TRPM8 channel-associated factor 1	0	35.123	13	9	16	9	921	102.1	6.54	31.63	9	1.194	0.00303056	1607.9	1776.5	1265.3	1849.9	2096	1492.1	High	High	High	High	High	High	1
FALSE	High	Master Protein	Q8NEZ5-1	F-box only protein 22	0	34.8	22	8	15	8	403	44.5	7.03	33.21	8	1.13	0.0267099	1950.3	1531	2123	2050.6	1708.6	2354.2	High	High	High	High	High	High	1
FALSE	High	Master Protein	Q63HN8-4	Isoform 2 of E3 ubiquitin-protein ligase RNF213	0	34.658	3	10	15	10	5256	596.1	6.43	18.79	10	0.776	0.0497083	419.1	1350.3	1349	317	1126.9	888.6	High	High	High	High	High	High	1	Methyl [K1453; K1454]
FALSE	High	Master Protein	Q9BUI4	DNA-directed RNA polymerase III subunit RPC3	0	34.643	20	8	22	8	534	60.6	7.31	56.66	8	1.215	0.004227	2470.1	2819.1	1218.3	2923.6	3273.7	1437.7	High	High	High	High	High	High	1
FALSE	High	Master Protein	O75718	Cartilage-associated protein	0	34.501	21	7	26	7	401	46.5	5.73	50.63	7	1.559	0.0291682	3017.6	1071.2	3791.9	4147.7	1976.9	5705.4	High	High	High	High	High	High	1
FALSE	High	Master Protein	Q9HCN4	GPN-loop GTPase 1	0	34.488	22	6	18	6	374	41.7	4.92	66.7	6	1.104	0.0288171	868.4	1559.1	566.4	918.2	1700.7	632	High	High	High	High	High	High	1
FALSE	High	Master Protein	O60264	SWI/SNF-related matrix-associated actin-dependent regulator of chromatin subfamily A member 5	0	34.466	10	10	18	10	1052	121.8	8.09	29.93	10	1.267	0.0154204	2224.8	674.7	830.3	2745.9	892	967	High	High	High	High	High	High	1
FALSE	High	Master Protein	O75608	Acyl-protein thioesterase 1	0	34.232	36	6	24	6	230	24.7	6.77	19.55	6	1.1	0.0440574	4550.6	3073.2	2033.4	4654	3339.2	2188	High	High	High	High	High	High	1
FALSE	High	Master Protein	Q53LP3	ankyrin repeat domain-containing protein SOWAHC	0	34.174	29	10	17	10	525	55.6	7.03	24.79	10	1.068	0.0370847	768.6	3116.4	1098.6	779.3	3342.8	1132.7	High	High	High	High	High	High	1
FALSE	High	Master Protein	Q86X29	Lipolysis-stimulated lipoprotein receptor	0	33.861	16	7	21	7	649	71.4	7.97	8.84	7	1.368	0.0308118	2432.3	929.8	1115.4	3242.1	1269.3	1280.2	High	High	High	High	High	High	1
FALSE	High	Master Protein	Q9BUL9	Ribonuclease P protein subunit p25	0	33.712	45	5	20	5	199	20.6	9.61	35.36	5	1.086	0.0222706	2842.4	2151.1	1945	3137.5	2307.2	2033.9	High	High	High	High	High	High	1
FALSE	High	Master Protein	Q0VDF9	Heat shock 70 kDa protein 14	0	33.668	25	9	13	9	509	54.8	5.59	12.56	9	0.781	0.0421583	1422.4	612.9	528.7	1220.6	472.8	386.3	High	High	High	High	High	High	1
FALSE	High	Master Protein	Q9NP97	Dynein light chain roadblock-type 1	0	33.553	51	3	14	3	96	10.9	7.25	25.45	3	1.229	0.00223775	687.8	1915.5	1755	823.9	2324.8	2147.1	High	High	High	High	High	High	1
FALSE	High	Master Protein	P11166	Solute carrier family 2, facilitated glucose transporter member 1	0	33.38	8	3	19	3	492	54	8.72	30.09	3	0.884	0.0201043	2369.1	4856.2	4320.2	1972.1	4361.3	3688.4	High	High	High	High	High	High	1
FALSE	High	Master Protein	P83881	60S ribosomal protein L36a	0	33.348	26	5	64	2	106	12.4	10.58	94.56	5	0.639	0.0211437	9444.1	8024.9	3695.1	6697.3	4622.5	2277.6	High	High	High	High	High	High	1
FALSE	High	Master Protein	Q7L266	isoaspartyl peptidase/L-asparaginase	0	33.223	16	4	17	4	308	32	6.24	32.95	4	1.219	0.0386609	2024.1	1085	1534.8	2178.8	1306.1	1817.3	High	High	High	High	High	High	1
FALSE	High	Master Protein	O00534	von Willebrand factor A domain-containing protein 5A	0	33.193	13	7	17	7	786	86.4	6.58	26.24	7	1.26	0.0388937	115.3	2588.7	549.8	165.9	3159.4	668.9	High	High	High	High	High	High	1
FALSE	High	Master Protein	Q9BTT6	Leucine-rich repeat-containing protein 1	0	33.134	17	6	17	5	524	59.2	5.02	56.64	6	0.9	0.0129739	1656.7	246.5	1329	1453.3	214.7	1179.5	High	High	High	High	High	High	1
FALSE	High	Master Protein	O75964	ATP synthase subunit g, mitochondrial	0	33.083	33	4	31	4	103	11.4	9.64	50.5	4	1.275	0.0121111	10061.8	4096.3	4906.4	12498.2	5509.1	5859.3	High	High	High	High	High	High	1
FALSE	High	Master Protein	A3KMH1	von Willebrand factor A domain-containing protein 8	0	32.87	7	10	19	10	1905	214.7	7.4	40.97	10	0.802	0.0117875	5256.7	1168.4	4913.9	4270.9	925.6	3634.6	High	High	High	High	High	High	1
FALSE	High	Master Protein	P15586	N-acetylglucosamine-6-sulfatase	0	32.664	17	7	23	7	552	62	8.31	37.87	7	1.162	0.011589	755.5	2953.2	2515.8	847	3388.9	2958.3	High	High	High	High	High	High	1
FALSE	High	Master Protein	Q9BSL1	ubiquitin-associated domain-containing protein 1	0	32.542	26	7	12	7	405	45.3	4.92	27.38	7	0.885	0.042339	1404	2080.2	2091.1	1210.9	1673.5	1815.1	High	High	High	High	High	High	1
FALSE	High	Master Protein	P62913	60S ribosomal protein L11	0	32.54	21	4	48	4	178	20.2	9.6	90.95	4	0.687	0.00729103	24291.6	7996.8	14317.2	17065.5	5424.7	8899.8	High	High	High	High	High	High	1
FALSE	High	Master Protein	Q9NZD8	Maspardin	0	32.527	25	6	12	6	308	34.9	6.28	20.33	6	1.167	0.0239011	1111.3	3197.3	2302.7	1263.8	3946.5	2541.6	High	High	High	High	High	High	1
FALSE	High	Master Protein	P19440	glutathione hydrolase 1 proenzyme	0	32.475	16	8	13	8	569	61.4	7.12	13.72	8	1.358	0.0436614	1082	1404.7	924.1	1431.3	1730.3	1419.1	High	High	High	High	High	High	1
FALSE	High	Master Protein	Q9NZ32	Actin-related protein 10	0	32.401	21	6	12	6	417	46.3	7.37	31.86	6	1.054	0.0063198	2122.5	237.2	1673.3	2179.9	244.9	1712.5	High	High	High	High	High	High	1
FALSE	High	Master Protein	Q53F19	Nuclear cap-binding protein subunit 3	0	32.286	8	4	17	4	620	70.5	5.73	12.4	4	1.071	0.0295607	1974.2	530.6	507.5	1999.7	561.3	526.3	High	High	High	High	High	High	1
FALSE	High	Master Protein	P02647	Apolipoprotein A-I	0	32.012	12	3	31	2	267	30.8	5.76	86.57	3	3.74	0.00474566	2313.5	1451.5	1117	8431.7	5595.8	3184.1	High	High	High	High	High	High	1	Methyl [Q129]
FALSE	High	Master Protein	Q9BY42	protein RTF2 homolog	0	31.492	16	4	16	4	306	33.9	8.59	16.05	4	0.724	0.0460287	1742.9	2079.9	2030.3	1414.3	1486.9	1288.8	High	High	High	High	High	High	1
FALSE	High	Master Protein	Q86Y82	Syntaxin-12	0	31.341	28	6	9	6	276	31.6	5.59	26.71	6	1.221	0.00626962	736.5	1316.7	222.3	866.3	1588.6	273.7	High	High	High	High	High	High	1
FALSE	High	Master Protein	Q92530	proteasome inhibitor PI31 subunit	0	31.327	27	6	30	6	271	29.8	5.74	60.89	6	0.933	0.0172951	1006.6	1805.6	745.8	915.6	1661.2	688	High	High	High	High	High	High	1
FALSE	High	Master Protein	Q5T0N5-1	Formin-binding protein 1-like	0	31.326	9	4	12	4	605	70	6.64	25	4	1.312	0.0302593	1069.9	93.8	34.3	1367.8	120.4	51.4	High	High	High	High	High	High	1
FALSE	High	Master Protein	Q9NVZ3	Adaptin ear-binding coat-associated protein 2	0	31.133	33	5	15	5	263	28.3	8.38	27.42	5	1.068	0.0302648	2594.4	618.1	929.6	2700.3	661.7	935.9	High	High	High	High	High	High	1
FALSE	High	Master Protein	O60828	Polyglutamine-binding protein 1	0	30.776	41	7	11	7	265	30.5	6.33	18.93	7	1.2	0.0190272	2349.9	2377	522.4	2748.5	2699.5	633.7	High	High	High	High	High	High	1
FALSE	High	Master Protein	Q96CT7	Coiled-coil domain-containing protein 124	0	30.683	35	7	21	7	223	25.8	9.54	32.01	7	0.863	0.0367351	2002	1825.1	2953.5	1769.4	1478.3	2460.9	High	High	High	High	High	High	1
FALSE	High	Master Protein	P09132-1	Signal recognition particle 19 kDa protein	0	30.26	54	5	15	5	144	16.1	9.85	37.15	5	0.945	0.0267988	2590	2603.5	770.7	2312.9	2429.9	705.9	High	High	High	High	High	High	1
FALSE	High	Master Protein	Q9UK59	lariat debranching enzyme	0	30.144	15	6	19	6	544	61.5	5.47	33.99	6	1.199	0.0415597	4554.3	3390.4	2691.7	5388.7	4016.6	2844.1	High	High	High	High	High	High	1
FALSE	High	Master Protein	Q9NPD3	Exosome complex component Rrp41	0	29.787	24	5	21	5	245	26.4	6.52	53.18	5	1.171	0.0311298	3327	1926.4	3435	3796.4	2330.4	3684.8	High	High	High	High	High	High	1
FALSE	High	Master Protein	P02792	Ferritin light chain	0	29.733	39	6	13	6	175	20	5.78	31.12	6	2.663	0.0252879	1494.6	206.6	368.1	3878.4	810.9	792.4	High	High	High	High	High	High	1
FALSE	High	Master Protein	Q9Y6M9	NADH dehydrogenase [ubiquinone] 1 beta subcomplex subunit 9	0	29.48	35	4	14	4	179	21.8	8.38	39.49	4	1.175	0.0124776	1105.4	3132.3	430.2	1275.5	3634	466	High	High	High	High	High	High	1
FALSE	High	Master Protein	Q8IV08	Phospholipase D3	0	29.051	18	6	19	6	490	54.7	6.47	35.93	6	1.492	0.00670209	2868.2	746.1	661.2	4169.6	1106.7	871.5	High	High	High	High	High	High	1
FALSE	High	Master Protein	Q5VT52	Regulation of nuclear pre-mRNA domain-containing protein 2	0	28.919	7	8	13	8	1461	155.9	7.42	29.83	8	0.836	0.00269285	3006.3	1093.5	1331.9	2441.9	903.3	1102.4	High	High	High	High	High	High	1
FALSE	High	Master Protein	P14174	Macrophage Migration inhibitory factor	0	28.659	29	2	202	2	115	12.5	7.88	583.17	2	1.089	0.00373198	11772.6	7438.2	5546.7	12478.9	7998.9	5923.9	High	High	High	High	High	High	1
FALSE	High	Master Protein	Q8IUE6	Histone H2A type 2-B	0	28.602	35	4	44	2	130	14	10.89	83.62	4	3.123	0.0261199	1966.3	2151.6	2403.5	9884.5	5517.4	7245.7	High	High	High	High	High	High	1	Methyl [R89]
FALSE	High	Master Protein	Q3SXM5	Inactive hydroxysteroid dehydrogenase-like protein 1	0	28.477	19	5	12	5	330	37	8.72	24.34	5	1.24	0.00466474	2712.2	605.4	1365.5	3276.5	770.9	1615	High	High	High	High	High	High	1
FALSE	High	Master Protein	Q6ZS17	RHO family-interacting cell polarization regulator 1	0	28.46	8	6	14	6	1223	132.2	6.28	26.15	6	0.894	0.0421419	1988.1	1142.9	773.1	1731	988.2	702.5	High	High	High	High	High	High	1
FALSE	High	Master Protein	O00767	acyl-CoA desaturase	0	28.459	11	4	20	4	359	41.5	9	29.8	4	0.649	0.000820068	1772.4	2500.8	3292.6	1120.9	1559.8	2094.5	High	High	High	High	High	High	1
FALSE	High	Master Protein	O43464	Serine protease HTRA2, mitochondrial	0	28.347	22	6	10	6	458	48.8	10.07	31.21	6	1.137	0.0127241	869.4	2001	1333.3	1007.6	2246.8	1454.9	High	High	High	High	High	High	1
FALSE	High	Master Protein	Q9H2J4	phosducin-like protein 3	0	28.338	31	7	19	7	239	27.6	4.84	29.15	7	0.865	0.00666751	1560.8	1257	1184	1334.3	1044.6	988.1	High	High	High	High	High	High	1
FALSE	High	Master Protein	Q8NBM4-1	Ubiquitin-associated domain-containing protein 2	0	28.337	16	4	10	4	344	38.9	9.01	22.93	4	0.759	0.0140106	1649	821.3	517.4	1117.7	615.7	390.8	High	High	High	High	High	High	1
FALSE	High	Master Protein	P29353	SHC-transforming protein 1	0	28.227	14	6	9	6	583	62.8	6.44	23.22	6	0.944	0.00805967	1643.5	2329.8	1633.6	1494.2	2173.5	1498.3	High	High	High	High	High	High	1
FALSE	High	Master Protein	Q6RW13	Type-1 angiotensin II receptor-associated protein	0	27.807	25	2	9	2	159	17.4	6.14	25.23	2	1.218	0.0432857	1110.9	934.6	249.3	1197.6	1124.8	301.3	High	High	High	High	High	High	1
FALSE	High	Master Protein	Q96G23	Ceramide synthase 2	0	27.78	12	3	21	3	380	44.8	8.98	52.62	3	1.073	0.0311117	3470.7	3819.1	2970.3	3629.5	4160.9	3020.9	High	High	High	High	High	High	1
FALSE	High	Master Protein	Q86X55	Histone-arginine methyltransferase CARM1	0	27.406	14	7	17	7	608	65.8	6.73	22.03	7	0.834	0.0061855	6198.9	4649.9	913.6	5022.5	3982.1	735.8	High	High	High	High	High	High	1
FALSE	High	Master Protein	P02749	Beta-2-glycoprotein 1	0	27.179	16	4	23	4	345	38.3	7.97	61.81	4	1.936	0.00893435	5055.9	1089	3610.9	9351.3	2530	6747.6	High	High	High	High	High	High	1	Methyl [K25; K324]
FALSE	High	Master Protein	Q9UJX3-1	Anaphase-promoting complex subunit 7	0	26.985	13	5	10	5	599	66.8	5.64	31.59	5	1.315	0.0267719	2529.2	1227	923.7	3240.1	1466.9	1261.9	High	High	High	High	High	High	1
FALSE	High	Master Protein	Q7L9L4	mob kinase activator 1b	0	26.817	23	4	22	4	216	25.1	6.73	59.73	4	1.157	0.0204655	6021.7	3294.1	2859.1	7070.7	3639.5	3194.2	High	High	High	High	High	High	1
FALSE	High	Master Protein	P36543	V-type proton ATPase subunit E 1	0	26.765	25	5	17	5	226	26.1	8	31.64	5	1.193	0.031505	2711.2	3826.4	1352.2	2984.2	4508.2	1648.5	High	High	High	High	High	High	1
FALSE	High	Master Protein	Q9BS40	Latexin	0	26.752	17	3	30	3	222	25.7	5.78	82.93	3	1.113	0.0241438	2412.7	2435	707	2694.9	2676.6	737.7	High	High	High	High	High	High	1
FALSE	High	Master Protein	P56385	ATP synthase subunit e, mitochondrial	0	26.588	51	4	35	4	69	7.9	9.35	55.38	4	1.189	0.0244057	10918.8	9924.2	6760.8	12055.1	11659	8133.8	High	High	High	High	High	High	1
FALSE	High	Master Protein	Q8NCF5-1	NFATC2-interacting protein	0	26.55	16	4	12	4	419	45.8	6.6	26.41	4	1.133	0.0427771	1317.5	628.6	909	1455	681.4	1063.4	High	High	High	High	High	High	1
FALSE	High	Master Protein	P42574	Caspase-3	0	26.253	23	4	9	4	277	31.6	6.54	20.51	4	1.161	0.0108542	2394.2	1914.3	1150.1	2607.7	2218.4	1289.3	High	High	High	High	High	High	1
FALSE	High	Master Protein	Q96SQ9	Cytochrome P450 2S1	0	26.216	14	6	11	6	504	55.8	8.62	15.7	6	1.268	0.0385725	1117.3	2306	720.4	1406.4	2576.2	881.9	High	High	High	High	High	High	1
FALSE	High	Master Protein	Q9Y2Q5	Ragulator complex protein LAMTOR2	0	26.174	53	3	8	3	125	13.5	5.4	19.36	3	1.3	0.00194572	832.5	614.4	65.3	1054.2	807.9	80.6	High	High	High	High	High	High	1
FALSE	High	Master Protein	P78330	phosphoserine phosphatase	0	26.127	32	5	23	5	225	25	5.69	22.69	5	1.188	0.0391484	5792.8	4013.9	4587.6	6377.1	5085.7	5260.1	High	High	High	High	High	High	1
FALSE	High	Master Protein	P49914	5-formyltetrahydrofolate cyclo-ligase	0	26.049	35	5	16	5	203	23.2	7.88	24.55	5	1.11	0.0321991	3113.7	2109.9	3521.8	3280.2	2313.4	3939.4	High	High	High	High	High	High	1
FALSE	High	Master Protein	Q9HBH0	Rho-related GTP-binding protein RhoF	0	26.022	30	6	14	6	211	23.6	8.65	22.05	6	0.727	0.0476247	709.1	971.7	929.4	582.4	697.9	601.1	High	High	High	High	High	High	1
FALSE	High	Master Protein	Q53FT3	Protein Hikeshi	0	25.988	23	4	28	4	197	21.6	5.45	55.19	4	1.109	0.0127981	4485.7	4766.9	4204.7	4849.5	5150.1	4630.5	High	High	High	High	High	High	1
FALSE	High	Master Protein	Q00059	Transcription factor A, mitochondrial	0	25.944	31	10	17	10	246	29.1	9.72	12.8	10	2.687	0.0132981	895	1081	3075.8	3261.4	2868.9	7388.2	High	High	High	High	High	High	1
FALSE	High	Master Protein	Q9HAW4	Claspin	0	25.768	5	5	13	5	1339	151	4.82	22.73	5	1.688	0.0178164	1355.9	928.7	111.3	2389.4	1548.2	155	High	High	High	High	High	High	1
FALSE	High	Master Protein	P30049	ATP synthase subunit delta, mitochondrial	0	25.551	38	3	24	3	168	17.5	5.49	18.87	3	1.092	0.0141811	3959.9	2548.9	4669.9	4331.7	2750.6	4871.9	High	High	High	High	High	High	1
FALSE	High	Master Protein	O43617-1	Trafficking protein particle complex subunit 3	0	24.624	32	5	16	5	180	20.3	4.96	34.17	5	1.17	0.00742961	1301.6	1541.2	1800.9	1483.5	1720.6	2047.9	High	High	High	High	High	High	1
FALSE	High	Master Protein	Q9P0J1	[Pyruvate dehydrogenase [acetyl-transferring]]-phosphatase 1, mitochondrial	0	24.517	14	5	14	5	537	61	6.67	28.43	5	1.206	0.0489555	1583.1	1406.2	1728.6	2051.1	1577.6	2012.5	High	High	High	High	High	High	1
FALSE	High	Master Protein	P06280	alpha-galactosidase A	0	24.4	14	4	13	4	429	48.7	5.6	29.82	4	1.448	0.00820476	1084.8	958.1	711.1	1501.6	1370.5	1095.8	High	High	High	High	High	High	1
FALSE	High	Master Protein	P49585	choline-phosphate cytidylyltransferase A	0	24.371	22	7	11	7	367	41.7	7.25	19.47	7	1.131	0.0474679	895.8	1265.1	241.6	1096	1408.8	263.7	High	High	High	High	High	High	1
FALSE	High	Master Protein	Q9NRG9-1	Aladin	0	24.368	12	5	8	5	546	59.5	7.5	19.57	5	0.853	0.0306864	941.3	487	782.2	828.4	395.6	644.3	High	High	High	High	High	High	1
FALSE	High	Master Protein	Q9H2V7	Protein spinster homolog 1	0	24.31	11	4	17	4	528	56.6	6.64	25.02	4	1.303	0.0481222	2531.1	877.4	1684.9	3214.3	986.7	2207.3	High	High	High	High	High	High	1
FALSE	High	Master Protein	Q12893	Transmembrane protein 115	0	24.187	15	3	10	3	351	38.2	8.16	25.2	3	1.155	0.0297526	2008.3	203.9	818.5	2317.7	232.7	863.7	High	High	High	High	High	High	1
FALSE	High	Master Protein	Q9H3H3	UPF0696 protein C11orf68	0	24.148	27	6	10	6	251	27.3	5.45	21.22	6	1.171	0.0259102	1668.7	1427.4	1927.2	1911.6	1546.4	2179	High	High	High	High	High	High	1
FALSE	High	Master Protein	Q8NBZ7-1	UDP-glucuronic acid decarboxylase 1	0	23.691	14	3	9	3	420	47.5	8.94	31.98	3	1.128	0.0379256	656.9	988.8	553.5	739.1	1101.7	572.2	High	High	High	High	High	High	1
FALSE	High	Master Protein	O43670-1	BUB3-interacting and GLEBS motif-containing protein ZNF207	0	23.676	12	5	31	5	478	50.7	9.1	64.06	5	0.877	0.032744	15247.4	4656.9	3552.2	13556	3853	3008.1	High	High	High	High	High	High	1
FALSE	High	Master Protein	Q6P4Q7	metal transporter CNNM4	0	23.36	12	8	16	6	775	86.6	6.07	31.1	8	1.171	0.0142791	2790.6	744.6	1129.5	3087	892.5	1276.4	High	High	High	High	High	High	1
FALSE	High	Master Protein	Q86SX6	Glutaredoxin-related protein 5, mitochondrial	0	23.212	28	3	13	3	157	16.6	6.79	40.32	3	1.168	0.0324835	1134.8	815.3	1067.8	1226.7	940.4	1261.6	High	High	High	High	High	High	1
FALSE	High	Master Protein	Q03426	mevalonate kinase	0	23.185	20	5	7	5	396	42.4	6.46	21.89	5	0.922	0.00689149	1364.8	1582	1209.9	1229.2	1411.8	1077.1	High	High	High	High	High	High	1
FALSE	High	Master Protein	Q96LR5	Ubiquitin-conjugating enzyme E2 E2	0	23.083	27	4	11	2	201	22.2	7.71	9.86	4	0.828	0.0169564	298.5	233.1	197.6	240.8	201.8	154.6	High	High	High	High	High	High	1
FALSE	High	Master Protein	Q9NRW7	Vacuolar protein sorting-associated protein 45	0	22.611	10	5	10	5	570	65	8.24	22.45	5	1.084	0.0458712	2386.8	1109.8	1327.3	2599.4	1151.8	1388.8	High	High	High	High	High	High	1
FALSE	High	Master Protein	Q92643	GPI-anchor transamidase	0	22.582	23	6	9	6	395	45.2	6.16	16.33	6	0.884	0.0441312	473.4	662.3	308.3	390.5	578.1	276.1	High	High	High	High	High	High	1
FALSE	High	Master Protein	L0R6Q1	SLC35A4 upstream open reading frame protein	0	22.365	38	3	8	3	103	11.1	8.1	21.3	3	1.425	0.021321	701.7	887	1143.8	978.7	1089.8	1572.8	High	High	High	High	High	High	1
FALSE	High	Master Protein	Q6P1L8	39S ribosomal protein L14, mitochondrial	0	22.304	36	4	14	4	145	15.9	10.24	28.82	4	0.864	0.00616973	5303.6	4515.4	3172.2	4554.9	3777	2644.2	High	High	High	High	High	High	1
FALSE	High	Master Protein	Q9Y2H5	Pleckstrin homology domain-containing family A member 6	0	21.966	8	7	15	7	1048	117.1	9.1	8.34	7	0.667	0.0361456	2320.9	1543.2	260.3	1799.9	954.5	167.7	High	High	High	High	High	High	1
FALSE	High	Master Protein	Q8NEW0	Zinc transporter 7	0	21.884	14	4	17	4	376	41.6	6.95	19.22	4	1.124	0.00985164	3051	2478.4	2349.9	3333.5	2856.8	2550.4	High	High	High	High	High	High	1
FALSE	High	Master Protein	Q03405	Urokinase plasminogen activator surface receptor	0	21.51	19	4	10	4	335	37	6.65	33.97	4	1.198	0.0316156	983.7	800.8	1131.9	1147.9	967.6	1212.7	High	High	High	High	High	High	1
FALSE	High	Master Protein	O15541	RING finger protein 113A	0	20.947	17	5	10	5	343	38.8	5.69	11.85	5	1.145	0.0366053	369.6	649.6	1351.4	408.3	804.2	1493.5	High	High	High	High	High	High	1
FALSE	High	Master Protein	Q9HD47	Ran guanine nucleotide release factor	0	20.923	30	4	9	4	186	20.4	4.94	27.02	4	1.122	0.0185913	1326.8	904.6	351.2	1425.6	1002.8	395.9	High	High	High	High	High	High	1
FALSE	High	Master Protein	Q86XZ4	Spermatogenesis-associated serine-rich protein 2	0	20.583	11	4	8	4	545	59.5	8.9	8.16	4	0.577	0.0385316	3029.1	223.9	734.5	2248.3	127.7	409.3	High	High	High	High	High	High	1
FALSE	High	Master Protein	Q15070-1	Mitochondrial inner membrane protein OXA1L	0	20.527	8	3	10	3	435	48.5	9.45	7.86	3	1.123	0.00339443	1914.5	988.5	1089.2	2095.8	1076	1181.1	High	High	High	High	High	High	1
FALSE	High	Master Protein	Q9P003	Protein cornichon homolog 4	0	20.23	14	1	7	1	139	16.1	6.65	37.06	1	1.097	0.023166	934	1136.8	611	978.1	1270.1	646.9	High	High	High	High	High	High	1
FALSE	High	Master Protein	P40306	Proteasome subunit beta type-10	0	20.223	14	3	17	3	273	28.9	7.81	67.71	3	1.231	0.0132287	3095.1	3586.6	1660.6	3519.6	4361.7	2022.5	High	High	High	High	High	High	1
FALSE	High	Master Protein	Q9UBL3-1	Set1/Ash2 histone methyltransferase complex subunit ASH2	0	20.104	9	5	10	5	628	68.7	5.69	14.87	5	1.235	0.00989611	2824	2416	323.1	3491.3	2946.3	368.7	High	High	High	High	High	High	1
FALSE	High	Master Protein	O14548	Cytochrome c oxidase subunit 7A-related protein, mitochondrial	0	20.099	48	3	13	3	114	12.6	9.42	13.6	3	1.217	0.0313542	3138.8	1112.6	841.3	4223.1	1330.6	988.5	High	High	High	High	High	High	1
FALSE	High	Master Protein	O95456	Proteasome assembly chaperone 1	0	20.039	20	5	9	5	288	32.8	7.17	16.27	5	0.932	0.0343934	2025.8	317.7	425.7	1752.2	292.4	383.5	High	High	High	High	High	High	1
FALSE	High	Master Protein	P05204	Non-histone chromosomal protein HMG-17	0	19.992	30	3	23	3	90	9.4	9.99	18.19	3	2.863	0.0359962	3810.1	4076	1926.4	20890	10470.7	5324.1	High	High	High	High	High	High	1
FALSE	High	Master Protein	Q9UHQ4	B-cell receptor-associated protein 29	0	19.852	17	5	16	5	241	28.3	9.54	19	5	1.079	0.020334	5140.8	2511.5	2581.4	5415.2	2677.5	2614	High	High	High	High	High	High	1
FALSE	High	Master Protein	P06703	protein S100-A6	0	19.834	34	4	55	4	90	10.2	5.48	4.95	4	1.436	0.0229995	11692.4	10552.6	15707.5	14189.7	15099.4	21773.6	High	High	High	High	High	High	1
FALSE	High	Master Protein	Q15043	Zinc transporter ZIP14	0	19.802	11	4	13	4	492	54.2	5.33	20.74	4	0.756	0.00156323	2962.5	2127.7	4210.8	2231.4	1564.3	3072.1	High	High	High	High	High	High	1
FALSE	High	Master Protein	P19474	E3 ubiquitin-protein ligase TRIM21	0	19.792	10	4	11	4	475	54.1	6.38	21.15	4	1.236	0.00533014	1675.8	622.3	1244.9	2016.5	759.6	1560.8	High	High	High	High	High	High	1
FALSE	High	Master Protein	P14406	Cytochrome c oxidase subunit 7A2, mitochondrial	0	19.702	28	2	18	2	83	9.4	9.76	31.54	2	1.355	0.0154504	3163.1	2975.6	1505.3	4652.4	3871.2	1968.8	High	High	High	High	High	High	1
FALSE	High	Master Protein	Q9H0U3	Magnesium transporter protein 1	0	19.678	12	4	14	4	335	38	9.63	22.18	4	0.842	0.0271813	4981.5	1402.8	4731.8	4173.5	1166.3	3529.7	High	High	High	High	High	High	1
FALSE	High	Master Protein	Q9BXB5	Oxysterol-binding protein-related protein 10	0	19.668	9	5	5	5	764	83.9	8.31	10.87	5	0.836	0.00294671	1022.1	1482.7	459.7	842.7	1223.7	362.9	High	High	High	High	High	High	1
FALSE	High	Master Protein	O15084-1	Isoform 3 of Serine/threonine-protein phosphatase 6 regulatory ankyrin repeat subunit A	0	18.505	5	4	6	4	1086	116.5	6.18	12.11	4	0.867	0.00255664	500.3	255.1	1048.6	415.2	218.5	883.8	High	High	High	High	High	High	1
FALSE	High	Master Protein	O14684	Prostaglandin E synthase	0	18.473	23	4	30	4	152	17.1	9.5	39.68	4	0.835	0.0408983	14951.3	6203.4	6206.9	13278.8	5117.9	4907.5	High	High	High	High	High	High	1
FALSE	High	Master Protein	O95352	Ubiquitin-like modifier-activating enzyme ATG7	0	18.27	9	4	6	4	703	77.9	6.24	10.79	4	0.858	0.043377	363.5	416.3	730.8	292.7	352.7	647.7	High	High	High	High	High	High	1
FALSE	High	Master Protein	Q9Y320	Thioredoxin-related transmembrane protein 2	0	18.203	11	3	8	3	296	34	8.69	20.68	3	0.74	0.0283434	737	586.5	667.1	595.3	428.7	453.8	High	High	High	High	High	High	1
FALSE	High	Master Protein	Q14691	DNA replication complex GINS protein PSF1	0	18.157	21	3	15	3	196	23	7.39	15.26	3	0.936	0.0355787	856.7	994.5	851.4	781.7	940.8	753.3	High	High	High	High	High	High	1
FALSE	High	Master Protein	Q86SE5-1	RNA-binding Raly-like protein	0	17.989	7	2	10	1	291	32.3	7.93	19.26	2	0.907	0.0497876	1662.3	1897.7	961.4	1526.5	1632.4	841.8	High	High	High	High	High	High	1
FALSE	High	Master Protein	Q9NXV2	BTB/POZ domain-containing protein KCTD5	0	17.891	10	2	6	2	234	26.1	6.24	19.65	2	1.217	0.0322175	1101.5	351.1	744.9	1488.7	421.9	873.3	High	High	High	High	High	High	1
FALSE	High	Master Protein	P42702-1	Leukemia inhibitory factor receptor	0	17.537	6	6	9	6	1097	123.7	5.72	3.98	6	1.172	0.00921461	3279.7	1936.3	953.7	3744.8	2350.7	1073.8	High	High	High	High	High	High	1	Phospho [T530(100); T531(100)]
FALSE	High	Master Protein	P15954	Cytochrome c oxidase subunit 7C, mitochondrial	0	17.115	29	2	10	2	63	7.2	10.27	16.57	2	1.278	0.042697	2748.8	1234.2	673.3	3423.7	1593.6	734.5	High	High	High	High	High	High	1
FALSE	High	Master Protein	Q9H490	Phosphatidylinositol glycan anchor biosynthesis class U protein	0	16.944	9	3	8	3	435	50	7.72	22.94	3	0.904	0.0192783	1387.9	2140.1	1418	1222.3	1933.4	1189.1	High	High	High	High	High	High	1
FALSE	High	Master Protein	P13284	Gamma-interferon-inducible lysosomal thiol reductase	0	16.504	8	2	16	2	250	27.9	4.88	33.4	2	1.329	0.0244374	4759.3	2208.9	2027.4	5532.3	2974.9	2600.4	High	High	High	High	High	High	1
FALSE	High	Master Protein	P62857	40S ribosomal protein S28	0	16.398	30	2	46	2	69	7.8	10.7	33.44	2	0.681	0.00451167	7038	6352	6742.6	4902.3	4103.5	4432.1	High	High	High	High	High	High	1
FALSE	High	Master Protein	Q01628	Interferon-induced transmembrane protein 3	0	16.326	31	2	5	2	133	14.6	7.01	12.46	2	0.908	0.0136895	894.8	154.5	479.9	807.1	138.5	412.1	High	High	High	High	High	High	1
FALSE	High	Master Protein	P08962	CD63 antigen	0	15.884	10	3	20	3	238	25.6	7.81	9.3	3	1.61	0.0264904	1166.2	2980	2156	1829	5264.2	2863.3	High	High	High	High	High	High	1
FALSE	High	Master Protein	P62861	40S ribosomal protein S30	0	15.856	32	3	16	3	59	6.6	12.15	13.07	3	0.576	0.0139853	3399.2	1530.4	2085.9	2267.1	871.3	1146	High	High	High	High	High	High	1
FALSE	High	Master Protein	P56556	NADH dehydrogenase [ubiquinone] 1 alpha subcomplex subunit 6	0	15.604	23	3	15	3	154	17.9	10.14	11.65	3	1.124	0.0142645	428.2	1561.1	969.4	469	1814.5	1048.4	High	High	High	High	High	High	1
FALSE	High	Master Protein	Q9UHR4	Brain-specific angiogenesis inhibitor 1-associated protein 2-like protein 1	0	15.574	10	3	7	3	511	56.8	8.68	10.62	3	1.387	0.0244766	417.2	268.6	307.7	563.8	332.7	443.7	High	High	High	High	High	High	1
FALSE	High	Master Protein	P00414	Cytochrome c oxidase subunit 3	0	15.565	5	1	12	1	261	29.9	7.31	40.84	1	1.144	0.00263909	3311.3	2245.4	2830.2	3767.8	2536.5	3119.4	High	High	High	High	High	High	1
FALSE	High	Master Protein	Q9Y2R0	Cytochrome c oxidase assembly factor 3 homolog, mitochondrial	0	15.541	26	3	14	3	106	11.7	9.6	24.86	3	1.203	0.00268047	3810	889.3	1828.9	4498	1056.9	2074.2	High	High	High	High	High	High	1
FALSE	High	Master Protein	O75915	PRA1 family protein 3	0	15.243	20	3	22	3	188	21.6	9.77	69.45	3	0.916	0.0415452	1901.4	2978	2553.3	1692.7	2819	2258.3	High	High	High	High	High	High	1
FALSE	High	Master Protein	Q9P0I2	ER membrane protein complex subunit 3	0	15.192	15	3	7	3	261	29.9	6.81	18.74	3	0.925	0.0410462	632.1	2888.3	501.9	592.6	2629	448	High	High	High	High	High	High	1
FALSE	High	Master Protein	O60427	Fatty acid desaturase 1	0	14.95	10	3	7	3	444	51.9	8.87	15.95	3	0.759	0.0317362	932	600	600.3	687	450	499.3	High	High	High	High	High	High	1
FALSE	High	Master Protein	Q96P47	Arf-GAP with GTPase, ANK repeat and PH domain-containing protein 3	0	14.898	4	3	6	3	875	95	7.97	13.54	3	0.803	0.0165726	359.2	279.3	1125.6	302.8	221.5	869.1	High	High	High	High	High	High	1
FALSE	High	Master Protein	P00846	ATP synthase subunit A	0	14.882	7	2	14	2	226	24.8	10.1	21.69	2	1.29	0.0136877	1137.1	2407.9	2038	1429.6	3352.4	2492.7	High	High	High	High	High	High	1
FALSE	High	Master Protein	Q9Y5L4	mitochondrial import inner membrane translocase subunit TIM13	0	14.869	26	2	10	2	95	10.5	8.18	35.86	2	1.366	0.0300849	3367.7	1238.8	1764.5	3896.1	1676.7	2326.2	High	High	High	High	High	High	1
FALSE	High	Master Protein	Q86TM6	E3 ubiquitin-protein ligase synoviolin	0	14.699	6	4	12	4	617	67.6	6.95	6.47	4	1.13	0.0248588	4835.8	1595.3	961.2	5323.5	1888.1	1034.8	High	High	High	High	High	High	1
FALSE	High	Master Protein	P55210-1	Caspase-7	0	14.326	10	2	9	2	303	34.3	6.07	20.84	2	1.109	0.0248284	1438	1871.7	1620.9	1554.6	2117.6	1690	High	High	High	High	High	High	1
FALSE	High	Master Protein	Q6I9Y2	THO complex subunit 7 homolog	0	14.175	15	4	12	4	204	23.7	5.67	14.43	4	0.871	0.0451325	2169.1	2006.8	485.9	1981.3	1718.2	408.5	High	High	High	High	High	High	1
FALSE	High	Master Protein	Q9Y4Z0	U6 snRNA-associated Sm-like protein LSm4	0	13.89	21	3	13	3	139	15.3	9.99	21.35	3	0.888	0.0400293	2956.5	3328.6	1525.6	2649.4	2920.7	1239.6	High	High	High	High	High	High	1
FALSE	High	Master Protein	Q9C005	Protein dpy-30 homolog	0	13.617	45	3	4	3	99	11.2	4.88	3.38	3	1.21	0.0281108	1316.1	1060.3	114.2	1690.4	1267.7	128.9	High	High	High	High	High	High	1
FALSE	High	Master Protein	Q8N2H4	protein SYS1 homolog	0	13.426	20	2	8	2	156	17.6	7.72	21.44	2	1.253	0.0318364	479.4	207.1	155.9	649.9	244.6	188.6	High	High	High	High	High	High	1
FALSE	High	Master Protein	Q96EK9	Protein KTI12 homolog	0	12.7	12	2	5	2	354	38.6	6.95	18.06	2	0.934	0.0358964	1168.1	675.6	230	1063.2	603.5	210.8	High	High	High	High	High	High	1
FALSE	High	Master Protein	Q9Y2G5-1	Isoform A of GDP-fucose protein O-fucosyltransferase 2	0	12.1	8	3	3	3	424	48.9	6.76	7.38	3	1.183	0.0202339	479.1	711.8	343.7	594.1	831.5	386.9	High	High	High	High	High	High	1
FALSE	High	Master Protein	Q5NDL2	EGF domain-specific O-linked N-acetylglucosamine transferase	0	11.894	7	3	6	3	527	62	7.05	18.24	3	1.363	0.00482344	499.2	360.5	370.3	706.5	480.9	487.3	High	High	High	High	High	High	1
FALSE	High	Master Protein	O75352	Mannose-P-dolichol utilization defect 1 protein	0	11.604	17	3	11	3	247	26.6	8.94	20.62	3	1.029	0.00859174	563	829.6	5370.5	567.5	839.8	5335.6	High	High	High	High	High	High	1
FALSE	High	Master Protein	Q8TCD1	UPF0729 protein C18orf32	0	11.501	24	2	8	2	76	8.7	9.13	7.59	2	1.321	0.0158002	1518.6	547	595.3	1955.4	795.6	746.2	High	High	High	High	High	High	1
FALSE	High	Master Protein	P28799	Granulins	0	11.174	6	4	9	4	593	63.5	6.83	19.06	4	1.147	0.0219326	656.3	1751.6	1531.8	700.1	1984.2	1726.5	High	High	High	High	High	High	1
FALSE	High	Master Protein	Q9Y5Q0	fatty acid desaturase 3	0	11.091	7	3	6	3	445	51.1	7.77	11.85	3	0.844	0.0286696	1723.9	1262.6	1133.6	1359.3	1052.9	977.1	High	High	High	High	High	High	1
FALSE	High	Master Protein	Q16537	Serine/threonine-protein phosphatase 2A 56 kDa regulatory subunit epsilon isoform	0	10.741	6	3	9	3	467	54.7	6.95	24.69	3	0.889	0.024113	968.5	1029.8	1917.7	801.4	904.8	1681.3	High	High	High	High	High	High	1
FALSE	High	Master Protein	O76095-1	Protein JTB	0	10.492	9	1	9	1	146	16.3	8.28	13.96	1	0.968	0.0255625	392.6	1057.3	560.2	370.4	1014.8	515.4	High	High	High	High	High	High	1
FALSE	High	Master Protein	P59780-1	AP-3 complex subunit sigma-2	0	10.394	22	4	9	4	193	22	5.22	9.13	4	0.785	0.00498638	1000.5	1448.5	339.3	773.3	1123.1	245	High	High	High	High	High	High	1
FALSE	High	Master Protein	P02765	Alpha-2-HS-glycoprotein	0	10.179	4	2	14	2	367	39.3	5.72	11.07	2	1.384	0.0107171	1662.5	1154.6	1872.3	2241.6	1484.8	2644.3	High	High	High	High	High	High	1
FALSE	High	Master Protein	P20338	Ras-related protein Rab-4A	0	9.985	18	3	8	3	218	24.4	6.07	12.33	3	1.125	0.035372	3320.4	899.7	1189.6	3581.7	999.4	1384.1	High	High	High	High	High	High	1
FALSE	High	Master Protein	Q96NU1	Sterile alpha motif domain-containing protein 11	0	9.288	2	1	3	1	681	72.7	7.59	8.34	1	0.549	0.00475879	402.5	450.6	599.5	239.7	239.5	317.8	High	High	High	High	High	High	1
FALSE	High	Master Protein	P68871	Hemoglobin subunit beta	0	9.256	22	3	23	3	147	16	7.28	59.03	3	2.866	0.00134685	2107	1675.9	2956.4	6039.6	4744	7414.6	High	High	High	High	High	High	1
FALSE	High	Master Protein	O75438	NADH dehydrogenase [ubiquinone] 1 beta subcomplex subunit 1	0	8.678	19	1	9	1	58	7	8.92	13.63	1	1.175	0.0377212	2292.8	1040.6	466.6	2698.8	1207.9	493	High	High	High	High	High	High	1
FALSE	High	Master Protein	Q9GZQ8	Microtubule-associated proteins 1A/1B light chain 3B	0	8.515	11	1	9	1	125	14.7	8.94	19.48	1	1.766	0.00200189	1213.9	1154.3	860.7	2089.2	1881.4	1483	High	High	High	High	High	High	1
FALSE	High	Master Protein	Q8WTS1	1-acylglycerol-3-phosphate O-acyltransferase ABHD5	0	8.44	9	2	5	2	349	39.1	6.61	16.98	2	1.273	0.0242479	2096.8	1133.5	478.2	2600.7	1383.8	656.1	High	High	High	High	High	High	1
FALSE	High	Master Protein	Q9UBQ6	Exostosin-like 2	0	8.099	6	2	7	2	330	37.4	8.95	16.18	2	1.464	0.0313699	532.9	1166.6	1349.9	859.3	1686.6	1695.5	High	High	High	High	High	High	1
FALSE	High	Master Protein	Q9H7S9	Zinc finger protein 703	0	7.89	3	1	4	1	590	58.2	8.79	0	1	1.485	0.0156945	200	150.5	439.5	322	220.7	586.9	High	High	High	High	High	High	1
FALSE	High	Master Protein	P61927	60S ribosomal protein L37	0	7.866	24	3	23	3	97	11.1	11.74	13.13	3	0.65	0.0312827	7390.4	11381.7	8100.3	5476.7	6618.9	5079.3	High	High	High	High	High	High	1
FALSE	High	Master Protein	P21580	Tumor necrosis factor alpha-induced protein 3	0	7.619	4	2	5	2	790	89.6	8.22	12.62	2	1.507	0.0217232	108.2	212	155.8	158.9	319.7	193.9	High	High	High	High	High	High	1
FALSE	High	Master Protein	Q712K3	Ubiquitin-conjugating enzyme E2 R2	0	7.2	13	3	5	2	238	27.1	4.42	8.57	3	0.859	0.0227955	1574.4	493.4	416.5	1306.4	418.8	365.9	High	High	High	High	High	High	1
FALSE	High	Master Protein	O14920-1	Inhibitor of nuclear factor kappa-B kinase subunit beta	0	7.188	3	2	6	2	756	86.5	5.78	11.96	2	0.826	0.0318682	614.3	899.4	638.5	461.7	733.8	538	High	High	High	High	High	High	1
FALSE	High	Master Protein	Q92625	Ankyrin repeat and SAM domain-containing protein 1A	0.001	6.931	2	2	4	2	1134	123	6.38	0	2	0.62	0.0439091	720.3	197	547.1	551	120.7	307.2	High	High	High	High	High	High	1
FALSE	High	Master Protein	Q8NI60-1	Atypical kinase COQ8A, mitochondrial	0.001	6.912	4	2	6	2	647	71.9	6.99	10.76	2	1.434	0.0449316	758.9	1010	502.2	1163.7	1218.1	695.1	High	High	High	High	High	High	1
FALSE	High	Master Protein	P12074	Cytochrome c oxidase subunit 6A1, mitochondrial	0.001	6.898	27	1	4	1	109	12.1	9.32	12.97	1	1.155	0.0172031	635.3	172.6	473.3	743.6	191.4	527.6	High	High	High	High	High	High	1
FALSE	High	Master Protein	Q9H4Z3	Phosphorylated CTD-interacting factor 1	0.001	6.627	2	1	10	1	704	80.6	7.42	14.85	1	1.323	0.00247202	467.3	595.5	248.6	599.7	811	317.5	High	High	High	High	High	High	1
FALSE	High	Master Protein	P0DI81	Trafficking protein particle complex subunit 2	0.001	6.602	16	2	9	2	140	16.4	6.52	13.33	2	1.357	0.0232727	2087.3	373.2	858.7	2509.1	500.4	1196.4	High	High	High	High	High	High	1
FALSE	High	Master Protein	Q13530	Serine incorporator 3	0.001	6.384	10	3	8	3	473	52.5	7.46	16.75	3	1.503	0.0183852	1754.4	1680	603.6	2302.7	2495	947.5	High	High	High	High	High	High	1
FALSE	High	Master Protein	P09669	Cytochrome c oxidase subunit 6C	0.002	5.16	28	3	14	3	75	8.8	10.39	0	3	1.316	0.00307493	1485	2158.4	2098.1	1903.7	2785	2783.8	High	High	High	High	High	High	1
FALSE	High	Master Protein	A6NF01	Putative nuclear envelope pore membrane protein POM 121B	0.004	4.019	2	1	4	1	834	83	9.95	8.2	1	1.178	0.00874075	137.7	33.6	212.6	158.1	40.4	236.6	High	High	High	High	High	High	1
FALSE	High	Master Protein	Q86WA8	Lon protease homolog 2, peroxisomal	0.004	3.777	2	1	3	1	852	94.6	7.3	8.13	1	0.784	0.0114536	671.8	456.6	468.3	545.3	345.6	354.5	High	High	High	High	High	High	1
FALSE	Medium	Master Protein	Q9BX95	Sphingosine-1-phosphate phosphatase 1	0.015	2.6	3	1	4	1	441	49.1	8.82	1.73	1	0.784	0.00558897	810.8	970.1	733.3	643.3	751	542	High	High	High	High	High	High	1
FALSE	Medium	Master Protein	Q8N3C7-1	CAP-Gly domain-containing linker protein 4	0.015	2.577	2	1	12	1	705	76.3	8.7	14.56	1	1.177	0.0362105	1562.4	2025	1354.3	1867.3	2354.9	1444.1	High	High	High	High	High	High	1	Methyl [K568]
