# Supplementary material for: Trichostatin A Promotes Cytotoxicity of Cisplatin, as Evidenced by Enhanced Apoptosis/Cell Death Markers
Source: Molecules. 2024 Jun 3;29(11):2623. doi: 10.3390/molecules29112623 (PMC11173726; doi:10.3390/molecules29112623)
Supplement: Supplementary file 1 [file molecules-29-02623-s001.zip › Supporting information Table S5.xlsx]

## Sheet: Sheet1
Table S5. MS/MS raw data for protein identification and quantification in A549 cells treated with DDP with p < 0.05.
Checked	Protein FDR Confidence: Combined	Master	Accession	Description	Exp. q-value: Combined	Sum PEP Score	Coverage [%]	# Peptides	# PSMs	# Unique Peptides	# AAs	MW [kDa]	calc. pI	Score Sequest HT: Sequest HT	# Peptides (by Search Engine): Sequest HT	Abundance Ratio: (ddp) / (con)	Abundance Ratio P-Value: (ddp) / (con)	Abundance: F1: 129C, Sample, rep1, con	Abundance: F4: 129C, Sample, rep2, con	Abundance: F5: 129C, Sample, rep3, con	Abundance: F1: 130C, Sample, rep1, ddp	Abundance: F4: 130C, Sample, rep2, ddp	Abundance: F5: 130C, Sample, rep3, ddp	Found in Sample: [S1] F1: 129C, Sample, rep1, con	Found in Sample: [S10] F4: 129C, Sample, rep2, con	Found in Sample: [S11] F5: 129C, Sample, rep3, con	Found in Sample: [S5] F1: 130C, Sample, rep1, ddp	Found in Sample: [S13] F4: 130C, Sample, rep2, ddp	Found in Sample: [S15] F5: 130C, Sample, rep3, ddp	# Protein Groups	Modifications
FALSE	High	Master Protein	P21333	Filamin-A	0	1968.74	66	129	1923	116	2647	280.6	6.06	4221.67	129	0.941	0.00190472	392195	267692	271067	384055	268792	331213	High	High	High	High	High	High	1	Phospho [S2152(100)]
FALSE	High	Master Protein	O75369-8	Isoform 8 of Filamin-B	0	1771.96	67	135	1516	120	2633	281.5	5.71	3116.51	135	1.134	0.000343495	264656	190775	198035	309534	230999	293194	High	High	High	High	High	High	1	Methyl [Q41]
FALSE	High	Master Protein	Q09666-1	Neuroblast differentiation-associated protein AHNAK	0	1590.44	58	178	883	178	5890	628.7	6.15	1811.83	178	0.81	0.0242124	177356	140365	110938	141044	129276	116641	High	High	High	High	High	High	1	Methyl [K707]
FALSE	High	Master Protein	P31327-1	Carbamoyl-phosphate synthase [ammonia], mitochondrial	0	1420.52	66	80	1858	76	1500	164.8	6.74	4907.46	80	1.231	0.000535313	285177	210160	211748	362727	279882	337148	High	High	High	High	High	High	1	Methyl [Q1413; Q1416]
FALSE	High	Master Protein	Q00610-1	Clathrin heavy chain 1	0	1314.81	62	85	1417	85	1675	191.5	5.69	3709.23	85	1.101	0.0338211	236098	184093	177386	272840	216499	243519	High	High	High	High	High	High	1
FALSE	High	Master Protein	P78527	DNA-dependent protein kinase catalytic subunit	0	1194.7	43	154	788	154	4128	468.8	7.12	1629.8	154	1.173	0.0227768	139899	107380	109640	169461	136247	157311	High	High	High	High	High	High	1
FALSE	High	Master Protein	P10809	60 kDa heat shock protein, mitochondrial	0	1067.3	80	47	4001	47	573	61	5.87	13129.8	47	1.073	0.0368212	393847	281567	240314	448512	322686	327312	High	High	High	High	High	High	1	Methyl [K58]; Acetyl [K516; K523]
FALSE	High	Master Protein	P49327	Fatty acid synthase	0	1009.33	56	100	965	100	2511	273.3	6.44	2075.78	100	0.812	0.00514344	181453	129790	133845	158648	112598	140832	High	High	High	High	High	High	1
FALSE	High	Master Protein	P08238	Heat shock protein HSP 90-beta	0	907.82	71	63	3781	40	724	83.2	5.03	9333.55	63	0.835	0.000311586	188929	141618	123355	162432	127241	133643	High	High	High	High	High	High	1	Phospho [S255(100)]
FALSE	High	Master Protein	O75643-1	U5 small nuclear ribonucleoprotein 200 kDa helicase	0	860.035	51	84	591	84	2136	244.4	6.06	1280.92	84	0.874	0.00402959	113713	85364.5	73983.9	102779	79669.2	81681.8	High	High	High	High	High	High	1
FALSE	High	Master Protein	P13639	Elongation factor 2	0	810.739	70	55	1322	54	858	95.3	6.83	2861.52	55	0.844	0.00984419	234447	166495	156034	210239	150163	165713	High	High	High	High	High	High	1	Methyl [K407]
FALSE	High	Master Protein	Q9NZM1	Myoferlin	0	799.245	58	98	555	98	2061	234.6	6.18	1107.93	98	0.902	0.0391518	96701.6	85109.3	58232.6	90154.8	86372.9	68011	High	High	High	High	High	High	1
FALSE	High	Master Protein	P11142-1	Heat shock cognate 71 kDa protein	0	773.365	79	48	2226	32	646	70.9	5.52	5555.08	48	0.825	0.0107685	263464	187070	180138	236124	163154	192852	High	High	High	High	High	High	1	Methyl [Q58; Q424; Q426; Q435; R469; Q559; K561; K567]
FALSE	High	Master Protein	Q14204	Cytoplasmic dynein 1 heavy chain 1	0	745.984	37	130	367	130	4646	532.1	6.4	726.24	130	0.907	0.0172985	56710.7	41092.4	36100.2	54537.3	39121.9	42496.3	High	High	High	High	High	High	1
FALSE	High	Master Protein	P18206	Vinculin	0	741.461	68	66	779	66	1134	123.7	5.66	1437.35	66	1.186	0.00299535	157269	116814	107169	193007	144228	165021	High	High	High	High	High	High	1
FALSE	High	Master Protein	P12270	Nucleoprotein TPR	0	722.44	44	91	431	90	2363	267.1	5.02	969.37	91	1.149	0.016686	69534.5	47540.2	44229.7	82570.7	55881.7	66760.5	High	High	High	High	High	High	1
FALSE	High	Master Protein	P34932	Heat shock 70 kDa protein 4	0	719.951	75	54	681	49	840	94.3	5.19	1280.72	54	0.957	0.0216672	97292	79222.5	72908.7	96146.6	82084.3	89815.7	High	High	High	High	High	High	1
FALSE	High	Master Protein	P11021	78 kDa glucose-regulated protein	0	696.839	68	45	1508	42	654	72.3	5.16	3514.05	45	1.296	0.0056402	202681	146353	143235	270936	202565	256411	High	High	High	High	High	High	1
FALSE	High	Master Protein	O00410	Importin-5	0	678.9	54	44	489	42	1097	123.6	4.94	1323.1	44	0.883	0.00796633	88009.4	54482.4	61932.7	80550.6	51416.1	68584.9	High	High	High	High	High	High	1
FALSE	High	Master Protein	P0DMV8	heat shock 70 kDa protein 1A	0	674.623	75	40	1944	19	641	70	5.66	5294.42	40	1.099	0.0118893	131558	83192.7	78949	148254	100567	112632	High	High	High	High	High	High	1	Methyl [R299; R469]; Acetyl [K384]
FALSE	High	Master Protein	Q14315	Filamin-C	0	657.843	38	80	492	66	2725	290.8	5.97	814.65	80	0.928	0.0400374	42240	32818.4	30508.8	40475.3	33732.3	36491.1	High	High	High	High	High	High	1
FALSE	High	Master Protein	P27797	Calreticulin	0	615.315	79	32	848	32	417	48.1	4.44	2090.39	32	1.325	0.0102699	113891	84212.7	82698	161804	112363	142159	High	High	High	High	High	High	1
FALSE	High	Master Protein	P53621-1	coatomer subunit alpha	0	597.467	64	62	437	62	1224	138.3	7.66	880.31	62	0.924	0.0369451	89486.8	81833.4	70975.4	85938.3	80778.4	80734	High	High	High	High	High	High	1
FALSE	High	Master Protein	P29401	Transketolase	0	595.019	74	35	1306	35	623	67.8	7.66	3568.55	35	1.096	0.00973171	215426	153484	159589	245535	179696	222094	High	High	High	High	High	High	1	Acetyl [K6; K140]
FALSE	High	Master Protein	P22314	Ubiquitin-like modifier-activating enzyme 1	0	586.333	57	43	692	43	1058	117.8	5.76	1746.08	43	1.049	0.0188147	103572	77172.6	75349.3	112246	86836.1	100966	High	High	High	High	High	High	1
FALSE	High	Master Protein	P04406-1	glyceraldehyde-3-phosphate dehydrogenase	0	578.998	85	26	4178	26	335	36	8.46	11257.8	26	0.89	0.00756369	462112	346105	373064	424733	332060	419567	High	High	High	High	High	High	1	Methyl [K107; K334]; Phospho [S333(98.7)]
FALSE	High	Master Protein	P14625	Endoplasmin	0	572.705	72	58	1207	44	803	92.4	4.84	2275.37	58	1.19	0.00259728	108874	88997.9	79481.1	134268	113158	119867	High	High	High	High	High	High	1
FALSE	High	Master Protein	Q9NYU2-1	UDP-glucose:glycoprotein glucosyltransferase 1	0	559.378	51	59	346	58	1555	177.1	5.63	823.14	59	1.256	0.00438396	38385.1	36089.1	39400.2	50424.3	48420.2	61933	High	High	High	High	High	High	1
FALSE	High	Master Protein	P05783	Keratin, type I cytoskeletal 18	0	557.502	70	32	1007	31	430	48	5.45	2756.46	32	1.299	0.00979968	121505	84808.2	81088.4	154365	121500	136711	High	High	High	High	High	High	1	Acetyl [K81; K269]; Methyl [Q78; K81]
FALSE	High	Master Protein	P07437	tubulin beta chain	0	536.223	83	29	1188	5	444	49.6	4.89	2480.74	29	1.074	0.0116466	37546.5	19533.1	27565.2	42106.5	22410.2	37831.7	High	High	High	High	High	High	1	Acetyl [K154]; Methyl [Q43; R46; Q334]
FALSE	High	Master Protein	Q92598	Heat shock protein 105 kDa	0	535.817	69	48	384	43	858	96.8	5.39	861.07	48	0.835	0.00245321	73446.9	55691.3	37892.6	63906.1	48587.8	41073.1	High	High	High	High	High	High	1
FALSE	High	Master Protein	P49588	Alanine--tRNA ligase, cytoplasmic	0	532.459	62	49	409	49	968	106.7	5.53	847.6	49	1.15	0.00280289	75923.7	45955.9	57879.4	90217.3	57240.4	85359.1	High	High	High	High	High	High	1	Methyl [Q939]
FALSE	High	Master Protein	Q14697-1	Neutral alpha-glucosidase AB	0	523.529	54	40	700	1	944	106.8	6.14	1494.8	40	1.358	0.00660572	4773.5	2196.1	3650.9	6698.5	3410.8	6316.8	High	High	High	High	High	High	1
FALSE	High	Master Protein	P13797	Plastin-3	0	521.996	65	38	444	34	630	70.8	5.6	923.28	38	0.903	0.0370834	65191	64546.2	51326.7	62621.9	62265.3	57590.2	High	High	High	High	High	High	1
FALSE	High	Master Protein	P09874	Poly [ADP-ribose] polymerase 1	0	519.495	59	56	361	56	1014	113	8.88	612.82	56	1.824	0.00794764	45695.2	26188.1	25612.8	80822.3	57907.2	60643.6	High	High	High	High	High	High	1
FALSE	High	Master Protein	P68371	Tubulin beta-4B chain	0	513.246	82	27	1079	1	445	49.8	4.89	2057.95	27	1.107	0.0185306	6276.6	5394	4111.4	7512.1	6381	5879.5	High	High	High	High	High	High	1	Acetyl [K154]; Methyl [Q334]
FALSE	High	Master Protein	Q9NR30-1	Nucleolar RNA helicase 2	0	503.986	52	36	412	35	783	87.3	9.28	871.61	36	0.767	0.000236818	106252	65582	70099.1	83148	53734.7	69770	High	High	High	High	High	High	1
FALSE	High	Master Protein	P05787	Keratin, type II cytoskeletal 8	0	502.2	78	37	674	29	483	53.7	5.59	1169.57	37	1.344	0.0107354	103158	80362.7	69559.4	138185	124161	121297	High	High	High	High	High	High	1
FALSE	High	Master Protein	P40939	Trifunctional enzyme subunit alpha, mitochondrial	0	501.411	54	33	368	33	763	82.9	9.04	851.35	33	1.165	0.0303606	68665.5	40795.7	34401	77993.9	52255.2	52021.2	High	High	High	High	High	High	1
FALSE	High	Master Protein	P50990	T-complex protein 1 subunit theta	0	497.166	69	34	598	34	548	59.6	5.6	1146.37	34	0.965	0.0341988	112906	100758	87588.1	112673	101350	109652	High	High	High	High	High	High	1
FALSE	High	Master Protein	P07237	Protein disulfide-isomerase	0	495.314	75	36	756	36	508	57.1	4.87	1482.26	36	1.174	0.0465442	154971	119289	106851	188009	149450	186889	High	High	High	High	High	High	1
FALSE	High	Master Protein	P68104	Elongation factor 1-alpha 1	0	494.427	74	26	1417	15	462	50.1	9.01	2681.68	26	0.706	0.0133113	110405	73911.4	59233.2	74735	59602.3	54238.2	High	High	High	High	High	High	1	Acetyl [K212]; Methyl [Q164; K165; R166; K408]
FALSE	High	Master Protein	Q08J23	tRNA (Cytosine(34)-C(5))-methyltransferase	0	488.659	74	46	388	46	767	86.4	6.77	767.93	46	0.915	0.0260114	66793.1	56873.4	54946.6	61585.2	57029.6	65244.7	High	High	High	High	High	High	1
FALSE	High	Master Protein	P48643	T-complex protein 1 subunit epsilon	0	484.504	80	41	583	40	541	59.6	5.66	1227.33	41	0.87	0.00291267	114760	80468.5	75725.3	103160	75572	84170.1	High	High	High	High	High	High	1
FALSE	High	Master Protein	P49321	Nuclear autoantigenic sperm protein	0	482.449	71	37	373	37	788	85.2	4.3	815.39	37	1.09	0.0359207	56640.4	42834.3	47155.7	64655.1	49884.3	64261.4	High	High	High	High	High	High	1
FALSE	High	Master Protein	Q9Y4L1	Hypoxia up-regulated protein 1	0	473.971	54	40	304	40	999	111.3	5.22	762.21	40	1.125	0.0111782	42269.7	37609.1	36019.9	50106.8	45214.5	51380.4	High	High	High	High	High	High	1
FALSE	High	Master Protein	O60841	Eukaryotic translation initiation factor 5B	0	461.129	44	51	292	51	1220	138.7	5.49	592.96	51	0.938	0.00980352	47924.7	41128	31022.4	46451.4	41721.1	37414.5	High	High	High	High	High	High	1
FALSE	High	Master Protein	P05187	alkaline phosphatase, placental type	0	459.015	66	26	831	7	535	57.9	6.29	1871.13	26	1.198	0.00614702	19826	22336.2	15896	24704.1	28589.4	23829.9	High	High	High	High	High	High	1	Phospho [S114(100)]
FALSE	High	Master Protein	P10696	Alkaline phosphatase, placental-like	0	453.08	65	26	829	8	532	57.3	6.34	1967.11	26	1.216	0.0479211	22303.4	13860	20230.2	28028.1	20210.9	30333.1	High	High	High	High	High	High	1	Phospho [S111(100)]; Methyl [R461]
FALSE	High	Master Protein	Q9UQ35	serine/arginine repetitive matrix protein 2	0	451.922	31	62	265	62	2752	299.4	12.06	377.64	62	0.761	0.0246421	47290.5	24045.1	23387.4	41400.1	19552.9	22725.5	High	High	High	High	High	High	1	Phospho [T274(100); S440(99.5); S456(99.7); T866(100); S954(100); S974(100); S994(98.6); S1081(99.7); T1413(100); S1497(50); S1499(50); S1621(99.6); T1655(100); S1709(99.4); S2581(100)]
FALSE	High	Master Protein	Q13423	NAD(P) transhydrogenase, mitochondrial	0	447.663	40	38	334	38	1086	113.8	8.09	595.38	38	1.225	0.00878951	55219.9	44673.2	42070	73018.9	58463.9	65319.2	High	High	High	High	High	High	1
FALSE	High	Master Protein	P53618	Coatomer subunit beta	0	440.032	58	47	273	47	953	107.1	6.05	565.43	47	0.951	0.0297311	54188.1	45370.3	34433.7	53222.8	47123.8	42450	High	High	High	High	High	High	1
FALSE	High	Master Protein	P07954	fumarate hydratase, mitochondrial	0	434.492	64	22	475	22	510	54.6	8.76	1320.36	22	1.153	0.0185348	71910	48752.2	42756.4	81401.2	60217	63959.1	High	High	High	High	High	High	1
FALSE	High	Master Protein	P26639-1	Threonine--tRNA ligase, cytoplasmic	0	434.442	57	36	402	36	723	83.4	6.67	872.67	36	0.855	0.00346427	100339	79953.3	66249.4	87834.1	73034.8	75102.1	High	High	High	High	High	High	1	Acetyl [K18]
FALSE	High	Master Protein	P04350	Tubulin beta-4A chain	0	426.731	79	24	757	2	444	49.6	4.88	1256.45	24	1.13	0.0400131	235.7	1086.5	452.5	294	1275.7	663.6	High	High	High	High	High	High	1	Acetyl [K154]; Phospho [S332(99.3)]
FALSE	High	Master Protein	P17987	T-complex protein 1 subunit alpha	0	423.452	72	29	348	29	556	60.3	6.11	780.19	29	0.902	0.00231234	65384.9	52752.5	46918.9	60694.5	50811.5	55594.7	High	High	High	High	High	High	1
FALSE	High	Master Protein	Q13200	26S proteasome non-ATPase regulatory subunit 2	0	421.964	61	44	361	44	908	100.1	5.2	705.37	44	0.867	0.00340142	61273.9	66055.5	47673.2	53439.7	61168.8	53644.6	High	High	High	High	High	High	1
FALSE	High	Master Protein	P02786	Transferrin receptor protein 1	0	417.911	54	35	448	35	760	84.8	6.61	931.94	35	0.902	0.0205596	81029.5	68135.1	65165.9	78235.5	65657.1	75533	High	High	High	High	High	High	1
FALSE	High	Master Protein	P52701	DNA mismatch repair protein MSH6	0	412.753	45	46	263	45	1360	152.7	6.9	487.76	46	1.226	0.0211104	31967	28620	28723.8	40496.8	37992	42456.5	High	High	High	High	High	High	1	Phospho [S292(100)]
FALSE	High	Master Protein	P04075	fructose-bisphosphate aldolase A	0	407.923	88	29	2429	23	364	39.4	8.09	7988.11	29	0.957	0.0148322	236673	167644	174316	234047	172662	213998	High	High	High	High	High	High	1	Methyl [Q126]
FALSE	High	Master Protein	P26038	Moesin	0	403.613	70	45	435	31	577	67.8	6.4	681.36	45	0.904	0.0414699	63491.8	34562.8	36181.6	59286.1	33451.3	39238	High	High	High	High	High	High	1	Acetyl [K209]
FALSE	High	Master Protein	P08670	Vimentin	0	402.659	71	37	835	31	466	53.6	5.12	1912.32	37	0.955	0.0338346	152030	95237.8	76275.7	148026	97137.9	96084.7	High	High	High	High	High	High	1
FALSE	High	Master Protein	Q12906-7	Isoform 7 of Interleukin enhancer-binding factor 3	0	402.236	53	37	291	31	898	95.7	8.81	628.59	37	0.95	0.0161617	42073.6	26178.5	26890.4	40885.4	26900	33160.1	High	High	High	High	High	High	1	Phospho [S382(100)]
FALSE	High	Master Protein	P31040	Succinate dehydrogenase [ubiquinone] flavoprotein subunit, mitochondrial	0	397.487	67	28	532	28	664	72.6	7.39	1083.23	28	1.112	0.00298759	64802.1	49526.8	35027	74454.1	59469.5	50077	High	High	High	High	High	High	1
FALSE	High	Master Protein	Q86UP2-1	Kinectin	0	394.663	46	53	202	53	1357	156.2	5.64	405.49	53	1.072	0.0421574	33873.8	23391.4	19608.7	39084.9	26780.5	26891.5	High	High	High	High	High	High	1
FALSE	High	Master Protein	P49368-1	T-complex protein 1 subunit gamma	0	393.618	61	33	326	33	545	60.5	6.49	716.17	33	0.917	0.0300539	63943.3	31261.6	48265.7	57647.8	30859.5	57410.5	High	High	High	High	High	High	1
FALSE	High	Master Protein	P04083	annexin A1	0	390.646	67	23	559	23	346	38.7	7.02	1146.83	23	1.173	0.0129036	93475.8	65625.5	65307.5	115487	82207.4	95510.2	High	High	High	High	High	High	1
FALSE	High	Master Protein	P11498	pyruvate carboxylase, mitochondrial	0	387.785	51	48	302	48	1178	129.6	6.84	639.03	48	1.202	0.00710651	58537.5	42953.5	36255.6	75359.1	55171.2	55501.8	High	High	High	High	High	High	1
FALSE	High	Master Protein	P43243	Matrin-3	0	382.79	47	36	298	36	847	94.6	6.25	789.84	36	0.876	0.000927704	61590	34771.1	40400.9	55716.8	32597	45405.5	High	High	High	High	High	High	1
FALSE	High	Master Protein	Q14980-1	nuclear mitotic apparatus protein 1	0	380.19	37	60	148	59	2115	238.1	5.78	275.22	60	1.15	0.0273952	16013.9	12185.8	9719.2	17963.9	15115.6	14503.6	High	High	High	High	High	High	1
FALSE	High	Master Protein	O43852	Calumenin	0	380.143	72	23	510	5	315	37.1	4.64	1090.02	23	1.345	0.000225255	15862.2	6188.9	5325.1	22247.9	8839.3	9292	High	High	High	High	High	High	1	Phospho [Y47(100)]
FALSE	High	Master Protein	P34897-1	Serine hydroxymethyltransferase, mitochondrial	0	376.76	65	24	518	23	504	56	8.53	1257.32	24	1.131	0.00594603	78240.2	55172.7	44865.3	91399.7	65025.6	66128.4	High	High	High	High	High	High	1
FALSE	High	Master Protein	P18669	Phosphoglycerate mutase 1	0	374.623	83	19	502	12	254	28.8	7.18	1257.08	19	1.057	0.00535167	55482.9	33850.1	33196.5	59957.8	38296.8	45544.4	High	High	High	High	High	High	1
FALSE	High	Master Protein	P60174-1	Isoform 2 of Triosephosphate isomerase	0	372.341	86	18	467	18	249	26.7	6.9	1218.73	18	1.08	0.00116486	101211	61144.3	69791.7	112298	70560.9	98148.7	High	High	High	High	High	High	1
FALSE	High	Master Protein	O95373	Importin-7	0	372.177	45	38	263	37	1038	119.4	4.82	536.18	38	0.908	0.0453616	40333.5	37989.7	38794.7	39490.3	36857.1	44549.4	High	High	High	High	High	High	1
FALSE	High	Master Protein	Q13885	Tubulin beta-2A chain	0	366.755	72	26	916	1	445	49.9	4.89	1677.79	26	1.287	0.00517693	1459.4	358.4	317.2	1940.9	518.3	523.5	High	High	High	High	High	High	1	Methyl [K297; Q334]
FALSE	High	Master Protein	Q9NSE4	Isoleucine--tRNA ligase, mitochondrial	0	366.699	45	37	288	37	1012	113.7	7.2	581.63	37	1.107	0.00044647	51793.7	39017.7	31431.7	59164.6	46412.8	45162.8	High	High	High	High	High	High	1
FALSE	High	Master Protein	P23921	Ribonucleoside-diphosphate reductase large subunit	0	364.918	55	34	281	34	792	90	7.15	622.69	34	0.702	0.00218062	79662.8	50436.4	42354.8	55772.9	38672	38596.9	High	High	High	High	High	High	1
FALSE	High	Master Protein	Q04695	Keratin, type I cytoskeletal 17	0	360.755	78	31	476	25	432	48.1	5.02	865.44	31	1.334	0.00908353	76132.8	48647	50819.2	102852	74863.8	88016.4	High	High	High	High	High	High	1
FALSE	High	Master Protein	P26641	elongation factor 1-gamma	0	357.203	73	29	399	29	437	50.1	6.67	1026.04	29	0.801	0.0229352	66667.3	42752.2	48526.4	55168.9	38649.4	47268.6	High	High	High	High	High	High	1
FALSE	High	Master Protein	P00966	Argininosuccinate synthase	0	356.408	67	24	772	24	412	46.5	8.02	1989.58	24	1.124	0.000214503	112393	69489.7	82849.9	131110	83441.2	120727	High	High	High	High	High	High	1	Methyl [R66]
FALSE	High	Master Protein	P49748-1	Very long-chain specific acyl-CoA dehydrogenase, mitochondrial	0	355.696	61	32	293	32	655	70.3	8.75	691.34	32	1.18	0.00589989	50214.1	39785.4	44870.3	61693.3	50146	66557.4	High	High	High	High	High	High	1
FALSE	High	Master Protein	P40227-1	T-complex protein 1 subunit zeta	0	355.059	70	27	365	22	531	58	6.68	849.4	27	0.898	0.00122511	54813.3	47008	35651.5	50832.7	44773.6	41801.4	High	High	High	High	High	High	1
FALSE	High	Master Protein	Q02790	Peptidyl-prolyl cis-trans isomerase FKBP4	0	353.241	73	29	276	29	459	51.8	5.43	633.63	29	0.913	0.0498714	55901.1	50983.5	46521.8	51612.7	49715.4	57624.2	High	High	High	High	High	High	1
FALSE	High	Master Protein	P27708	CAD protein	0	352.015	35	52	192	48	2225	242.8	6.46	393.37	52	0.904	0.0368996	38052.4	14052.5	21916.6	34099.1	13985.5	25701.3	High	High	High	High	High	High	1
FALSE	High	Master Protein	O60701	UDP-glucose 6-dehydrogenase	0	350.077	78	28	240	28	494	55	7.12	536.74	28	0.914	0.0433433	48925.9	34256.4	29280.3	47881.5	33429.9	33714.7	High	High	High	High	High	High	1
FALSE	High	Master Protein	O43852-4	Isoform 4 of Calumenin	0	349.047	72	22	460	4	323	38.1	4.58	912.2	22	1.41	0.000256403	1515	2746.9	2331.3	2226.7	4095.8	4264.7	High	High	High	High	High	High	1	Phospho [Y55(100)]
FALSE	High	Master Protein	Q14974	Importin subunit beta-1	0	348.826	40	30	256	30	876	97.1	4.78	571.43	30	0.895	0.00111591	46340.3	34985.7	43245.2	42495.5	33596	50259	High	High	High	High	High	High	1
FALSE	High	Master Protein	P49736	DNA replication licensing factor mcm2	0	342.833	51	39	265	39	904	101.8	5.52	589.46	39	0.931	0.0367234	39377.5	29765.2	24110.9	38924.4	29614.9	28574.9	High	High	High	High	High	High	1	Phospho [S27(100)]
FALSE	High	Master Protein	Q9UQ80	proliferation-associated protein 2G4	0	340.488	74	23	570	23	394	43.8	6.55	950.3	23	0.886	0.00538758	98760.5	59744.9	65214	89495.1	57661.2	74997.5	High	High	High	High	High	High	1
FALSE	High	Master Protein	P08133-1	annexin A6	0	338.606	64	36	286	36	673	75.8	5.6	590.62	36	1.13	0.00290989	35237.9	30715.6	28120.1	41873.9	37067.4	41051	High	High	High	High	High	High	1
FALSE	High	Master Protein	P00367	Glutamate dehydrogenase 1, mitochondrial	0	336.43	57	28	273	28	558	61.4	7.8	534.68	28	1.25	0.00978983	41806.8	25975.6	28636.9	51245.5	34673.5	47323.9	High	High	High	High	High	High	1	Methyl [R231]
FALSE	High	Master Protein	P04844-1	Dolichyl-diphosphooligosaccharide--protein glycosyltransferase subunit 2	0	334.669	50	21	175	21	631	69.2	5.69	524.02	21	1.036	0.036699	33339.2	21299.4	21388	36235.3	23567.8	28477.6	High	High	High	High	High	High	1
FALSE	High	Master Protein	P60842	Eukaryotic initiation factor 4A-I	0	332.641	64	24	624	12	406	46.1	5.48	1766.64	24	0.829	0.00941714	52701.4	32336	37131	43505	28639.2	41063.2	High	High	High	High	High	High	1
FALSE	High	Master Protein	P11940-1	Polyadenylate-binding protein 1	0	330.643	59	33	332	24	636	70.6	9.5	500.05	33	0.856	0.0461362	54438.1	42027.6	39938.1	48164.1	36051.7	46993.5	High	High	High	High	High	High	1
FALSE	High	Master Protein	P50991	T-complex protein 1 subunit delta	0	329.828	64	30	335	29	539	57.9	7.83	747.11	30	0.839	0.00139635	75789.2	61301.8	58482.9	66402.1	54936.4	62919.4	High	High	High	High	High	High	1	Methyl [Q62; K65]
FALSE	High	Master Protein	O75694	nuclear pore complex protein nup155	0	329.216	38	37	202	37	1391	155.1	6.16	438.01	37	0.921	0.0292899	45241.7	32314.6	26638.3	43052.7	32052.3	30440.6	High	High	High	High	High	High	1
FALSE	High	Master Protein	P54577	Tyrosine--tRNA ligase, cytoplasmic	0	329.169	65	33	280	33	528	59.1	7.05	522.59	33	1.209	0.00820784	49392.4	40887.5	37922.8	61716.3	53285.4	56971.9	High	High	High	High	High	High	1
FALSE	High	Master Protein	P09960-1	leukotriene A-4 hydrolase	0	329.024	55	27	273	27	611	69.2	6.18	578.6	27	1.227	0.00113834	53434.7	29766.1	37377.1	67720.9	39278.4	58564.1	High	High	High	High	High	High	1
FALSE	High	Master Protein	P17980	26S proteasome regulatory subunit 6A	0	327.725	70	28	258	28	439	49.2	5.24	541.39	28	0.871	0.0216354	49929.8	34877.5	29761.5	41966.8	32458.1	33832.7	High	High	High	High	High	High	1
FALSE	High	Master Protein	P35241-1	radixin	0	327.616	63	40	321	23	583	68.5	6.37	479.37	40	1.084	0.032036	20660.6	20766.9	17253.7	23139.8	24644.2	23642.6	High	High	High	High	High	High	1
FALSE	High	Master Protein	P25205	DNA replication licensing factor mcm3	0	326.472	52	36	221	36	808	90.9	5.77	418.94	36	0.89	0.0458101	41082.6	28898.6	22750.6	40205.9	27464.9	26174.6	High	High	High	High	High	High	1
FALSE	High	Master Protein	P49915	GMP synthase [glutamine-hydrolyzing]	0	326.035	70	39	270	39	693	76.7	6.87	484.67	39	0.896	0.000374639	62425.1	41183.5	28688.5	58127.5	39414.8	33340.7	High	High	High	High	High	High	1
FALSE	High	Master Protein	Q13509	tubulin beta-3 chain	0	321.733	59	21	493	6	450	50.4	4.93	1219.72	21	1.38	0.00674375	3040.2	1005.2	2280.9	4335.7	1414.7	4276.3	High	High	High	High	High	High	1
FALSE	High	Master Protein	Q99798	Aconitate hydratase, mitochondrial	0	315.585	50	28	198	28	780	85.4	7.61	494.49	28	1.194	0.00288957	27112.4	20923	22233.8	34170.5	26377.7	34441.4	High	High	High	High	High	High	1
FALSE	High	Master Protein	P33991	DNA replication licensing factor MCM4	0	315.134	54	38	177	38	863	96.5	6.74	437.91	38	0.922	0.00988888	31537.7	16952	17861	30046.4	16540.1	21749.7	High	High	High	High	High	High	1
FALSE	High	Master Protein	P09211	Glutathione S-transferase P	0	312.45	70	13	743	13	210	23.3	5.64	2056.96	13	1.129	0.0476898	73475.3	47790.1	49576.4	88003.2	57640.3	68522	High	High	High	High	High	High	1
FALSE	High	Master Protein	P12268	inosine-5'-monophosphate dehydrogenase 2	0	309.121	54	24	227	22	514	55.8	6.9	537.2	24	0.832	0.0278161	44014.8	28403.1	20352.2	37844.4	25061	23762.5	High	High	High	High	High	High	1
FALSE	High	Master Protein	Q16658	Fascin	0	307.037	68	31	496	31	493	54.5	7.24	1203.43	31	0.927	0.00699063	92633.7	68674.6	74554.1	87341.4	68459.2	89715.4	High	High	High	High	High	High	1
FALSE	High	Master Protein	Q14573	Inositol 1,4,5-trisphosphate receptor type 3	0	306.872	27	51	119	47	2671	303.9	6.48	240.17	51	1.062	0.0220949	19050	8703.4	10718.3	21177	9871.7	14517	High	High	High	High	High	High	1
FALSE	High	Master Protein	Q92841	Probable ATP-dependent RNA helicase DDX17	0	301.88	47	30	257	22	729	80.2	8.27	415.69	30	0.968	0.0393126	36318.8	29139.8	29917.9	36594.3	29611.9	37570.7	High	High	High	High	High	High	1	Methyl [R505]
FALSE	High	Master Protein	Q04637	eukaryotic translation initiation factor 4 gamma 1	0	298.467	34	48	227	43	1599	175.4	5.33	379.8	48	0.862	0.00871274	41993.7	33055.6	27309.5	35892.2	30437.9	30770.2	High	High	High	High	High	High	1
FALSE	High	Master Protein	P08758	annexin A5	0	297.271	77	25	436	24	320	35.9	5.05	862.91	25	1.156	0.0215771	85424.4	55274.3	56375.4	100870	72995.9	84611.8	High	High	High	High	High	High	1
FALSE	High	Master Protein	Q9UNF1	Melanoma-associated antigen D2	0	295.471	57	28	282	28	606	64.9	9.32	656.1	28	1.044	0.0406673	49617.1	33064.4	29419.8	53492.7	38070.7	39791.1	High	High	High	High	High	High	1
FALSE	High	Master Protein	P61978-2	Isoform 2 of Heterogeneous nuclear ribonucleoprotein K	0	290.947	66	25	497	1	464	51	5.33	994.52	25	0.808	0.0439533	2181.6	1594.1	1176.8	1988.5	1287.7	1234.2	High	High	High	High	High	High	1	Phospho [S116(99)]
FALSE	High	Master Protein	P41250	Glycine--tRNA ligase	0	290.484	55	37	276	37	739	83.1	7.03	511.08	37	1.139	0.00733181	47638.2	51514.5	51055.2	57859.4	62235.9	75470	High	High	High	High	High	High	1
FALSE	High	Master Protein	P13804-1	Electron transfer flavoprotein subunit alpha, mitochondrial	0	286.987	65	18	238	18	333	35.1	8.38	595.17	18	1.172	0.0231785	37552.5	28053.7	29346.9	45455.9	36105.4	42377.7	High	High	High	High	High	High	1
FALSE	High	Master Protein	Q10567-3	Isoform C of AP-1 complex subunit beta-1	0	286.469	40	33	140	14	939	103.5	5.16	316.86	33	1.188	0.0496394	6876.4	5567.5	3654.4	8459	7064.2	5115.3	High	High	High	High	High	High	1
FALSE	High	Master Protein	P06737-1	Glycogen phosphorylase, liver form	0	285.132	55	38	158	32	847	97.1	7.17	324.2	38	1.292	0.00860591	25535.8	16481.6	14568	34313.2	22749.5	22939.2	High	High	High	High	High	High	1	Acetyl [K754]; Methyl [Q220]
FALSE	High	Master Protein	Q9BQG0	Myb-binding protein 1A	0	284.73	37	39	149	39	1328	148.8	9.28	347.7	39	0.82	0.0413302	26164.2	28368.8	29151.7	21973	27491.4	31039.9	High	High	High	High	High	High	1
FALSE	High	Master Protein	P55884	Eukaryotic translation initiation factor 3 subunit B	0	284.419	51	33	249	33	814	92.4	5	461.93	33	0.89	0.0203235	45416.7	34892.7	36652.6	43564.7	33180.4	42104.6	High	High	High	High	High	High	1
FALSE	High	Master Protein	Q86VP6-1	cullin-associated nedd8-dissociated protein 1	0	282.398	33	33	184	31	1230	136.3	5.78	354.29	33	1.094	0.0157393	30253.5	29368.3	28938.3	35395.9	34114.2	41096.5	High	High	High	High	High	High	1
FALSE	High	Master Protein	P54886	delta-1-pyrroline-5-carboxylate synthase	0	282.197	52	33	257	33	795	87.2	7.12	462.89	33	0.953	0.0499448	38568.4	40274.7	32295.5	38607.8	40042.6	39964	High	High	High	High	High	High	1
FALSE	High	Master Protein	Q7KZF4	staphylococcal nuclease domain-containing protein 1	0	279.569	46	32	241	32	910	101.9	7.17	433.46	32	0.853	0.012085	60622.2	43400.4	41429.3	54123	39523.5	43646.9	High	High	High	High	High	High	1
FALSE	High	Master Protein	P09972	Fructose-bisphosphate aldolase C	0	277.353	68	23	238	17	364	39.4	6.87	640.18	23	1.171	0.0206928	19508.1	10007.9	11339.8	23790.3	12517	16269.5	High	High	High	High	High	High	1	Methyl [R134]
FALSE	High	Master Protein	P56192	Methionine--tRNA ligase, cytoplasmic	0	276.238	51	31	142	31	900	101.1	6.16	283.59	31	1.144	0.0380931	18957.4	14796.8	16544.4	23761.2	18085.6	23626.8	High	High	High	High	High	High	1
FALSE	High	Master Protein	O43175	D-3-phosphoglycerate dehydrogenase	0	275.604	55	21	408	21	533	56.6	6.71	863.13	21	1.118	0.0234377	78734.6	63882.8	62585.8	90911.6	79277	88675.6	High	High	High	High	High	High	1
FALSE	High	Master Protein	P50454	Serpin H1	0	275.009	68	23	188	23	418	46.4	8.69	467.89	23	0.802	0.0273684	44219.7	32496.1	32366	32309.9	27847.4	34036.1	High	High	High	High	High	High	1
FALSE	High	Master Protein	O95831-1	Apoptosis-inducing factor 1, mitochondrial	0	273.27	41	22	190	22	613	66.9	8.95	437.66	22	1.141	0.00187379	25056.2	24172.8	18604.5	30039.1	29406.1	27558.7	High	High	High	High	High	High	1
FALSE	High	Master Protein	Q8N163-1	Cell cycle and apoptosis regulator protein 2	0	272.529	42	27	163	27	923	102.8	5.22	318.12	27	0.936	0.0142953	24440	21153.6	14598.1	23642	21492.5	17544.7	High	High	High	High	High	High	1	Phospho [Y828(100)]
FALSE	High	Master Protein	P63244	Receptor of activated protein C kinase 1	0	270.264	82	20	521	20	317	35.1	7.69	1068.98	20	0.906	0.00425617	86534.3	45006.6	53957.7	82391.1	43540	63309.2	High	High	High	High	High	High	1
FALSE	High	Master Protein	P40926	Malate dehydrogenase, mitochondrial	0	269.672	66	18	366	18	338	35.5	8.68	751.81	18	1.103	0.0139056	88738.9	58714.2	61567	99931.2	71269.4	88116.5	High	High	High	High	High	High	1
FALSE	High	Master Protein	Q9UBT2	SUMO-activating enzyme subunit 2	0	264.431	52	24	161	24	640	71.2	5.29	408.25	24	1.058	0.0252727	26473.9	19780.8	16082.9	28275.3	22363.3	22111.5	High	High	High	High	High	High	1
FALSE	High	Master Protein	Q9UHD1	cysteine and histidine-rich domain-containing protein 1	0	262.888	62	19	175	19	332	37.5	7.87	326.84	19	0.868	0.00858711	44614.7	41477.3	24399.7	40933.8	37592.1	27501.4	High	High	High	High	High	High	1
FALSE	High	Master Protein	P38606	V-type proton ATPase catalytic subunit A	0	260.224	72	31	188	31	617	68.3	5.52	364.96	31	1.12	0.0111685	39511.5	24370.7	24732.9	45707.7	29230.9	34824.6	High	High	High	High	High	High	1
FALSE	High	Master Protein	O15067	Phosphoribosylformylglycinamidine synthase	0	258.831	39	33	173	33	1338	144.6	5.76	406.91	33	0.914	0.0449761	26618.1	24025.9	22439.7	26339.9	23315.6	26604	High	High	High	High	High	High	1
FALSE	High	Master Protein	Q9Y3F4	Serine-threonine kinase receptor-associated protein	0	254.094	73	20	173	20	350	38.4	5.12	319.26	20	0.922	0.0216149	30156.6	22891.3	19990.9	28732.2	22056.1	24412.4	High	High	High	High	High	High	1
FALSE	High	Master Protein	Q15046	Lysine--tRNA ligase	0	251.61	51	27	253	27	597	68	6.35	466.2	27	0.952	0.00706771	51429.5	52606.4	37264.1	50451.7	53517.2	46523	High	High	High	High	High	High	1
FALSE	High	Master Protein	Q9Y266	nuclear migration protein nudC	0	251.416	64	22	262	22	331	38.2	5.38	491.47	22	0.896	0.0155601	68120.7	49642.1	44249.8	60126.3	47499.1	51471.9	High	High	High	High	High	High	1
FALSE	High	Master Protein	P39023	60S ribosomal protein L3	0	250.348	55	21	375	21	403	46.1	10.18	806.68	21	0.911	0.00203502	70719.9	56415.1	50752.7	66542.5	54167	59999.7	High	High	High	High	High	High	1
FALSE	High	Master Protein	Q9Y617-1	phosphoserine aminotransferase	0	246.773	76	26	246	24	370	40.4	7.66	495.06	26	1.095	0.000709772	61656.8	36547.3	34889.9	69951.2	42760.3	49323.8	High	High	High	High	High	High	1	Phospho [S38(100)]
FALSE	High	Master Protein	Q9NYF8-3	Isoform 3 of Bcl-2-associated transcription factor 1	0	245.965	45	34	207	34	869	100.2	9.95	296.9	34	0.91	0.002471	39420.4	21269.4	23304.4	37072.3	20658.5	27888.6	High	High	High	High	High	High	1	Phospho [S151(100); S175(100); S266(100); S288(100); S494(100); S755(100)]
FALSE	High	Master Protein	O00571	ATP-dependent RNA helicase DDX3X	0	244.793	59	33	184	32	662	73.2	7.18	330.59	33	0.864	0.0159191	38642	30996.2	31265.6	35874.4	28617.6	34295.9	High	High	High	High	High	High	1
FALSE	High	Master Protein	P13674-3	Isoform 3 of Prolyl 4-hydroxylase subunit alpha-1	0	244.148	59	26	230	2	516	58.9	6.02	462.86	26	1.149	0.0276061	4303.6	1458.1	2293	5298.8	1790.2	3273.4	High	High	High	High	High	High	1	Acetyl [K424]; Phospho [T428(100)]
FALSE	High	Master Protein	Q93009	Ubiquitin carboxyl-terminal hydrolase 7	0	242.108	35	29	125	29	1102	128.2	5.55	273.54	29	1.086	0.00547058	16018.1	15520.4	14606.3	17963.8	18283.6	20467.8	High	High	High	High	High	High	1
FALSE	High	Master Protein	P41252	isoleucine--tRNA ligase, cytoplasmic	0	241.948	40	38	156	38	1262	144.4	6.15	296.35	38	1.111	0.00329168	28456.1	16610.1	17187.1	33148.5	19593.8	24775.1	High	High	High	High	High	High	1
FALSE	High	Master Protein	Q14126	Desmoglein-2	0	241.887	44	32	111	32	1118	122.2	5.24	274.81	32	0.887	0.0203086	17923.8	19428.4	12118.8	16381.5	19249.9	13955.6	High	High	High	High	High	High	1
FALSE	High	Master Protein	Q14566	DNA replication licensing factor MCM6	0	240.672	42	33	175	33	821	92.8	5.41	293.92	33	0.908	0.0244706	40050.3	22622.5	26532.2	35967.1	22215.7	31279.6	High	High	High	High	High	High	1
FALSE	High	Master Protein	P23526-1	Adenosylhomocysteinase	0	239.945	48	22	299	21	432	47.7	6.34	566.89	22	0.942	0.0194518	68517.7	46375.5	50183.9	66264.2	47595.6	61370.4	High	High	High	High	High	High	1
FALSE	High	Master Protein	Q3LXA3	Triokinase/FMN cyclase	0	237.652	59	23	116	23	575	58.9	7.49	347.84	23	1.176	0.0102295	21349.4	13147.1	13144.1	25934.2	16778.1	19323.4	High	High	High	High	High	High	1
FALSE	High	Master Protein	Q9NQC3-2	Isoform 2 of Reticulon-4	0	237.377	60	11	200	11	373	40.3	4.78	571.11	11	1.093	0.0140945	31423	18072.1	11031.8	35490.5	20673.2	15898.3	High	High	High	High	High	High	1	Acetyl [K177; K285]
FALSE	High	Master Protein	Q8NE71-1	ATP-binding cassette sub-family F member 1	0	237.025	42	30	113	29	845	95.9	6.8	201.91	30	0.888	0.0251195	18471.1	8671.9	12517.9	15974.8	8319.6	14423.5	High	High	High	High	High	High	1
FALSE	High	Master Protein	P17844	probable ATP-dependent RNA helicase DDX5	0	236.811	51	28	211	20	614	69.1	8.92	323.96	28	0.649	0.00614539	42822.3	26721.1	24488.2	26724.8	19430.7	20614.7	High	High	High	High	High	High	1
FALSE	High	Master Protein	P53999	Activated RNA polymerase II transcriptional coactivator p15	0	235.611	67	13	247	13	127	14.4	9.6	458.93	13	0.766	0.0458144	50544.7	57795.3	29497	40425.6	38055.2	29340.3	High	High	High	High	High	High	1	Phospho [S19(100)]
FALSE	High	Master Protein	P23246-1	splicing factor, proline- and glutamine-rich	0	234.362	36	23	210	22	707	76.1	9.44	307.79	23	0.856	0.00185142	49101.7	32370.1	28032.4	44165.8	29464.9	31152	High	High	High	High	High	High	1	Methyl [R693]
FALSE	High	Master Protein	Q99613	Eukaryotic translation initiation factor 3 subunit C	0	232.79	35	27	168	27	913	105.3	5.68	402.06	27	0.902	0.0349964	31727.6	30436.7	31509.8	31069.2	29303	36879.5	High	High	High	High	High	High	1
FALSE	High	Master Protein	P04181-1	Ornithine aminotransferase, mitochondrial	0	230.383	70	21	155	21	439	48.5	7.03	416.37	21	1.126	0.0238901	23142.5	15667.8	17399.7	27132.1	18848.6	24292.2	High	High	High	High	High	High	1
FALSE	High	Master Protein	P05091	Aldehyde dehydrogenase, mitochondrial	0	230.066	46	17	115	16	517	56.3	7.05	256.28	17	1.156	0.00645797	18869.3	12413.3	7067.3	22531.4	15023.2	10822.2	High	High	High	High	High	High	1
FALSE	High	Master Protein	Q8WWI1-3	Isoform 3 of LIM domain only protein 7	0	229.703	33	35	115	35	1349	153.6	7.75	204.17	35	0.945	0.0106505	19880.5	9206.2	11133.5	19412.5	9129.6	13689.2	High	High	High	High	High	High	1
FALSE	High	Master Protein	P36578	60S ribosomal protein L4	0	228.795	52	24	281	24	427	47.7	11.06	398.71	24	0.823	0.0281951	96135.9	59193.5	54985.9	79885.6	56217.2	58708.8	High	High	High	High	High	High	1
FALSE	High	Master Protein	P04792	Heat shock protein beta-1	0	228.616	85	15	256	15	205	22.8	6.4	666.11	15	0.662	0.00290368	56948.9	41091.8	38822.4	38587.3	29079.7	35390	High	High	High	High	High	High	1	Phospho [S82(100)]
FALSE	High	Master Protein	P12004	proliferating cell nuclear antigen	0	228.488	88	16	485	16	261	28.8	4.69	1301.42	16	1.147	0.0188112	64048.8	42636.1	34869.4	72260.6	52415.4	51914.1	High	High	High	High	High	High	1
FALSE	High	Master Protein	Q92900	Regulator of nonsense transcripts 1	0	226.269	39	35	105	35	1129	124.3	6.61	190.3	35	0.945	0.0322756	18220.7	9310.6	13483.4	17489.3	9398.4	16849.6	High	High	High	High	High	High	1
FALSE	High	Master Protein	P62191	26S proteasome regulatory subunit 4	0	226.005	63	26	162	25	440	49.2	6.21	340.52	26	0.871	0.00569381	31453.3	25200.6	7869.7	27879.5	23456.3	9081	High	High	High	High	High	High	1
FALSE	High	Master Protein	P04040	catalase	0	224.192	61	25	146	25	527	59.7	7.39	302.82	25	1.145	0.0252503	14308.9	13479.2	10164.5	16930.6	15850.9	15660	High	High	High	High	High	High	1
FALSE	High	Master Protein	Q02952-1	A-kinase anchor protein 12	0	223.884	28	34	87	34	1782	191.4	4.41	159.9	34	1.14	0.013223	5796	5678.9	5615.8	7170.9	6916.3	8280.7	High	High	High	High	High	High	1	Phospho [T190(50); T195(50)]
FALSE	High	Master Protein	P37837	Transaldolase	0	223.457	47	19	300	19	337	37.5	6.81	504.26	19	1.059	0.0147697	85279.8	70272.8	66605.5	93309.6	81115.6	91092.7	High	High	High	High	High	High	1
FALSE	High	Master Protein	P30419	glycylpeptide N-tetradecanoyltransferase 1	0	223.309	40	16	146	13	496	56.8	7.8	298.48	16	0.898	0.0359084	26356.7	15735.4	15702.6	25499.7	15097.7	17821.1	High	High	High	High	High	High	1	Phospho [S47(100)]
FALSE	High	Master Protein	P30084	Enoyl-CoA hydratase, mitochondrial	0	223.183	68	18	229	18	290	31.4	8.07	478.38	18	1.159	0.0379316	36801.7	26236.4	29026.5	43524.7	35883.8	43664.9	High	High	High	High	High	High	1
FALSE	High	Master Protein	P31946-2	Isoform Short of 14-3-3 protein beta/alpha	0	222.645	70	16	321	10	244	27.8	4.83	652.92	16	1.1	0.00425501	33424.3	22475.5	28111.8	37996.4	25951.2	40125.6	High	High	High	High	High	High	1	Acetyl [K3]
FALSE	High	Master Protein	Q9HB71	Calcyclin-binding protein	0	221.423	64	13	173	12	228	26.2	8.25	390.04	13	0.893	0.0224643	33111.7	20672.5	21616.7	29996.3	19730.2	26002	High	High	High	High	High	High	1
FALSE	High	Master Protein	Q15084-1	Protein disulfide-isomerase A6	0	221.25	53	19	161	19	440	48.1	5.08	347.67	19	1.11	0.041294	26632.7	18018.9	18600	30534.1	20432	27493.9	High	High	High	High	High	High	1
FALSE	High	Master Protein	Q99459	Cell division cycle 5-like protein	0	219.389	46	26	133	26	802	92.2	8.18	332.42	26	0.938	0.0469553	22210.9	17385.9	14239.1	21847.6	17414.3	16661	High	High	High	High	High	High	1
FALSE	High	Master Protein	O00231	26S proteasome non-ATPase regulatory subunit 11	0	219.367	63	24	150	24	422	47.4	6.48	315.7	24	0.965	0.0105898	52284.7	32222.4	24857	52114.2	32802.6	31131.2	High	High	High	High	High	High	1
FALSE	High	Master Protein	P13929-1	Beta-enolase	0	218.928	55	16	1121	11	434	47	7.71	4148.7	16	1.203	0.00871618	9283.3	8548.4	9079.1	11541.2	10572.8	14441.7	High	High	High	High	High	High	1
FALSE	High	Master Protein	Q15366-3	Isoform 3 of Poly(rC)-binding protein 2	0	217.191	68	17	241	11	362	38.2	6.79	489.53	17	0.904	0.0280948	34871.8	24136.6	17930.7	32564.3	21893.1	21037.9	High	High	High	High	High	High	1	Methyl [Q108]
FALSE	High	Master Protein	Q8TCS8	Polyribonucleotide nucleotidyltransferase 1, mitochondrial	0	216.831	45	27	108	27	783	85.9	7.77	252.79	27	1.04	0.0480517	19434.5	11267.6	10417.1	20603	12756.8	14065.1	High	High	High	High	High	High	1
FALSE	High	Master Protein	P23396-1	40S ribosomal protein S3	0	216.329	70	16	398	16	243	26.7	9.66	667.3	16	0.842	0.0178329	111973	80398.4	87346.2	100906	72271.9	91071.3	High	High	High	High	High	High	1	Phospho [T220(50); T221(50)]
FALSE	High	Master Protein	P62195-1	26S proteasome regulatory subunit 8	0	215.221	60	23	149	22	406	45.6	7.55	340.64	23	0.901	0.0145079	21889.3	20094.9	13159.7	20369.4	18832.5	15673.3	High	High	High	High	High	High	1	Methyl [Q270]
FALSE	High	Master Protein	P17655-1	Calpain-2 catalytic subunit	0	214.603	48	25	118	24	700	79.9	4.98	255.11	25	0.928	0.0206043	11160.4	12138	9677.4	10912.9	11822.5	11658	High	High	High	High	High	High	1	Methyl [R23]
FALSE	High	Master Protein	P08243-1	Asparagine synthetase [glutamine-hydrolyzing]	0	213.045	53	25	167	25	561	64.3	6.86	307.82	25	1.341	0.000585524	17177.7	15735.2	11909	23791.4	22231.3	20948.9	High	High	High	High	High	High	1
FALSE	High	Master Protein	O43592	Exportin-T	0	211.789	39	26	81	26	962	109.9	5.39	234.2	26	1.079	0.0174277	11606.5	8654.7	10478.9	12987.1	9978.1	14305.6	High	High	High	High	High	High	1
FALSE	High	Master Protein	Q13011	Delta(3,5)-Delta(2,4)-dienoyl-CoA isomerase, mitochondrial	0	211.762	65	17	168	17	328	35.8	8	345.08	17	1.196	0.0245162	23793.9	16717.6	19436.5	29405	22177.6	28497.2	High	High	High	High	High	High	1
FALSE	High	Master Protein	P14314	Glucosidase 2 subunit beta	0	211.293	48	20	220	20	528	59.4	4.41	414.97	20	1.152	0.0287807	32628.1	35167.3	24281.8	36927.8	43286.9	37401	High	High	High	High	High	High	1
FALSE	High	Master Protein	P33992	DNA replication licensing factor mcm5	0	210.198	43	27	171	27	734	82.2	8.37	344.6	27	0.939	0.00545555	27865.4	30948.9	25063.8	26729.5	31205.2	30532.1	High	High	High	High	High	High	1
FALSE	High	Master Protein	Q9Y265	RuvB-like 1	0	209.251	55	18	134	18	456	50.2	6.42	266.44	18	1.138	0.00885852	20787.6	20576.4	16368.5	23705.4	25012.6	24345.3	High	High	High	High	High	High	1
FALSE	High	Master Protein	Q5JRX3	Presequence protease, mitochondrial	0	208.582	40	31	108	31	1037	117.3	6.92	177.04	31	1.042	0.00428612	19134.9	11035.9	9183.6	20557.1	12288.1	12511.8	High	High	High	High	High	High	1
FALSE	High	Master Protein	Q92499	ATP-dependent RNA helicase DDX1	0	208.33	44	25	132	25	740	82.4	7.23	305.63	25	0.947	0.0280156	44775.3	18153.1	16446.7	44850	18367.5	20190.4	High	High	High	High	High	High	1
FALSE	High	Master Protein	P27694	Replication protein A 70 kDa DNA-binding subunit	0	204.156	49	26	121	26	616	68.1	7.21	261.93	26	1.186	0.00819053	20998.8	11288.5	15013.6	25737	14366.3	22186.7	High	High	High	High	High	High	1
FALSE	High	Master Protein	P09104	Gamma-enolase	0	202.863	60	17	1041	12	434	47.2	5.03	3937.92	17	1.133	0.0284209	7497	6202.5	5041.7	9449.2	7472	7412.8	High	High	High	High	High	High	1	Methyl [Q298; K306]
FALSE	High	Master Protein	Q9Y5B9	FACT complex subunit SPT16	0	202.844	40	35	132	35	1047	119.8	5.66	190.64	35	1.067	0.031826	17680	12134.7	12089.7	19495.6	13834.7	16248.6	High	High	High	High	High	High	1
FALSE	High	Master Protein	Q09161	Nuclear cap-binding protein subunit 1	0	201.677	46	27	98	27	790	91.8	6.43	203.49	27	1.113	0.00159754	20204.3	13641	16111.7	23477.2	16224.2	23173.4	High	High	High	High	High	High	1
FALSE	High	Master Protein	Q9BQ52-1	Zinc phosphodiesterase ELAC protein 2	0	201.51	50	26	100	26	826	92.2	7.9	173.23	26	0.935	0.0131017	12567	9699	7001	12216.1	9686.9	8316.8	High	High	High	High	High	High	1
FALSE	High	Master Protein	P32004	Neural cell adhesion molecule L1	0	198.736	26	27	119	26	1257	139.9	6.24	252.22	27	0.932	0.0102934	22717.3	17308.9	19706.8	22247.2	17132.8	23838	High	High	High	High	High	High	1
FALSE	High	Master Protein	P43686	26S proteasome regulatory subunit 6B	0	198.513	71	22	130	22	418	47.3	5.21	266.19	22	0.897	0.033993	26881.5	12021.1	19660.6	23368	11671.6	22881.4	High	High	High	High	High	High	1
FALSE	High	Master Protein	O94906-1	Pre-mRNA-processing factor 6	0	197.974	40	35	132	35	941	106.9	8.25	169.05	35	0.913	0.0221324	27748	13149.1	12824.9	26987.9	12827.5	15005.4	High	High	High	High	High	High	1
FALSE	High	Master Protein	P78344-1	Eukaryotic translation initiation factor 4 gamma 2	0	197.957	40	30	103	30	907	102.3	7.14	193.36	30	0.842	0.0348429	18133.4	19752.2	15804.8	16183.6	17774.9	15669.4	High	High	High	High	High	High	1
FALSE	High	Master Protein	O43719	HIV Tat-specific factor 1	0	197.042	49	35	141	35	755	85.8	4.4	189.7	35	1.063	0.0273338	18704.9	13144.5	15082.8	21087.2	14758	20801.7	High	High	High	High	High	High	1
FALSE	High	Master Protein	P14923	Junction plakoglobin	0	196.111	50	25	98	21	745	81.7	6.14	217.47	25	0.908	0.0404219	11337.5	12710.1	5899.8	10967.6	11835.2	6951.1	High	High	High	High	High	High	1
FALSE	High	Master Protein	Q99536	Synaptic vesicle membrane protein VAT-1 homolog	0	195.256	60	17	144	17	393	41.9	6.29	382.03	17	1.149	0.0190562	14064.8	13702.8	10925.3	17477.2	16820	15904.9	High	High	High	High	High	High	1
FALSE	High	Master Protein	O75874	Isocitrate dehydrogenase [NADP] cytoplasmic	0	195.254	60	24	165	23	414	46.6	7.01	282.64	24	1.114	0.00567949	27848.3	17680.3	20639.2	32038.2	21268.6	29344.4	High	High	High	High	High	High	1
FALSE	High	Master Protein	P63241-1	Eukaryotic translation initiation factor 5A-1	0	194.051	67	10	263	10	154	16.8	5.24	616.71	10	0.867	0.032579	45110.6	30658.5	34426.5	41445.4	26411.8	38741.4	High	High	High	High	High	High	1
FALSE	High	Master Protein	Q13162	Peroxiredoxin-4	0	193.928	62	13	300	10	271	30.5	6.29	644.69	13	1.254	0.00169046	36984.8	23464.6	23701.1	47915.8	30741.9	38899.4	High	High	High	High	High	High	1
FALSE	High	Master Protein	Q8TEQ6	gem-associated protein 5	0	192.745	29	32	108	32	1508	168.5	6.62	244.36	32	0.963	0.00445694	16904.8	15488.8	12986.2	16825.7	15994.6	16151.7	High	High	High	High	High	High	1
FALSE	High	Master Protein	Q14444-1	Caprin-1	0	191.991	28	16	121	16	709	78.3	5.25	266.31	16	0.77	0.0392408	37625.2	19180	16858.8	28050.2	15779.3	18769	High	High	High	High	High	High	1
FALSE	High	Master Protein	O75534	cold shock domain-containing protein E1	0	191.856	36	26	126	26	798	88.8	6.25	233.03	26	0.723	0.004369	27937.3	19720.7	15686.5	20874.1	15285.9	13770.3	High	High	High	High	High	High	1
FALSE	High	Master Protein	P17812	CTP synthase 1	0	191.586	55	26	146	24	591	66.6	6.46	253.08	26	0.767	0.0186968	19430.8	19329.8	14489.1	16167.6	15841.3	13281.6	High	High	High	High	High	High	1
FALSE	High	Master Protein	P05534	HLA class I histocompatibility antigen, A-24 alpha chain	0	191.573	33	12	229	2	365	40.7	6.34	647.91	12	0.941	0.0116987	10176.6	7959.9	4899.3	10021.7	7925	5984.5	High	High	High	High	High	High	1
FALSE	High	Master Protein	P23381	Tryptophan--tRNA ligase, cytoplasmic	0	191.355	55	19	117	19	471	53.1	6.23	213.75	19	1.112	0.0388047	16199.4	14517.5	9840.5	19762.1	17245.4	13911.1	High	High	High	High	High	High	1
FALSE	High	Master Protein	P32929	Cystathionine gamma-lyase	0	189.228	61	18	146	18	405	44.5	6.7	329.54	18	1.312	0.0152782	20727.4	20044.1	20831.3	28528.5	28098.5	32595.6	High	High	High	High	High	High	1
FALSE	High	Master Protein	P04899-1	guanine nucleotide-binding protein G(i) subunit alpha-2	0	188.826	63	17	148	10	355	40.4	5.54	279.7	17	1.095	0.0237573	5558.9	5311.5	10134.5	6403.5	6214.3	13992.7	High	High	High	High	High	High	1
FALSE	High	Master Protein	P54819	Adenylate kinase 2, mitochondrial	0	188.038	70	15	182	15	239	26.5	7.81	357.71	15	1.192	0.0042344	28668.8	28054	25403.3	35752.5	35722.7	38313.3	High	High	High	High	High	High	1
FALSE	High	Master Protein	Q96AY3	Peptidyl-prolyl cis-trans isomerase FKBP10	0	186.407	46	21	176	21	582	64.2	5.62	281.45	21	1.12	0.0377971	24394.7	20395.6	17836.5	28214.1	24231	28039.2	High	High	High	High	High	High	1
FALSE	High	Master Protein	P41091	eukaryotic translation initiation factor 2 subunit 3	0	185.653	49	17	144	17	472	51.1	8.4	255.35	17	0.812	0.0147181	23878	28171	18062.2	21291.4	24018.9	19028.5	High	High	High	High	High	High	1
FALSE	High	Master Protein	P49257	Protein ERGIC-53	0	185.531	47	21	160	21	510	57.5	6.77	380.8	21	1.093	0.0322575	28502.2	25561	21402.9	32175	31603.6	30266.9	High	High	High	High	High	High	1
FALSE	High	Master Protein	Q13620-1	Isoform 2 of Cullin-4B	0	184.605	46	36	109	26	895	102.2	7.94	149.17	36	1.113	0.0201096	6647.7	7915.4	4029.4	7815.2	9414.2	5649.6	High	High	High	High	High	High	1	Methyl [Q817; R823]
FALSE	High	Master Protein	P32322	Pyrroline-5-carboxylate reductase 1, mitochondrial	0	184.579	50	11	117	10	319	33.3	7.61	316.98	11	1.235	0.0250875	26071	14097.8	20069.5	33251.9	18941.4	29648.5	High	High	High	High	High	High	1
FALSE	High	Master Protein	P00491	purine nucleoside phosphorylase	0	184.283	67	13	102	13	289	32.1	6.95	259.95	13	1.081	0.0242839	13666.8	7548.6	12341.7	15916.6	8714.8	17272.3	High	High	High	High	High	High	1
FALSE	High	Master Protein	P35237	serpin B6	0	183.299	59	16	123	16	376	42.6	5.27	382.45	16	1.107	0.0166852	21965.3	15249.7	14227.3	26177.7	18037.5	20315.3	High	High	High	High	High	High	1
FALSE	High	Master Protein	Q7KZ85	transcription elongation factor spt6	0	181.595	28	36	93	36	1726	198.9	4.91	155.59	36	0.896	0.0320001	10944.1	15995.6	9023.8	9885.9	15315.2	10933.3	High	High	High	High	High	High	1
FALSE	High	Master Protein	O94925-3	Isoform 3 of Glutaminase kidney isoform, mitochondrial	0	181.438	49	21	93	21	598	65.4	7.88	242.31	21	1.065	0.0468741	17121.7	13365.3	8633.4	18844.4	15284.4	11543.6	High	High	High	High	High	High	1
FALSE	High	Master Protein	Q92597	Protein NDRG1	0	181.198	46	11	94	11	394	42.8	5.82	246.07	11	1.61	0.000458134	17835.6	12338.6	14199.1	30474.1	21070.9	29669.7	High	High	High	High	High	High	1
FALSE	High	Master Protein	P15880	40S ribosomal protein S2	0	180.599	57	17	221	17	293	31.3	10.24	300.64	17	0.77	0.0223114	79261.7	41266.3	59340.3	69815.7	33963.5	58991	High	High	High	High	High	High	1
FALSE	High	Master Protein	P46060	Ran GTPase-activating protein 1	0	180.265	55	22	107	22	587	63.5	4.68	159.43	22	0.936	0.0251472	17152.6	8144.5	11481.4	16583.2	7859.7	13996.9	High	High	High	High	High	High	1
FALSE	High	Master Protein	P43897	Elongation factor Ts, mitochondrial	0	179.404	59	13	86	13	325	35.4	8.38	205.62	13	1.06	0.0383774	14268.3	11520.6	7595.4	16125.7	13046.4	10320.9	High	High	High	High	High	High	1
FALSE	High	Master Protein	Q9UBE0-1	SUMO-activating enzyme subunit 1	0	179.022	76	21	149	21	346	38.4	5.3	241.73	21	1.048	0.0403909	20848.1	20804.5	18491.7	22784.3	23281.4	24632.5	High	High	High	High	High	High	1	Methyl [Q70]
FALSE	High	Master Protein	P31150	Rab GDP dissociation inhibitor alpha	0	178.603	66	23	137	14	447	50.6	5.14	264.83	23	1.227	0.0356006	7482.8	9462.5	6016	9838.1	12403.9	8787.3	High	High	High	High	High	High	1
FALSE	High	Master Protein	P20020	Plasma membrane calcium-transporting ATPase 1	0	178.307	23	22	71	14	1258	138.7	6.04	157.26	22	1.289	0.00537686	3688.5	4157.4	2576.9	4912.9	5595.2	4498.9	High	High	High	High	High	High	1
FALSE	High	Master Protein	P48681	Nestin	0	175.833	24	29	85	29	1621	177.3	4.36	123.37	29	1.088	0.0334069	9079.5	9522.6	6251	10506.7	10780.8	8824.3	High	High	High	High	High	High	1
FALSE	High	Master Protein	P09923	Intestinal-type alkaline phosphatase	0	175.044	47	17	199	12	528	56.8	5.86	613.87	17	1.447	0.00548005	7156.2	6951	5695.7	11687.5	10745	10686.5	High	High	High	High	High	High	1
FALSE	High	Master Protein	Q9NQR4	Omega-amidase NIT2	0	175.016	78	18	82	18	276	30.6	7.21	156	18	1.067	0.0389634	10958.8	10653.1	6189.7	12077.4	12524.4	8425.4	High	High	High	High	High	High	1
FALSE	High	Master Protein	P11177	Pyruvate dehydrogenase E1 component subunit beta, mitochondrial	0	174.929	45	13	180	13	359	39.2	6.65	307.18	13	1.086	0.0487531	24934.6	23578.7	23557.5	29082.5	26569.3	33204.1	High	High	High	High	High	High	1
FALSE	High	Master Protein	P07737	profilin-1	0	174.695	74	12	304	12	140	15	8.27	622.46	12	0.895	0.0153042	65857.5	54010.7	51163.6	60497.8	51639.9	61515.3	High	High	High	High	High	High	1
FALSE	High	Master Protein	Q16891	MICOS complex subunit Mic60	0	174.468	44	27	99	27	758	83.6	6.48	157.86	27	1.184	0.00549853	12448.7	8584.4	6502.5	15227.5	10636.5	10227	High	High	High	High	High	High	1
FALSE	High	Master Protein	P21399	Cytoplasmic aconitate hydratase	0	173.404	40	26	85	26	889	98.3	6.68	202.24	26	1.149	0.00696113	12151.7	8986	5507.9	14160.7	11031.8	8398.3	High	High	High	High	High	High	1
FALSE	High	Master Protein	P31930	Cytochrome b-c1 complex subunit 1, mitochondrial	0	172.226	45	14	115	14	480	52.6	6.37	299.38	14	1.138	0.00523871	17292.7	12025.4	10434.2	20463.5	14616.5	15058.2	High	High	High	High	High	High	1
FALSE	High	Master Protein	P28331-1	NADH-ubiquinone oxidoreductase 75 kDa subunit, mitochondrial	0	172.118	39	20	75	20	727	79.4	6.23	179.72	20	1.3	0.0200918	8240.3	7020.1	7171	11065.6	10016.9	11076.9	High	High	High	High	High	High	1
FALSE	High	Master Protein	O15355	Protein phosphatase 1G	0	171.937	49	20	101	20	546	59.2	4.36	186.51	20	0.913	0.00986147	24344.6	23078.5	9876.1	22840.3	23018.1	11697.5	High	High	High	High	High	High	1
FALSE	High	Master Protein	Q13185	chromobox protein homolog 3	0	171.416	62	11	237	9	183	20.8	5.33	507.7	11	0.852	0.0156552	37631.2	20932.6	12020.8	32986.5	19048.5	14008.5	High	High	High	High	High	High	1
FALSE	High	Master Protein	P68400	Casein kinase II subunit alpha	0	170.797	55	18	99	18	391	45.1	7.74	278.78	18	1.14	0.00862282	15034.6	10277.9	8566.3	18362.1	12518.8	12598.4	High	High	High	High	High	High	1
FALSE	High	Master Protein	Q9Y230	RuvB-like 2	0	170.542	44	18	134	18	463	51.1	5.64	240.32	18	1.146	0.0111025	25468.5	11846.1	11080.3	30146.7	14528.7	15855.4	High	High	High	High	High	High	1
FALSE	High	Master Protein	Q15437	protein transport protein Sec23B	0	170.343	37	20	93	17	767	86.4	6.89	177.3	20	1.118	0.0172822	15403.8	6540.2	7920.7	17784.2	7947	11138.2	High	High	High	High	High	High	1
FALSE	High	Master Protein	P62424	60S ribosomal protein L7a	0	170.174	40	14	177	14	266	30	10.61	281.37	14	0.848	0.0134724	68073.2	39066.9	41848.1	59669.5	37152	45664	High	High	High	High	High	High	1
FALSE	High	Master Protein	Q15021	condensin complex subunit 1	0	170.002	30	32	83	32	1401	157.1	6.61	201.49	32	0.922	0.00997804	13674.7	8006.4	8105.9	13222.1	7886.3	9573.7	High	High	High	High	High	High	1
FALSE	High	Master Protein	Q7L2H7	Eukaryotic translation initiation factor 3 subunit M	0	169.411	52	16	88	16	374	42.5	5.63	210.2	16	0.864	5.98089e-05	21037.2	6958.7	17050.7	18783.4	6425.2	19061.6	High	High	High	High	High	High	1
FALSE	High	Master Protein	P30740	Leukocyte elastase inhibitor	0	168.918	54	21	95	20	379	42.7	6.28	196.44	21	1.118	0.01481	17913.4	11926.2	11440.7	21069.6	13853.9	16593.3	High	High	High	High	High	High	1
FALSE	High	Master Protein	P62701	40S ribosomal protein S4, X isoform	0	168.438	50	14	284	9	263	29.6	10.15	543.24	14	0.824	0.0217383	43194.3	36376.3	32232.1	36755.7	31147.1	36753.9	High	High	High	High	High	High	1
FALSE	High	Master Protein	P15328	Folate receptor alpha	0	168.368	61	11	187	11	257	29.8	7.97	425.5	11	1.176	0.0159567	25546.2	16211	20540.7	31025.1	20992.1	30126.8	High	High	High	High	High	High	1
FALSE	High	Master Protein	Q9UHG3	prenylcysteine oxidase 1	0	168.308	47	18	116	18	505	56.6	6.18	267.06	18	1.209	0.0292288	19696.4	14762.4	15669.6	24592.8	20051.8	23110.7	High	High	High	High	High	High	1
FALSE	High	Master Protein	P45974-1	Ubiquitin carboxyl-terminal hydrolase 5	0	168.029	36	23	100	23	858	95.7	5.03	185.49	23	1.007	0.0381572	12087	11912.8	9793.7	12557.2	12809.3	12846.1	High	High	High	High	High	High	1
FALSE	High	Master Protein	P35221	Catenin alpha-1	0	167.86	34	21	51	17	906	100	6.29	117.53	21	0.794	0.0177132	5180.4	5505.1	6736.2	4248.6	5007.9	6747.7	High	High	High	High	High	High	1
FALSE	High	Master Protein	O75153	Clustered mitochondria protein homolog	0	167.322	30	29	89	29	1309	146.6	6.13	184.5	29	0.903	0.0190608	12222.5	10009.1	10496.8	11399.8	9662.5	11708.8	High	High	High	High	High	High	1
FALSE	High	Master Protein	Q8WX93-1	palladin	0	165.815	25	25	91	25	1383	150.5	7.09	169.76	25	0.839	0.00333068	19617.3	17767.1	15497.9	17277.8	15618	16875.6	High	High	High	High	High	High	1
FALSE	High	Master Protein	Q9UJS0	Calcium-binding mitochondrial carrier protein Aralar2	0	164.612	42	18	71	15	675	74.1	8.62	174.2	18	1.224	0.0139212	8744.5	5289.9	3716.9	11054.2	7226.4	5672.5	High	High	High	High	High	High	1	Methyl [K453]
FALSE	High	Master Protein	P12277	Creatine kinase B-type	0	164.412	59	16	91	15	381	42.6	5.59	209.95	16	0.738	0.0151137	13914.8	8593.7	6629.8	11594.9	6777	6173.2	High	High	High	High	High	High	1
FALSE	High	Master Protein	Q02878	60S ribosomal protein L6	0	163.924	58	20	230	20	288	32.7	10.58	350.92	20	0.842	0.0131346	82107.2	58899.3	75693.4	70160.7	55441.5	82743.5	High	High	High	High	High	High	1
FALSE	High	Master Protein	O15372	Eukaryotic translation initiation factor 3 subunit H	0	163.509	61	16	126	16	352	39.9	6.54	278.38	16	0.906	0.0148402	21351.6	18473.3	15261.1	20530.6	17881	17727.5	High	High	High	High	High	High	1
FALSE	High	Master Protein	P40925	Malate dehydrogenase, cytoplasmic	0	161.921	47	18	191	18	334	36.4	7.36	246.91	18	1.12	0.000615586	35743.4	26350.6	24669.2	41297.8	31775.8	35870.1	High	High	High	High	High	High	1
FALSE	High	Master Protein	Q86XP3-1	ATP-dependent RNA helicase DDX42	0	160.961	35	19	56	19	938	102.9	7.02	182.14	19	1.036	0.0286035	8680.3	6327.3	3212.5	9291.8	6976.6	4402.3	High	High	High	High	High	High	1
FALSE	High	Master Protein	Q13492-1	Phosphatidylinositol-binding clathrin assembly protein	0	160.584	42	18	79	18	652	70.7	7.9	184.55	18	1.223	0.00365603	14800.9	9312.7	10804.7	18432.3	12512	17147.4	High	High	High	High	High	High	1
FALSE	High	Master Protein	Q27J81	Inverted formin-2	0	159.717	35	27	73	27	1249	135.5	5.38	135.21	27	0.915	0.00309015	8204.8	7058.4	4592.8	7826.4	6901	5410.6	High	High	High	High	High	High	1
FALSE	High	Master Protein	P09525	annexin A4	0	159.547	66	18	133	18	319	35.9	6.13	220.98	18	1.252	0.0296218	15896.2	11644.5	8420.3	20562.4	15903.2	12457	High	High	High	High	High	High	1
FALSE	High	Master Protein	P51149	ras-related protein Rab-7a	0	158.616	73	13	131	13	207	23.5	6.7	252.84	13	0.91	0.0349702	33360	26402	26344	30087.2	26298.1	31106.2	High	High	High	High	High	High	1
FALSE	High	Master Protein	P21281	V-type proton ATPase subunit B, brain isoform	0	158.248	47	15	78	15	511	56.5	5.81	215.39	15	1.146	0.0301799	8318.9	3555.1	6791.1	10108.6	4351.5	9595.1	High	High	High	High	High	High	1
FALSE	High	Master Protein	Q5JRA6-1	Transport and Golgi organization protein 1 homolog	0	158.085	18	33	74	33	1907	213.6	4.84	114.33	33	1.095	0.0105519	9737	9300.4	8117	10783.7	10977.5	11537.6	High	High	High	High	High	High	1
FALSE	High	Master Protein	P11717	Cation-independent mannose-6-phosphate receptor	0	157.571	16	30	80	30	2491	274.2	5.94	101.91	30	1.116	0.0291839	4975.2	6819.7	5357.4	5738	8443.3	7529.6	High	High	High	High	High	High	1
FALSE	High	Master Protein	Q96AG4	Leucine-rich repeat-containing protein 59	0	157.368	55	16	142	16	307	34.9	9.57	308.58	16	0.879	0.0261557	44170.8	34013.1	25342.9	40114.8	32796.6	27489.7	High	High	High	High	High	High	1
FALSE	High	Master Protein	P05141	ADP/ATP translocase 2	0	156.977	42	15	276	5	298	32.8	9.69	424.93	15	1.117	0.0441652	24397.3	17978.9	21080.8	28156.9	21581.6	28847.6	High	High	High	High	High	High	1
FALSE	High	Master Protein	O75390	citrate synthase, mitochondrial	0	156.572	52	18	163	18	466	51.7	8.32	313.4	18	0.921	0.0470334	38097	30519.3	36554.5	36247.4	29653.9	45547.6	High	High	High	High	High	High	1
FALSE	High	Master Protein	P23634-1	Plasma membrane calcium-transporting ATPase 4	0	156.303	19	18	82	10	1241	137.8	6.6	169.18	18	1.216	0.0004551	7173.2	5237.1	2956.7	9118.1	6791.6	4665.5	High	High	High	High	High	High	1
FALSE	High	Master Protein	Q14498-1	RNA-binding protein 39	0	156.244	40	14	143	14	530	59.3	10.1	284.26	14	0.874	0.0147809	24375.9	19677.7	12333.2	22020	17676.1	14276.2	High	High	High	High	High	High	1	Phospho [S136(100)]
FALSE	High	Master Protein	O60716-3	Isoform 1AC of Catenin delta-1	0	155.093	38	24	68	24	939	104.9	6.87	164.59	24	0.894	0.0174284	10916.8	7461	9867.3	10079.4	7165.5	10915.5	High	High	High	High	High	High	1
FALSE	High	Master Protein	Q9H845	Acyl-CoA dehydrogenase family member 9, mitochondrial	0	154.536	41	20	112	20	621	68.7	7.96	246.72	20	1.075	0.017699	16747.2	14597.6	15842	19102.5	16623.6	22101	High	High	High	High	High	High	1
FALSE	High	Master Protein	Q10713	Mitochondrial-processing peptidase subunit alpha	0	154.453	39	19	88	19	525	58.2	6.92	147.99	19	1.083	0.00586386	14716.8	10862.6	7563.1	16464.4	12777.2	10582.3	High	High	High	High	High	High	1
FALSE	High	Master Protein	P31937	3-hydroxyisobutyrate dehydrogenase, mitochondrial	0	154.183	46	11	84	11	336	35.3	8.13	230.02	11	1.438	1.68362e-05	12158	9443.6	6962.7	18138.9	14506.7	12988.5	High	High	High	High	High	High	1
FALSE	High	Master Protein	Q16822-1	Phosphoenolpyruvate carboxykinase [GTP], mitochondrial	0	153.014	42	19	71	19	640	70.7	7.62	159.09	19	1.343	0.0111141	10551.1	5942.8	5771.4	15813.3	8239.7	10062.4	High	High	High	High	High	High	1
FALSE	High	Master Protein	O43847-1	Nardilysin	0	152.174	26	26	109	26	1150	131.5	5	173.23	26	0.92	0.00177141	19084.5	14726.1	15048	18132.2	14346.6	18029.9	High	High	High	High	High	High	1
FALSE	High	Master Protein	O00154	cytosolic acyl coenzyme A thioester hydrolase	0	151.888	44	15	138	15	380	41.8	8.54	269.23	15	1.149	0.000309593	20797.6	16919.1	16361.4	24603.7	20869.8	24389.2	High	High	High	High	High	High	1
FALSE	High	Master Protein	O95817	BAG family molecular chaperone regulator 3	0	151.788	50	18	87	18	575	61.6	6.95	185.78	18	0.921	0.0467689	9381	8874.1	10097.8	9302.8	8621	12070.9	High	High	High	High	High	High	1
FALSE	High	Master Protein	O76021	Ribosomal L1 domain-containing protein 1	0	151.533	40	21	133	21	490	54.9	10.13	175.41	21	0.768	0.00370368	31362.1	28226.7	24499	24845.5	24222.5	24425.5	High	High	High	High	High	High	1
FALSE	High	Master Protein	Q9BT78	COP9 signalosome complex subunit 4	0	150.824	61	18	64	18	406	46.2	5.83	139.13	18	1.116	0.00856968	12572.9	4277.2	5603.2	14796.5	5021.6	8113.8	High	High	High	High	High	High	1
FALSE	High	Master Protein	Q969X5	Endoplasmic reticulum-Golgi intermediate compartment protein 1	0	150.559	45	10	131	10	290	32.6	7.06	271.61	10	1.188	0.0108427	32450.4	18691.1	20365	40724.3	23725.1	30234.4	High	High	High	High	High	High	1
FALSE	High	Master Protein	Q15233	Non-POU domain-containing octamer-binding protein	0	149.753	53	23	143	21	471	54.2	8.95	191.88	23	0.87	0.018036	24787.9	16640	16911.8	22725	14737.2	19105.6	High	High	High	High	High	High	1	Methyl [R270]
FALSE	High	Master Protein	Q01581	hydroxymethylglutaryl-CoA synthase, cytoplasmic	0	149.348	45	18	114	18	520	57.3	5.41	184.38	18	0.588	0.00169389	27522.8	21934.3	22096.5	16720.1	13247.5	17493.1	High	High	High	High	High	High	1
FALSE	High	Master Protein	Q13283	Ras GTPase-activating protein-binding protein 1	0	148.644	52	15	105	15	466	52.1	5.52	239.18	15	0.91	0.0105797	23146.3	16639.9	14901.5	22111.4	15883.6	17589.5	High	High	High	High	High	High	1	Phospho [S232(99.4)]
FALSE	High	Master Protein	P62753	40S RIBOSOMAL PROTEIN S6	0	148.319	39	11	198	11	249	28.7	10.84	365.26	11	0.894	0.0081767	41192.4	30451.1	32418.3	38039.5	29720.3	37164.1	High	High	High	High	High	High	1
FALSE	High	Master Protein	Q9GZL7	ribosome biogenesis protein WDR12	0	147.766	45	12	72	12	423	47.7	5.9	150.86	12	1.096	0.0403585	6151.6	6812	4857.3	7078.6	7974.7	6627	High	High	High	High	High	High	1
FALSE	High	Master Protein	Q9NQW7-3	Isoform 3 of Xaa-Pro aminopeptidase 1	0	146.853	54	24	106	24	666	74.8	5.88	217.52	24	1.064	0.0214949	16964.3	16857	16390.2	18652.1	19272.5	22144.2	High	High	High	High	High	High	1
FALSE	High	Master Protein	P29692-3	Isoform 3 of Elongation factor 1-delta	0	146.219	74	13	125	1	257	28.5	4.92	193.89	13	1.136	0.0276385	808.3	402.9	349.9	942.3	488.9	554.7	High	High	High	High	High	High	1	Phospho [S109(100)]
FALSE	High	Master Protein	P20073-1	Annexin A7	0	146.198	37	18	169	17	488	52.7	5.68	241.06	18	1.204	0.00824009	20347.4	19869.8	17998.4	24801.7	25552.4	29256.5	High	High	High	High	High	High	1
FALSE	High	Master Protein	Q16543	Hsp90 co-chaperone Cdc37	0	146.185	40	15	100	15	378	44.4	5.25	203.09	15	1.075	0.00959795	16005.8	11804.4	12901.7	18014.3	13399	18002.8	High	High	High	High	High	High	1
FALSE	High	Master Protein	P61201-1	COP9 signalosome complex subunit 2	0	145.611	46	19	96	19	443	51.6	5.53	212.66	19	1.07	0.0366247	18514	11781	12834.6	20860	13459.9	17376.2	High	High	High	High	High	High	1
FALSE	High	Master Protein	Q9Y2L1-1	exosome complex exonuclease RRP44	0	145.371	28	23	78	23	958	108.9	7.14	166.87	23	1.107	0.00411215	6824.4	6838.3	5862.9	7803.7	8142.6	8300.4	High	High	High	High	High	High	1
FALSE	High	Master Protein	P30040-1	Endoplasmic reticulum resident protein 29	0	145.348	57	12	188	12	261	29	7.31	312.37	12	1.218	0.0488762	37733.4	26831.1	21218.6	47477	31753.6	35143.4	High	High	High	High	High	High	1
FALSE	High	Master Protein	P13798	Acylamino-acid-releasing enzyme	0	144.317	36	19	87	19	732	81.2	5.48	168.23	19	1.138	0.0156811	9076.2	12753	6932.9	10807.3	15502	9855.6	High	High	High	High	High	High	1
FALSE	High	Master Protein	Q9HCS7	Pre-mRNA-splicing factor SYF1	0	144.154	31	20	55	20	855	99.9	6.23	121.91	20	1.062	0.00610521	3043.8	3621.3	4417.3	3338.8	4169.2	6083.8	High	High	High	High	High	High	1
FALSE	High	Master Protein	P80303	Nucleobindin-2	0	143.736	40	14	88	14	420	50.2	5.12	157.96	14	1.193	0.0241381	14731.3	12067.9	7198.2	18154.6	15141.1	12147.8	High	High	High	High	High	High	1
FALSE	High	Master Protein	Q9UK22	F-box only protein 2	0	143.383	53	11	62	11	296	33.3	4.37	159.21	11	1.178	0.0187302	13397.1	8842.9	8399.7	16299.1	11221.4	12131.3	High	High	High	High	High	High	1
FALSE	High	Master Protein	P35232	Prohibitin	0	142.947	77	15	106	15	272	29.8	5.76	164.2	15	1.181	0.00187174	9729.8	5304	9351.1	11866.6	6831.9	14295.3	High	High	High	High	High	High	1
FALSE	High	Master Protein	P62906	60S ribosomal protein L10A	0	142.448	51	12	181	12	217	24.8	9.94	349.47	12	0.905	0.0213043	59264.3	44040	32709.6	56913.8	42566.3	37506.8	High	High	High	High	High	High	1
FALSE	High	Master Protein	Q14527	Helicase-like transcription factor	0	142.331	35	28	66	28	1009	113.9	8.6	124.49	28	1.414	0.0304502	4625.6	3774.4	6484.5	7591.7	5699.4	10758.6	High	High	High	High	High	High	1
FALSE	High	Master Protein	O43684	Mitotic checkpoint protein BUB3	0	141.985	48	12	97	12	328	37.1	6.84	204.01	12	0.913	0.0172546	17042	10960.6	8941.9	16074.8	10687.8	10159.6	High	High	High	High	High	High	1
FALSE	High	Master Protein	Q96I99-1	Succinate--CoA ligase [GDP-forming] subunit beta, mitochondrial	0	141.676	37	15	81	15	432	46.5	6.39	153.61	15	1.183	0.01499	14053.8	12975	11086.8	17775.9	16398.6	16398.5	High	High	High	High	High	High	1
FALSE	High	Master Protein	P49790	Nuclear pore complex protein Nup153	0	141.517	20	19	58	19	1475	153.8	8.73	130.41	19	0.987	0.0124325	6694	3232.4	3492.8	6813.4	3418.5	4475.1	High	High	High	High	High	High	1
FALSE	High	Master Protein	P06396	Gelsolin	0	141.337	36	16	61	16	782	85.6	6.28	114.88	16	1.692	0.0239563	7785.8	6200.7	6932.2	13612.8	11334.5	12324.1	High	High	High	High	High	High	1
FALSE	High	Master Protein	Q96A49	Synapse-associated protein 1	0	141.28	49	14	72	14	352	39.9	4.53	173.25	14	1.092	0.0125522	11061.5	13474.9	12331.8	12480.7	15313.1	17509.2	High	High	High	High	High	High	1
FALSE	High	Master Protein	Q9P258	Protein RCC2	0	141.219	48	19	94	19	522	56	8.78	209.95	19	1.154	0.00164781	20934.6	15442.2	14780.3	24966.5	18928.4	22457.8	High	High	High	High	High	High	1
FALSE	High	Master Protein	Q6NUK1	Calcium-binding mitochondrial carrier protein SCaMC-1	0	140.902	51	20	100	20	477	53.3	6.33	186.4	20	1.169	0.00137588	20072	11780	8290.2	23990.2	14852.7	12574.1	High	High	High	High	High	High	1
FALSE	High	Master Protein	Q5VW32	BRO1 domain-containing protein BROX	0	140.811	45	14	64	14	411	46.4	7.65	146.81	14	1.119	0.0135257	7679.3	5633	9119.1	9085.6	6733.4	12946.7	High	High	High	High	High	High	1
FALSE	High	Master Protein	P23786	Carnitine O-palmitoyltransferase 2, mitochondrial	0	140.618	34	17	62	17	658	73.7	8.18	140.1	17	1.188	0.000425226	7381.8	7380.6	3236.7	9058.5	9267.2	4989.3	High	High	High	High	High	High	1
FALSE	High	Master Protein	P24534	Elongation factor 1-beta	0	140.284	76	12	136	10	225	24.7	4.67	260.09	12	0.823	0.0275834	19301.8	15232.4	13745.3	15918.7	13391.4	15790.9	High	High	High	High	High	High	1
FALSE	High	Master Protein	P16152	Carbonyl reductase [NADPH] 1	0	140.255	51	10	81	8	277	30.4	8.32	212.05	10	1.1	0.00457224	9301.4	6333.9	9226.2	10569.4	7543	13051.3	High	High	High	High	High	High	1
FALSE	High	Master Protein	Q14651	Plastin-1	0	140.166	39	19	96	15	629	70.2	5.41	187.75	19	1.224	0.0165843	461	1118.1	551.4	583.1	1552.4	846.6	High	High	High	High	High	High	1
FALSE	High	Master Protein	P17174	Aspartate aminotransferase, cytoplasmic	0	138.149	51	14	77	14	413	46.2	7.01	216.45	14	1.256	0.0188562	13958.1	10820.8	6777.1	18117	14553.7	10170.3	High	High	High	High	High	High	1
FALSE	High	Master Protein	P61106	Ras-related protein Rab-14	0	136.817	80	14	105	14	215	23.9	6.21	216.01	14	1.057	0.00979842	22044.2	16377.4	12100.1	23806.3	18631.4	16593.2	High	High	High	High	High	High	1
FALSE	High	Master Protein	Q9NZ08-1	endoplasmic reticulum aminopeptidase 1	0	136.814	28	21	71	21	941	107.2	6.46	135.23	21	1.139	0.0138697	5673.1	6435.3	3505.1	6678.3	7763	5427.2	High	High	High	High	High	High	1
FALSE	High	Master Protein	P45880	Voltage-dependent anion-selective channel protein 2	0	136.762	55	12	93	12	294	31.5	7.56	179.77	12	1.159	0.0453473	11153.5	6222.2	7395.7	13354.7	8702.2	11085.3	High	High	High	High	High	High	1
FALSE	High	Master Protein	Q9H6T3	RNA polymerase II-associated protein 3	0	136.342	40	25	96	25	665	75.7	6.84	136.85	25	0.903	0.00638919	12700.2	11704.3	11447.2	11892.8	11021.2	13416.5	High	High	High	High	High	High	1
FALSE	High	Master Protein	O43491-1	band 4.1-like protein 2	0	135.72	33	25	75	24	1005	112.5	5.44	88.3	25	1.176	0.000465914	8735.1	5973.9	4780.6	10612.8	7433.2	7306.7	High	High	High	High	High	High	1
FALSE	High	Master Protein	O60568	Procollagen-lysine,2-oxoglutarate 5-dioxygenase 3	0	135.183	43	28	105	28	738	84.7	6.05	138.95	28	1.162	0.0294325	12733.8	5164.5	6814.8	14827.8	6845.2	10273.1	High	High	High	High	High	High	1
FALSE	High	Master Protein	P31689-1	DnaJ homolog subfamily A member 1	0	135.142	42	12	88	12	397	44.8	7.08	145.67	12	0.732	0.00484321	23403.5	16061.6	13355.5	16969.5	12992.2	12690.2	High	High	High	High	High	High	1
FALSE	High	Master Protein	Q12907	Vesicular integral-membrane protein VIP36	0	134.611	51	14	102	14	356	40.2	6.95	225.4	14	1.136	0.000248917	23437.5	7047.9	10636.4	27502.8	8586.8	15635.7	High	High	High	High	High	High	1
FALSE	High	Master Protein	P78347	General transcription factor II-I	0	134.489	31	23	62	23	998	112.3	6.39	148.81	23	0.836	0.00141059	5087.7	7895.8	6371.9	4395.6	6923	6941	High	High	High	High	High	High	1
FALSE	High	Master Protein	P31153	S-adenosylmethionine synthase isoform type-2	0	133.922	50	15	131	13	395	43.6	6.48	222.84	15	0.953	0.0459693	22075.8	15058.7	16428.1	21981.1	14889.8	20316.2	High	High	High	High	High	High	1
FALSE	High	Master Protein	O00487	26S proteasome non-ATPase regulatory subunit 14	0	133.874	50	10	93	10	310	34.6	6.52	257.25	10	0.963	0.0212657	15311.4	13590.9	12361.2	15230.5	13997.3	15160.8	High	High	High	High	High	High	1
FALSE	High	Master Protein	Q14847	LIM and SH3 domain protein 1	0	133.806	64	15	146	15	261	29.7	7.05	159.05	15	0.907	0.0286996	42386.4	32188.9	31322.5	39711	29674.9	37345.8	High	High	High	High	High	High	1
FALSE	High	Master Protein	Q15008	26S proteasome non-ATPase regulatory subunit 6	0	133.486	50	21	112	21	389	45.5	5.62	197.28	21	1.035	0.0111877	21640.3	15044.8	11150	23225	16498.2	14979.7	High	High	High	High	High	High	1
FALSE	High	Master Protein	Q13228	Selenium-binding protein 1	0	133.367	54	20	68	20	472	52.4	6.37	144.23	20	1.119	0.0186637	9534.4	7700	4879.5	10906.3	9631.2	7085.1	High	High	High	High	High	High	1
FALSE	High	Master Protein	Q9BZE4	Nucleolar GTP-binding protein 1	0	133.082	38	22	91	22	634	73.9	9.5	170.46	22	0.88	0.0129926	21808.6	12170.2	13099.3	19422.7	11777.1	14962	High	High	High	High	High	High	1
FALSE	High	Master Protein	Q9NVI1-3	Fanconi anemia group I protein	0	132.626	20	20	59	20	1328	149.2	6.74	154.82	20	0.943	0.0159328	8243.5	9024.5	6936.8	8026.9	9155.2	8321.6	High	High	High	High	High	High	1
FALSE	High	Master Protein	A6NDG6	glycerol-3-phosphate phosphatase	0	131.416	53	13	73	13	321	34	6.14	126.48	13	1.081	0.00897926	6198.7	9723.1	9493.8	6919.9	11389.5	13165.9	High	High	High	High	High	High	1
FALSE	High	Master Protein	O14744	Protein arginine N-methyltransferase 5	0	130.641	35	19	78	19	637	72.6	6.29	148.9	19	0.891	0.00827605	8336.9	10401.1	4272.4	7778.1	9899.5	4824.6	High	High	High	High	High	High	1
FALSE	High	Master Protein	P34896-1	Serine hydroxymethyltransferase, cytosolic	0	129.494	42	15	70	14	483	53	7.71	171.3	15	1.056	0.000401262	4136.6	4123	6788.2	4505.8	4660.8	9299.5	High	High	High	High	High	High	1
FALSE	High	Master Protein	P54920	alpha-soluble nsf attachment protein	0	129.333	56	14	54	14	295	33.2	5.36	133.48	14	1.133	0.0444507	5298.4	7187.1	1971.2	6372.9	8210.8	2899.5	High	High	High	High	High	High	1
FALSE	High	Master Protein	P62805	histone H4	0	129.229	59	9	218	9	103	11.4	11.36	409.07	9	2.096	0.0297694	25250	24433	17996.6	40044.7	54716.8	52223.5	High	High	High	High	High	High	1
FALSE	High	Master Protein	Q13740-1	CD166 antigen	0	129.06	42	15	88	15	583	65.1	6.25	193.2	15	1.131	0.0110331	14463.4	10934.5	10625.3	16897.6	13470.8	15213.2	High	High	High	High	High	High	1
FALSE	High	Master Protein	O75947-1	ATP synthase subunit d, mitochondrial	0	128.79	67	11	121	11	161	18.5	5.3	289.21	11	1.148	0.0163624	18882.6	17268.5	17250.1	22510.6	21169.1	24553.5	High	High	High	High	High	High	1
FALSE	High	Master Protein	Q96C36	Pyrroline-5-carboxylate reductase 2	0	128.224	41	10	92	9	320	33.6	7.77	178.7	10	1.109	0.00170167	15295.6	18264.3	8792	17442.7	21855.4	12654	High	High	High	High	High	High	1
FALSE	High	Master Protein	P20042	Eukaryotic translation initiation factor 2 subunit 2	0	127.787	44	14	97	14	333	38.4	5.8	167.44	14	0.928	0.0314447	15868.8	15881.1	7762.6	15215.3	16260.8	9289.3	High	High	High	High	High	High	1
FALSE	High	Master Protein	P62829	60S ribosomal protein L23	0	127.544	69	9	223	9	140	14.9	10.51	486.12	9	0.932	0.0477541	50873.5	28979	20434.3	50101.5	27837	24713.1	High	High	High	High	High	High	1
FALSE	High	Master Protein	Q9BTT0	Acidic leucine-rich nuclear phosphoprotein 32 family member E	0	127.179	45	10	203	10	268	30.7	3.85	711.31	10	1.084	0.0200897	27426.4	16250.6	11919.2	30776.5	18810.9	16275.4	High	High	High	High	High	High	1
FALSE	High	Master Protein	Q8IVT2	Mitotic interactor and substrate of PLK1	0	127.031	32	14	71	14	679	75.3	6.83	150.88	14	0.893	0.00291083	11114.6	7009.9	5658.5	10090.7	6688.4	6589.4	High	High	High	High	High	High	1
FALSE	High	Master Protein	Q99615-1	DnaJ homolog subfamily C member 7	0	125.836	44	22	74	22	494	56.4	6.96	112.96	22	0.787	0.0336052	14222.9	4455.6	6505.2	12148.2	3746.7	5912	High	High	High	High	High	High	1
FALSE	High	Master Protein	Q16850-1	lanosterol 14-alpha demethylase	0	125.119	48	17	63	17	503	56.8	8.53	129.97	17	0.731	0.0214134	15683.1	4911.8	3764.6	10954.9	3835	3879.2	High	High	High	High	High	High	1
FALSE	High	Master Protein	P30048	Thioredoxin-dependent peroxide reductase, mitochondrial	0	124.726	55	10	151	10	256	27.7	7.78	309.8	10	1.101	0.0261691	32125.3	26107.5	27618	36555.9	30202.8	41145.8	High	High	High	High	High	High	1
FALSE	High	Master Protein	Q99873	protein arginine N-methyltransferase 1	0	124.272	41	15	96	15	361	41.5	5.43	166.84	15	0.853	0.0170328	24081.6	28119.6	20811.6	20446.5	26555.5	23044.6	High	High	High	High	High	High	1
FALSE	High	Master Protein	P00568	Adenylate kinase isoenzyme 1	0	123.985	66	13	95	12	194	21.6	8.63	160.66	13	1.075	0.0376069	14257.8	18461.1	9031.5	16660	21117.1	12604.4	High	High	High	High	High	High	1
FALSE	High	Master Protein	P30519	Heme oxygenase 2	0	123.871	50	11	69	11	316	36	5.41	211.27	11	1.132	0.0330218	5921	4970.5	7901.4	6579.3	6010.1	11842.8	High	High	High	High	High	High	1
FALSE	High	Master Protein	Q8NFQ8	Torsin-1A-interacting protein 2	0	123.326	48	15	61	14	470	51.2	4.96	124.19	15	1.089	0.00771282	7164.5	4936.6	4889.9	7939	5744.9	6982.3	High	High	High	High	High	High	1
FALSE	High	Master Protein	Q6UVK1	Chondroitin sulfate proteoglycan 4	0	123.21	16	23	53	23	2322	250.4	5.47	79.74	23	1.131	0.0479334	4192.4	4954.7	2792	5337.3	5987.4	4009.6	High	High	High	High	High	High	1
FALSE	High	Master Protein	P40261	Nicotinamide N-methyltransferase	0	123.077	63	11	57	11	264	29.6	5.74	177.99	11	1.05	0.0433564	13654.4	7097.1	5348.3	14706.8	8228.6	7289.6	High	High	High	High	High	High	1
FALSE	High	Master Protein	Q13501-1	sequestosome-1	0	122.554	52	12	67	12	440	47.7	5.22	152.91	12	0.792	0.00553288	9503.2	5284.1	2634.4	7892.5	4470.2	2587.3	High	High	High	High	High	High	1	Phospho [S272(100)]
FALSE	High	Master Protein	Q16134	Electron transfer flavoprotein-ubiquinone oxidoreductase, mitochondrial	0	122.209	38	18	61	18	617	68.5	7.55	99.83	18	1.183	0.0245344	6245	3075.7	4877.8	7361.9	4127.8	7487.2	High	High	High	High	High	High	1
FALSE	High	Master Protein	Q13451-1	Peptidyl-prolyl cis-trans isomerase FKBP5	0	121.738	42	19	72	19	457	51.2	5.9	119.97	19	1.277	0.0262373	8369.8	11021.3	7132.2	11040.8	13838	12416.8	High	High	High	High	High	High	1
FALSE	High	Master Protein	Q9BPX3	Condensin complex subunit 3	0	121.709	25	20	67	20	1015	114.3	5.59	110.45	20	0.931	0.0258306	13717.6	6989.6	5730.9	13198.5	7151.5	6887.5	High	High	High	High	High	High	1
FALSE	High	Master Protein	O95747	Serine/threonine-protein kinase OSR1	0	121.261	37	12	70	10	527	58	6.43	139.56	12	1.119	0.0376348	11587	8289.5	8532.1	13393	10089.3	11787.6	High	High	High	High	High	High	1
FALSE	High	Master Protein	P11310-1	medium-chain specific acyl-CoA dehydrogenase, mitochondrial	0	120.727	44	14	78	14	421	46.6	8.37	123.84	14	1.149	0.000186323	12333.1	5421.6	3462	14707.7	6642.6	5162.4	High	High	High	High	High	High	1
FALSE	High	Master Protein	O15397-1	Importin-8	0	120.12	20	15	59	14	1037	119.9	5.16	130.81	15	1.1	0.00406442	4447.4	3111.1	5448.5	5045	3655.9	7923.1	High	High	High	High	High	High	1	Methyl [R271]
FALSE	High	Master Protein	Q9HDC9	Adipocyte plasma membrane-associated protein	0	120.07	51	16	97	16	416	46.5	6.16	148.21	16	1.234	0.0143623	14179.4	10925.3	8244.3	18085.1	14401.2	12335.5	High	High	High	High	High	High	1
FALSE	High	Master Protein	Q96GQ7	Probable ATP-dependent RNA helicase DDX27	0	119.889	26	18	75	18	796	89.8	9.28	151.39	18	0.902	0.0450896	20102.6	9402.8	10193	17249.8	9107.7	11928.3	High	High	High	High	High	High	1
FALSE	High	Master Protein	Q9H6S3	epidermal growth factor receptor kinase substrate 8-like protein 2	0	119.825	35	18	54	18	715	80.6	6.84	128.03	18	0.893	0.00914826	11276.7	6549.8	8019.5	10402.5	6277.7	8994.3	High	High	High	High	High	High	1
FALSE	High	Master Protein	P61289-1	Proteasome activator complex subunit 3	0	119.397	54	14	125	14	254	29.5	5.95	274.21	14	0.828	0.0154104	21211.5	16709.2	11601.8	18888.6	14786.2	11953.4	High	High	High	High	High	High	1
FALSE	High	Master Protein	Q8TDN6	Ribosome biogenesis protein BRX1 homolog	0	118.895	59	15	62	15	353	41.4	9.92	106.97	15	0.869	0.019159	12413.8	6060.9	5945.7	11722.4	5605.9	6703	High	High	High	High	High	High	1
FALSE	High	Master Protein	P19623	spermidine synthase	0	118.748	65	12	59	12	302	33.8	5.49	159.64	12	0.923	0.00690859	12975.2	6647.3	10511.8	12425.7	6555.3	12358.6	High	High	High	High	High	High	1
FALSE	High	Master Protein	Q9NSD9	Phenylalanine--tRNA ligase beta subunit	0	118.533	33	18	87	18	589	66.1	6.84	116.39	18	1.133	0.0447973	19849.4	9607.7	13585.5	23513.4	11629.3	18739.8	High	High	High	High	High	High	1
FALSE	High	Master Protein	Q9UK76	Jupiter microtubule associated homolog 1	0	118.404	75	7	60	7	154	16	5.6	111.94	7	1.095	0.0267162	9022.8	4746.4	3588.4	10202.8	5413.7	5242.4	High	High	High	High	High	High	1	Phospho [S87(100)]
FALSE	High	Master Protein	P24941-1	cyclin-dependent kinase 2	0	117.93	73	16	96	15	298	33.9	8.68	170.53	16	0.915	0.0191688	12633.4	11321.7	12348.2	11748.1	11063	15036.9	High	High	High	High	High	High	1
FALSE	High	Master Protein	O95865	N(G),N(G)-dimethylarginine dimethylaminohydrolase 2	0	117.825	54	11	52	10	285	29.6	6.01	95.79	11	1.149	0.0126019	8812.6	6550.8	6385.4	10463.5	8246.4	9252.2	High	High	High	High	High	High	1
FALSE	High	Master Protein	P62917	60S ribosomal protein L8	0	117.78	51	11	90	11	257	28	11.03	218.44	11	0.897	0.0287388	26632.6	19101.3	17059.9	25521.5	17738.8	19858.2	High	High	High	High	High	High	1
FALSE	High	Master Protein	P35573-1	glycogen debranching enzyme	0	117.307	22	26	52	26	1532	174.7	6.76	127.55	26	1.159	0.0233422	5947	5229.3	2366.3	7123.3	6660.4	3395.9	High	High	High	High	High	High	1
FALSE	High	Master Protein	P63096-1	Guanine nucleotide-binding protein G(i) subunit alpha-1	0	117.09	38	11	82	4	354	40.3	5.97	113.59	11	1.102	0.0204151	221.1	1471.3	1289	243.8	1732.6	1865.8	High	High	High	High	High	High	1	Methyl [R161]
FALSE	High	Master Protein	P48047	ATP synthase subunit O, mitochondrial	0	116.467	58	10	70	10	213	23.3	9.96	162.59	10	1.092	0.00198033	11992.8	14192.3	10592.5	13504.1	16560.4	15182.3	High	High	High	High	High	High	1
FALSE	High	Master Protein	P50995	annexin A11	0	116.064	34	16	108	16	505	54.4	7.65	177.93	16	1.214	0.00294709	12540.9	10099.8	10142	15764.6	13098	15523.2	High	High	High	High	High	High	1
FALSE	High	Master Protein	Q96D15	Reticulocalbin-3	0	115.399	52	11	95	11	328	37.5	4.89	198.29	11	1.29	0.0443202	10310.1	12826.7	10867.3	13841.7	15446	18196.1	High	High	High	High	High	High	1
FALSE	High	Master Protein	P18621	60S ribosomal protein L17	0	115.094	51	9	343	9	184	21.4	10.17	552.62	9	0.927	0.0181749	82872	64162	52858.1	79387.5	61539.9	63906.6	High	High	High	High	High	High	1
FALSE	High	Master Protein	Q15738	sterol-4-alpha-carboxylate 3-dehydrogenase, decarboxylating	0	114.723	47	13	84	13	373	41.9	8.06	159.33	13	1.078	0.0259623	12149	11073.2	3613.8	13754.1	12753.4	4933.4	High	High	High	High	High	High	1
FALSE	High	Master Protein	O15144	Actin-related protein 2/3 complex subunit 2	0	114.464	57	16	79	16	300	34.3	7.36	163.24	16	1.058	0.036958	17534.5	11181.7	12705.4	19538.3	12394.8	17447.4	High	High	High	High	High	High	1
FALSE	High	Master Protein	Q9H4M9	EH domain-containing protein 1	0	114.037	47	19	71	17	534	60.6	6.83	170.52	19	1.048	0.00511065	6192.3	8393.9	6347.4	6766.2	9376.9	8629.5	High	High	High	High	High	High	1
FALSE	High	Master Protein	Q99623	Prohibitin-2	0	113.975	57	15	94	15	299	33.3	9.83	244.59	15	1.157	0.034876	14497.7	15455	12493.2	17330.9	19397	17572	High	High	High	High	High	High	1
FALSE	High	Master Protein	Q7Z5L9-1	Interferon regulatory factor 2-binding protein 2	0	113.813	42	14	46	12	587	61	8.69	133.4	14	0.906	0.0383997	8795.3	4539.1	4139	8230.9	4402.3	4523.7	High	High	High	High	High	High	1	Phospho [S360(100)]
FALSE	High	Master Protein	P07686	Beta-hexosaminidase subunit beta	0	113.755	26	12	70	11	556	63.1	6.76	139.42	12	1.276	0.0051195	8508.8	8035.2	7582.2	11444.4	10542.7	12558.2	High	High	High	High	High	High	1
FALSE	High	Master Protein	Q6IBS0	Twinfilin-2	0	112.342	56	16	108	12	349	39.5	6.84	222.5	16	1.087	0.00114476	13823.5	5823.6	5945.9	15448.3	6795.4	8386.9	High	High	High	High	High	High	1
FALSE	High	Master Protein	Q96G03	Phosphoglucomutase-2	0	111.329	32	19	74	18	612	68.2	6.73	136.36	19	1.099	0.00544046	12802.2	6732.2	9107.1	14727.5	7901.4	12845.2	High	High	High	High	High	High	1
FALSE	High	Master Protein	Q9NXV6	CDKN2A-interacting protein	0	111.073	36	15	40	15	580	61.1	9.01	52.62	15	1.05	0.0102623	3729.7	5811.5	3716	4069.6	6518.3	5010.5	High	High	High	High	High	High	1
FALSE	High	Master Protein	Q9BZZ5-4	Apoptosis inhibitor 5	0	111.069	32	14	73	3	524	59	7.34	132.98	14	1.135	5.97544e-06	2485.3	1827.1	2709	2914.9	2214.9	3994.2	High	High	High	High	High	High	1	Phospho [S464(100)]
FALSE	High	Master Protein	Q9UDY2	Tight junction protein ZO-2	0	110.923	24	24	56	24	1190	133.9	7.4	86.22	24	0.887	0.00192467	8228.9	11124.3	9170.3	7550.2	10540.7	10391.8	High	High	High	High	High	High	1	Phospho [S292(50); S294(50)]
FALSE	High	Master Protein	Q03013-1	glutathione S-transferase mu 4	0	110.618	50	11	75	4	218	25.5	5.9	149.4	11	0.825	0.00429528	1498.8	578.5	1314.5	1280.8	490.5	1408.3	High	High	High	High	High	High	1
FALSE	High	Master Protein	Q00169	Phosphatidylinositol transfer protein alpha isoform	0	110.271	66	17	91	13	270	31.8	6.55	199.04	17	1.15	0.00291078	11480.1	11295.3	7599.3	13431.2	13871.1	11460.3	High	High	High	High	High	High	1
FALSE	High	Master Protein	Q92905	COP9 signalosome complex subunit 5	0	109.694	51	11	63	11	334	37.6	6.54	155.84	11	1.155	0.00280703	8791.1	4033.8	5417.8	10530	4878.2	8119.2	High	High	High	High	High	High	1
FALSE	High	Master Protein	Q8NCW5	NAD(P)H-hydrate epimerase	0	109.676	56	13	124	13	288	31.7	7.66	278.73	13	1.164	0.0325827	23656.1	16714.3	16532.7	26579.8	20784.9	25237.1	High	High	High	High	High	High	1
FALSE	High	Master Protein	Q8WVM8	Sec1 family domain-containing protein 1	0	109.193	28	16	53	16	642	72.3	6.27	134.01	16	1.091	0.0120581	14474.2	5093.7	6676.6	16321	5971.4	9234.4	High	High	High	High	High	High	1
FALSE	High	Master Protein	Q14166	Tubulin--tyrosine ligase-like protein 12	0	108.536	30	14	51	14	644	74.4	5.53	98.68	14	1.053	0.023704	8444.4	6830.4	5028.2	9013.2	7680.9	6908.6	High	High	High	High	High	High	1
FALSE	High	Master Protein	Q9UKS6	Protein kinase C and casein kinase substrate in neurons protein 3	0	107.958	49	16	78	16	424	48.5	6.18	154.99	16	0.882	0.0187767	22972.4	8691.5	11088.8	19833.8	8261.1	12689.1	High	High	High	High	High	High	1
FALSE	High	Master Protein	O15294	UDP-N-acetylglucosamine--peptide N-acetylglucosaminyltransferase 110 kDa subunit	0	107.884	21	16	39	16	1046	116.9	6.7	104.14	16	0.863	0.0179507	5502.3	6460.4	4697.5	5003.5	5957.4	4994.2	High	High	High	High	High	High	1
FALSE	High	Master Protein	Q8TEX9-1	Importin-4	0	107.865	24	16	54	16	1081	118.6	4.96	170.86	16	0.827	0.0330994	7641.2	5883.4	6580.5	7080.2	5196.4	6892.4	High	High	High	High	High	High	1
FALSE	High	Master Protein	P62241	40S ribosomal protein S8	0	107.687	43	8	123	8	208	24.2	10.32	262.6	8	0.845	0.0290506	38153.1	27807.1	37286.5	34874.5	25102.4	38595.8	High	High	High	High	High	High	1
FALSE	High	Master Protein	O75844	caax prenyl protease 1 homolog	0	107.438	33	12	60	12	475	54.8	7.49	84.89	12	0.925	0.0180704	12072.1	4537.6	7111.4	11472.8	4483.6	8761.6	High	High	High	High	High	High	1	Phospho [Y432(100)]
FALSE	High	Master Protein	P62888	60S ribosomal protein L30	0	106.651	77	9	122	8	115	12.8	9.63	241.58	9	0.894	0.0181446	36560.8	14673.6	20147.5	34896.4	14014.2	22989.8	High	High	High	High	High	High	1
FALSE	High	Master Protein	Q9UNS2	COP9 signalosome complex subunit 3	0	106.564	38	11	58	11	423	47.8	6.65	110.74	11	1.111	0.00638655	5828.4	5181.1	6849.5	6857	6148.5	9835.9	High	High	High	High	High	High	1
FALSE	High	Master Protein	P53701	Cytochrome c-type heme lyase	0	105.898	51	10	61	10	268	30.6	6.68	124.56	10	0.944	0.0435854	10758.3	8106.6	6873	10643.9	7917.9	8422.1	High	High	High	High	High	High	1
FALSE	High	Master Protein	Q96PZ0	pseudouridylate synthase 7 homolog	0	105.845	39	20	60	20	661	75	6.37	89.12	20	1.074	0.0108284	10819.1	4526.2	5999.7	12009.3	5264.7	8259.9	High	High	High	High	High	High	1
FALSE	High	Master Protein	Q7L1Q6-1	Basic leucine zipper and W2 domain-containing protein 1	0	105.682	50	21	73	18	419	48	5.92	106.25	21	1.014	0.0421399	14347.7	10335.6	5938.2	15164.4	11168.1	7816.2	High	High	High	High	High	High	1
FALSE	High	Master Protein	Q16740	ATP-dependent Clp protease proteolytic subunit, mitochondrial	0	105.473	38	9	53	9	277	30.2	8.09	140.46	9	1.259	0.00447337	3533	6966.3	3980.6	4594.9	8991	6538.1	High	High	High	High	High	High	1
FALSE	High	Master Protein	Q9UKK9	ADP-sugar pyrophosphatase	0	105.331	57	10	94	10	219	24.3	4.94	172.08	10	1.113	0.0261019	17884	13086	8129.7	21144.5	15062.7	11743.6	High	High	High	High	High	High	1
FALSE	High	Master Protein	Q92797-1	Symplekin	0	105.272	20	16	35	16	1274	141.1	6.13	90.75	16	1.176	0.0222895	8570.6	1383.5	3613.4	10413.1	1757.8	5193.6	High	High	High	High	High	High	1
FALSE	High	Master Protein	Q9UBK8-1	Methionine synthase reductase	0	105.215	24	12	47	12	725	80.4	6.49	103.93	12	0.952	0.0177179	8029.3	7672.3	6288.9	7899.2	7631.5	7777.3	High	High	High	High	High	High	1
FALSE	High	Master Protein	Q15165-1	Isoform 1 of Serum paraoxonase/arylesterase 2	0	105.053	46	9	80	9	354	39.4	5.5	264.99	9	1.144	0.0408582	15573.3	5887.3	12825.9	18431.7	7194.5	17768	High	High	High	High	High	High	1
FALSE	High	Master Protein	P10321	HLA class I histocompatibility antigen, Cw-7 alpha chain	0	105.05	34	10	87	2	366	40.6	6.04	106.13	10	0.826	0.0131726	4348.2	3900	4410.7	3709.1	3541.8	4498.1	High	High	High	High	High	High	1
FALSE	High	Master Protein	Q9UGP8	Translocation protein SEC63 homolog	0	103.453	22	13	62	13	760	87.9	5.31	152.75	13	1.079	0.0350737	11331.7	8174.6	5693.3	13012.9	9423.3	7795.9	High	High	High	High	High	High	1
FALSE	High	Master Protein	O15460-1	Prolyl 4-hydroxylase subunit alpha-2	0	103.328	38	14	51	14	535	60.9	5.71	101.99	14	1.227	0.0106429	5425.6	1661.2	2539.1	6875.6	2328.5	4021	High	High	High	High	High	High	1
FALSE	High	Master Protein	P62491-1	Ras-related protein Rab-11A	0	103.02	57	11	138	1	216	24.4	6.57	236.72	11	1.119	0.0402921	875.2	1026.7	412.1	1011.9	1262.2	570.9	High	High	High	High	High	High	1
FALSE	High	Master Protein	Q9BWF3-1	RNA-binding protein 4	0	102.711	51	14	69	4	364	40.3	7.08	109.96	14	0.94	0.0386613	954	2124.2	1156.1	919.4	2133.6	1451.7	High	High	High	High	High	High	1
FALSE	High	Master Protein	Q13155	aminoacyl tRNA synthase complex-interacting multifunctional protein 2	0	102.535	55	13	76	13	320	35.3	8.22	157.92	13	0.917	0.0317694	16764.9	5784	12688.7	15797.1	5663.9	15692.5	High	High	High	High	High	High	1
FALSE	High	Master Protein	P17301	Integrin alpha-2	0	102.457	22	19	44	19	1181	129.2	5.31	95.95	19	1.402	0.00747724	5149.1	4933.1	3014.3	7747.2	7389.5	5162.2	High	High	High	High	High	High	1
FALSE	High	Master Protein	P56537-1	eukaryotic translation initiation factor 6	0	102.386	57	7	54	7	245	26.6	4.68	155.52	7	1.099	0.0152815	8749.5	6603.8	6798.6	9931.7	7529.3	9754	High	High	High	High	High	High	1	Methyl [R237]
FALSE	High	Master Protein	P30043	flavin reductase (NADPH)	0	102.289	59	8	133	8	206	22.1	7.65	356.44	8	1.234	0.00991615	15687.9	15072.5	13479.1	20295.5	18882.2	21592.1	High	High	High	High	High	High	1
FALSE	High	Master Protein	Q96C86	M7GpppX diphosphatase	0	102.097	46	12	83	12	337	38.6	6.38	147.56	12	1.134	0.00512264	14213.5	13316.3	11756.8	16320.5	16130	17473.2	High	High	High	High	High	High	1
FALSE	High	Master Protein	P14735	insulin-degrading enzyme	0	100.996	23	21	49	21	1019	117.9	6.61	65.6	21	0.927	0.0200418	10929.5	5206.6	8048.8	10326.4	5157.7	9902.7	High	High	High	High	High	High	1
FALSE	High	Master Protein	P15559-1	NAD(P)H dehydrogenase [quinone] 1	0	100.924	47	12	100	12	274	30.8	8.88	316.17	12	1.072	0.00217764	18449.1	13276.4	16573.4	20441.2	15173.8	23270.6	High	High	High	High	High	High	1
FALSE	High	Master Protein	P57678	Gem-associated protein 4	0	100.786	22	17	49	17	1058	120	6.04	103.15	17	0.95	0.0229013	5951.1	6623	6284.6	5886.6	6723.5	7590	High	High	High	High	High	High	1
FALSE	High	Master Protein	Q14914	Prostaglandin reductase 1	0	100.685	40	10	43	10	329	35.8	8.29	129.25	10	1.26	0.0077825	4870.3	5333.9	4502.8	5991.8	7178.9	7365	High	High	High	High	High	High	1
FALSE	High	Master Protein	P55010	Eukaryotic translation initiation factor 5	0	100.551	38	14	85	14	431	49.2	5.58	125.48	14	0.899	0.0139736	12992	11964.8	9185.1	12009.3	11868.1	10722.2	High	High	High	High	High	High	1
FALSE	High	Master Protein	Q12888-1	TP53-binding protein 1	0	100.156	17	22	30	22	1972	213.4	4.7	41.95	22	1.275	0.0134638	778.6	2486.9	2239.1	1084.6	3241	3705.4	High	High	High	High	High	High	1
FALSE	High	Master Protein	P30876	DNA-directed RNA polymerase II subunit RPB2	0	99.847	20	17	41	17	1174	133.8	6.87	83.91	17	0.89	0.0397684	11172	5119.3	3030.8	10272.7	5099.2	3388.4	High	High	High	High	High	High	1
FALSE	High	Master Protein	P61313-1	60S ribosomal protein L15	0	99.823	47	10	102	10	204	24.1	11.62	239.78	10	0.927	0.017824	40806	19404.3	21258.8	39785.4	18881.3	25585.5	High	High	High	High	High	High	1
FALSE	High	Master Protein	Q9BS26	Endoplasmic reticulum resident protein 44	0	99.752	39	15	81	15	406	46.9	5.26	217.53	15	1.217	0.00166055	23396.3	16145.6	13076.9	29316	20985.3	21132.6	High	High	High	High	High	High	1
FALSE	High	Master Protein	P05166-1	propionyl-CoA carboxylase beta chain, mitochondrial	0	99.64	42	15	36	15	539	58.2	7.64	91.7	15	1.282	0.00778783	3883.6	2108.4	2608.3	5308.3	2887.9	4155.7	High	High	High	High	High	High	1
FALSE	High	Master Protein	P28288	ATP-binding cassette sub-family D member 3	0	99.542	26	14	43	14	659	75.4	9.36	52.84	14	0.731	0.0449995	8734.5	1620.6	6294.8	6135.1	1461.3	5972.5	High	High	High	High	High	High	1
FALSE	High	Master Protein	P23368-1	NAD-dependent malic enzyme, mitochondrial	0	99.419	41	16	47	15	584	65.4	7.61	105.9	16	1.202	0.0166523	5077.3	5238.2	2360.2	6302.7	6376.6	3770.1	High	High	High	High	High	High	1
FALSE	High	Master Protein	P30520	adenylosuccinate synthetase isozyme 2	0	99.342	35	13	57	12	456	50.1	6.55	140.92	13	0.857	0.000544892	6846.4	5371.5	3813.3	6005.6	4932.2	4239.3	High	High	High	High	High	High	1
FALSE	High	Master Protein	Q9UBS4	DnaJ homolog subfamily B member 11	0	99.066	31	9	51	9	358	40.5	6.18	113.33	9	1.343	0.0109723	3513	6428.8	3417.4	4874.2	9757.3	5654.4	High	High	High	High	High	High	1
FALSE	High	Master Protein	P16083	Ribosyldihydronicotinamide dehydrogenase [quinone]	0	98.187	57	10	53	10	231	25.9	6.29	144.21	10	1.232	0.0480485	2558	3206.6	3176.6	3254.5	4335.7	4558.3	High	High	High	High	High	High	1
FALSE	High	Master Protein	Q9HB07	UPF0160 protein MYG1, mitochondrial	0	97.857	34	8	49	8	376	42.4	6.67	147.85	8	1.034	0.0114619	9275.3	8871.7	3927.4	9990	9755.7	5268.4	High	High	High	High	High	High	1
FALSE	High	Master Protein	O75165	DnaJ homolog subfamily C member 13	0	97.824	12	19	36	19	2243	254.3	6.74	92.73	19	1.084	0.0249167	3847.6	2695.5	2994.5	4183.5	3153.6	4213.8	High	High	High	High	High	High	1	Phospho [T1495(100)]
FALSE	High	Master Protein	P48507	Glutamate--cysteine ligase regulatory subunit	0	97.093	42	9	58	9	274	30.7	6.02	101.79	9	0.922	0.0422612	6813.9	9326.3	6176.2	6605.6	8761.9	7390.3	High	High	High	High	High	High	1
FALSE	High	Master Protein	P08174-1	Complement decay-accelerating factor	0	96.814	47	14	131	14	381	41.4	7.59	181.93	14	1.562	0.00561201	25291.6	16210.6	16439.7	40885.9	27049.9	30371.5	High	High	High	High	High	High	1
FALSE	High	Master Protein	P53004	Biliverdin reductase A	0	96.568	36	10	66	10	296	33.4	6.44	126.82	10	1.145	0.028815	10910.2	7936.9	8561.5	13137.8	9201.7	12720.6	High	High	High	High	High	High	1
FALSE	High	Master Protein	Q9UG63	ATP-binding cassette sub-family F member 2	0	96.326	33	17	63	17	623	71.2	7.37	122.04	17	0.753	0.00765351	10356.3	9774.5	10720.9	7750.4	8238.9	10476.8	High	High	High	High	High	High	1
FALSE	High	Master Protein	P09884	DNA polymerase alpha catalytic subunit	0	95.984	21	23	57	23	1462	165.8	5.85	81.49	23	0.915	0.019001	5871	4276.5	6189.5	5350.1	4181.7	7407.6	High	High	High	High	High	High	1
FALSE	High	Master Protein	P21912	Succinate dehydrogenase [ubiquinone] iron-sulfur subunit, mitochondrial	0	95.77	51	13	61	13	280	31.6	8.76	111.38	13	1.363	0.00347815	7099.7	7757.2	9200.4	10141.4	10802.6	16276.6	High	High	High	High	High	High	1
FALSE	High	Master Protein	P04179	Superoxide dismutase [Mn], mitochondrial	0	94.46	30	7	92	7	222	24.7	8.25	174.45	7	1.174	0.02794	12751.7	7384.7	10836.3	16207.9	9262.3	15739.3	High	High	High	High	High	High	1
FALSE	High	Master Protein	O95433	activator of 90 kDa heat shock protein ATPase homolog 1	0	94.42	64	17	86	17	338	38.3	5.53	136.31	17	0.719	0.0438738	16687.1	14904.8	12719.2	12388.8	12374.6	9811.5	High	High	High	High	High	High	1
FALSE	High	Master Protein	P54709	sodium/potassium-transporting ATPase subunit beta-3	0	94.036	46	10	68	10	279	31.5	8.35	113.67	10	0.782	0.0371788	16827.2	14036.9	10833.7	14914.1	11720.2	10242.1	High	High	High	High	High	High	1
FALSE	High	Master Protein	O95302	Peptidyl-prolyl cis-trans isomerase FKBP9	0	93.723	30	14	84	14	570	63	5.08	168.22	14	1.088	0.00285864	12077.8	8547.2	9417.1	13580.5	9816.7	13322.9	High	High	High	High	High	High	1
FALSE	High	Master Protein	P46108-1	Adapter molecule crk	0	93.207	47	9	51	9	304	33.8	5.55	114.24	9	1.209	0.0492752	5978.9	6477	3218.8	7470.1	7539.4	5106.7	High	High	High	High	High	High	1
FALSE	High	Master Protein	Q9Y5L0-2	transportin-3	0	93.064	19	14	55	14	923	104.1	5.57	120.25	14	0.938	0.0244438	9614.6	7969	4912.1	9412.7	7983.2	5820.4	High	High	High	High	High	High	1
FALSE	High	Master Protein	P26373-1	60S ribosomal protein L13	0	92.94	45	13	116	13	211	24.2	11.65	107.73	13	0.879	0.0140156	33906.8	22268.9	25882.5	31266.1	20905.2	28374.5	High	High	High	High	High	High	1
FALSE	High	Master Protein	P20340-2	Isoform 2 of Ras-related protein Rab-6A	0	92.626	47	8	68	1	208	23.5	5.54	120.89	8	1.227	0.0405313	1030.3	489.6	578.6	1381.3	641.5	847.5	High	High	High	High	High	High	1
FALSE	High	Master Protein	P61764	Syntaxin-binding protein 1	0	92.47	33	15	40	15	594	67.5	6.96	83.4	15	1.102	0.00248807	5989.1	4885.5	3477.9	6831.1	5752.4	4910.4	High	High	High	High	High	High	1
FALSE	High	Master Protein	O75223-1	gamma-glutamylcyclotransferase	0	92.073	57	9	76	9	188	21	5.14	117.75	9	1.127	0.00249321	13633.6	8623.3	10311.5	15883	10206.9	15078	High	High	High	High	High	High	1
FALSE	High	Master Protein	P51648	Fatty aldehyde dehydrogenase	0	92.005	27	11	62	11	485	54.8	7.88	154.15	11	1.119	0.000940991	10300.9	7366.1	5080.1	11875.6	8804.4	7443.6	High	High	High	High	High	High	1
FALSE	High	Master Protein	Q9Y295	developmentally-regulated GTP-binding protein 1	0	91.961	47	13	48	13	367	40.5	8.9	80.96	13	0.941	0.0366126	6416	9320.8	4815.9	6235.2	9465.9	5680.6	High	High	High	High	High	High	1
FALSE	High	Master Protein	Q9UBU9-1	nuclear RNA export factor 1	0	91.901	27	12	35	12	619	70.1	8.51	70.58	12	0.963	0.017164	2769.1	2657.4	1053.3	2790.5	2729.7	1317	High	High	High	High	High	High	1
FALSE	High	Master Protein	P62081	40S ribosomal protein S7	0	90.808	64	11	121	11	194	22.1	10.1	275.6	11	0.846	0.0429634	39873.3	19810.3	35095.4	33719.4	19340.6	38528.4	High	High	High	High	High	High	1
FALSE	High	Master Protein	Q9UNH7-1	Sorting nexin-6	0	89.736	46	17	59	13	406	46.6	6.16	94.48	17	1.119	0.017499	4045.9	6349.3	5199.6	4811.7	7591.9	7368.7	High	High	High	High	High	High	1
FALSE	High	Master Protein	Q16352	alpha-internexin	0	89.005	38	15	51	14	499	55.4	5.4	86.25	15	1.113	0.0305506	3462.7	1346.1	1035.7	4226.1	1581.8	1496.6	High	High	High	High	High	High	1
FALSE	High	Master Protein	Q99848	Probable rRNA-processing protein EBP2	0	88.784	48	14	70	14	306	34.8	10.1	65.22	14	0.87	0.0455314	18110.6	19278.7	12981.6	16947.6	16653.3	14656.8	High	High	High	High	High	High	1
FALSE	High	Master Protein	Q92522	Histone H1x	0	88.493	38	9	64	9	213	22.5	10.76	97.09	9	1.637	0.00688865	16111.2	10140.8	8803.8	29835.7	16805	18708.6	High	High	High	High	High	High	1	Phospho [S31(100)]
FALSE	High	Master Protein	P84095	Rho-related GTP-binding protein RhoG	0	88.44	60	9	50	8	191	21.3	8.12	73.95	9	0.881	0.0394975	6693.7	5519.6	5272.1	6440.1	5195.9	5876.7	High	High	High	High	High	High	1
FALSE	High	Master Protein	Q9BWM7	Sideroflexin-3	0	88.282	53	13	32	12	321	35.5	9.1	71.51	13	1.256	0.0327859	1748.7	534.1	3454.8	2373	655.1	5630.4	High	High	High	High	High	High	1
FALSE	High	Master Protein	O75131	Copine-3	0	87.661	38	16	66	15	537	60.1	5.85	148.38	16	1.165	0.00538534	13821.5	9320.5	9426.8	17109.3	11469.1	14258.9	High	High	High	High	High	High	1
FALSE	High	Master Protein	P00374	dihydrofolate reductase	0	87.523	61	11	55	11	187	21.4	7.42	105.92	11	1.044	0.0331583	5162.2	6383.4	7836	5685.2	7122	10522.5	High	High	High	High	High	High	1
FALSE	High	Master Protein	Q92665	28S ribosomal protein S31, mitochondrial	0	87.2	36	10	42	10	395	45.3	9.29	89.42	10	1.113	0.0383804	3895.8	6761.1	3557.5	4608.5	7703	5136.6	High	High	High	High	High	High	1
FALSE	High	Master Protein	Q15654-1	thyroid receptor-interacting protein 6	0	87.188	43	11	36	11	476	50.3	7.37	89.81	11	0.885	0.00925698	8356.1	4567.8	5983.6	7636.4	4153.4	6879.8	High	High	High	High	High	High	1	Methyl [R236]
FALSE	High	Master Protein	P19525	interferon-induced, double-stranded RNA-activated protein kinase	0	87.069	31	13	42	13	551	62.1	8.4	92.77	13	0.904	0.00608223	5998.5	4523.1	4712.9	5513	4419.3	5526.4	High	High	High	High	High	High	1
FALSE	High	Master Protein	Q9HC35	Echinoderm microtubule-associated protein-like 4	0	86.732	23	18	55	17	981	108.8	6.4	92.46	18	1.101	0.0345415	1997.8	3765	3976.8	2421.2	4427.7	5653.3	High	High	High	High	High	High	1
FALSE	High	Master Protein	Q9BXS5-1	AP-1 complex subunit mu-1	0	86.49	38	13	59	11	423	48.6	7.3	102.63	13	1.096	0.0488055	5111.8	4463.6	2455.7	5956.5	5017.6	3493.3	High	High	High	High	High	High	1
FALSE	High	Master Protein	P27105	erythrocyte band 7 integral membrane protein	0	86.348	46	8	62	8	288	31.7	7.88	137.5	8	0.829	0.0397676	8077.1	10795.4	9113.1	7108	9555.1	8703	High	High	High	High	High	High	1
FALSE	High	Master Protein	P21980	Protein-glutamine gamma-glutamyltransferase 2	0	86.281	31	16	54	16	687	77.3	5.22	82.92	16	1.48	0.00371399	4055.5	2769.8	5325.2	6201.7	4495.5	9698	High	High	High	High	High	High	1
FALSE	High	Master Protein	P24928	DNA-directed RNA polymerase II subunit RPB1	0	86.006	13	17	32	17	1970	217	7.37	64.09	17	0.82	0.00645284	5154.2	1145.5	1223	4368.6	995.9	1356.4	High	High	High	High	High	High	1
FALSE	High	Master Protein	Q9NUJ1	Mycophenolic acid acyl-glucuronide esterase, mitochondrial	0	85.988	43	10	58	10	306	33.9	8.57	146.98	10	1.131	0.00645255	8912.8	7174.8	6367.7	10374.4	8667.2	9629.4	High	High	High	High	High	High	1
FALSE	High	Master Protein	Q70UQ0-4	Isoform 4 of Inhibitor of nuclear factor kappa-B kinase-interacting protein	0	85.843	39	15	56	9	377	43.1	4.92	50.55	15	1.113	0.0113731	6657.4	3856.6	2214	7436.2	4610.1	3197.7	High	High	High	High	High	High	1
FALSE	High	Master Protein	Q00534	Cyclin-dependent kinase 6	0	85.668	50	13	63	13	326	36.9	6.46	119.49	13	0.762	0.0114435	18024.4	6289	12559.1	15206.2	5003.1	12427.7	High	High	High	High	High	High	1
FALSE	High	Master Protein	Q99829	Copine-1	0	85.636	29	14	64	14	537	59	5.83	106.49	14	1.089	0.0225176	6426.2	10972.9	5086	7479.3	12595.4	7188.7	High	High	High	High	High	High	1
FALSE	High	Master Protein	Q16795	NADH dehydrogenase [ubiquinone] 1 alpha subcomplex subunit 9, mitochondrial	0	85.298	41	13	46	13	377	42.5	9.8	106.48	13	1.204	0.00259208	6307.7	5849.9	1647.3	8026.1	7449.7	2573	High	High	High	High	High	High	1
FALSE	High	Master Protein	P04818	thymidylate synthase	0	84.638	37	10	33	10	313	35.7	7.01	71.44	10	0.875	0.0337205	4152.8	4475	2858.6	3753.3	4105.4	3436.6	High	High	High	High	High	High	1
FALSE	High	Master Protein	P61020	Ras-related protein Rab-5B	0	84.106	53	8	68	5	215	23.7	8.13	138.57	8	1.094	0.0379416	3923.7	2893.3	1267.2	4433.3	3238.4	1811.1	High	High	High	High	High	High	1
FALSE	High	Master Protein	O95571	Persulfide dioxygenase ETHE1, mitochondrial	0	83.855	54	9	44	9	254	27.9	6.83	96.68	9	1.201	0.00562754	6360.9	5649.6	4223.6	7618.1	7245.3	6630	High	High	High	High	High	High	1
FALSE	High	Master Protein	O95816	BAG family molecular chaperone regulator 2	0	83.789	58	11	58	11	211	23.8	6.7	78.02	11	0.742	0.0139267	7218.6	8128.4	9197.5	5798	5948.1	8852.7	High	High	High	High	High	High	1
FALSE	High	Master Protein	P20340-1	Ras-related protein Rab-6A	0	83.704	47	8	67	1	208	23.6	5.54	114.11	8	1.198	0.0250515	547.4	209.8	482.4	677.5	254.2	783.9	High	High	High	High	High	High	1
FALSE	High	Master Protein	Q9UBQ0-2	Isoform 2 of Vacuolar protein sorting-associated protein 29	0	83.48	52	8	75	8	186	20.9	7.05	157.32	8	1.035	0.0318302	9496	12960.3	20068.1	10375.7	14324	26919.6	High	High	High	High	High	High	1
FALSE	High	Master Protein	P13073	Cytochrome c oxidase subunit 4 isoform 1, mitochondrial	0	83.463	47	9	96	9	169	19.6	9.51	140.49	9	1.176	0.00476914	7881.8	11106.6	7049.3	9577.8	13869.4	11112	High	High	High	High	High	High	1
FALSE	High	Master Protein	Q9NUQ9	protein FAM49B	0	82.555	47	12	42	12	324	36.7	6.06	82.5	12	1.079	0.0074931	8351.3	6772	4147.2	9308.5	7901	5744.9	High	High	High	High	High	High	1
FALSE	High	Master Protein	P36405	ADP-ribosylation factor-like protein 3	0	82.456	72	10	45	10	182	20.4	7.24	109.74	10	1.273	0.0081007	7665.5	4600.5	5875.2	10235.6	6254.5	9204.1	High	High	High	High	High	High	1
FALSE	High	Master Protein	O00541-1	Pescadillo homolog	0	82.363	31	16	52	16	588	68	7.33	59.56	16	0.959	0.00342919	9899	4257.9	4496.4	9743.8	4370.3	5596.1	High	High	High	High	High	High	1	Methyl [K259]
FALSE	High	Master Protein	Q96SB4-3	Isoform 1 of SRSF protein kinase 1	0	82.127	21	15	39	13	826	92.4	7.71	70.1	15	0.95	0.0354495	8824.5	6731.7	6730.7	8659.5	6854.4	8021.5	High	High	High	High	High	High	1
FALSE	High	Master Protein	P35251-1	Replication factor C subunit 1	0	82.099	14	13	29	13	1148	128.2	9.36	43.2	13	1.081	0.00248779	5081.6	1965.2	1811.1	5660.9	2293.4	2540.5	High	High	High	High	High	High	1
FALSE	High	Master Protein	P23219	Prostaglandin G/H synthase 1	0	82.009	24	10	64	9	599	68.6	7.23	150.91	10	1.249	0.0221745	7690.5	6650.9	7238.2	10261.2	8875.2	10900.1	High	High	High	High	High	High	1
FALSE	High	Master Protein	Q8IWE2	Protein Noxp20	0	81.731	30	11	33	11	563	60.7	4.68	84.41	11	1.134	0.00872127	2429.2	1968.1	1393.6	2931.6	2356	2050.4	High	High	High	High	High	High	1
FALSE	High	Master Protein	Q8NBJ4	Golgi membrane protein 1	0	81.399	38	13	40	13	401	45.3	4.97	56.06	13	1.153	0.00692828	3861.5	4262.4	1923.9	4713	5158.9	2879.7	High	High	High	High	High	High	1
FALSE	High	Master Protein	Q6ZRP7	Sulfhydryl oxidase 2	0	81.222	27	15	52	15	698	77.5	7.72	133.94	15	1.127	0.0308454	5945.5	6596	4998.8	7337.7	7942.3	7158.4	High	High	High	High	High	High	1
FALSE	High	Master Protein	P49590	probable histidine--tRNA ligase, mitochondrial	0	81.145	30	12	49	8	506	56.9	8.24	50.27	12	1.043	0.0470232	5226.6	2155.1	2120.2	5816.2	2389.9	2870.9	High	High	High	High	High	High	1
FALSE	High	Master Protein	P62266	40S ribosomal protein S23	0	81.051	49	7	100	7	143	15.8	10.49	212.95	7	0.841	0.0116944	31780.2	15874.9	23774.3	27605.9	14509.1	24688	High	High	High	High	High	High	1
FALSE	High	Master Protein	P63000-2	Isoform B of Ras-related C3 botulinum toxin substrate 1	0	80.816	43	9	73	8	211	23.5	8.63	125.44	9	0.935	0.0217978	14976.5	13065.1	13514.6	14631.6	13055.6	15996.5	High	High	High	High	High	High	1
FALSE	High	Master Protein	Q96C23	aldose 1-epimerase	0	80.699	31	7	48	7	342	37.7	6.65	156.11	7	1.092	0.029142	9678.6	7740	3381.6	11370.1	8886.1	4792.4	High	High	High	High	High	High	1
FALSE	High	Master Protein	P27338	Amine oxidase [flavin-containing] B	0	80.01	31	11	39	11	520	58.7	7.5	113.73	11	1.218	0.0135103	6478.6	4076.9	4535.5	8326.1	5305.9	6802.3	High	High	High	High	High	High	1
FALSE	High	Master Protein	Q9H3N1	Thioredoxin-related transmembrane protein 1	0	79.592	34	10	49	10	280	31.8	4.98	63.79	10	1.013	0.00399218	9593.7	5579.5	4531	10040.9	6053.5	5956.7	High	High	High	High	High	High	1
FALSE	High	Master Protein	P11802	Cyclin-dependent kinase 4	0	79.416	41	11	49	11	303	33.7	7.01	75.56	11	0.886	0.0303069	10825.5	7960.7	4093.8	9903.8	7740.3	4470.1	High	High	High	High	High	High	1
FALSE	High	Master Protein	P61970	nuclear transport factor 2	0	79.116	75	6	56	6	127	14.5	5.38	146.32	6	1.085	0.0151108	5635.2	2968.2	7406.1	6473.9	3440.2	10308.3	High	High	High	High	High	High	1
FALSE	High	Master Protein	O60256-1	Phosphoribosyl pyrophosphate synthase-associated protein 2	0	79.115	45	12	46	9	369	40.9	7.44	84.91	12	1.082	0.0259558	4445	1891.8	1203.1	4880.6	2250	1689.5	High	High	High	High	High	High	1
FALSE	High	Master Protein	Q13630	GDP-L-fucose synthase	0	79.106	33	7	36	7	321	35.9	6.6	69.07	7	1.082	0.0343125	8010.2	5290.7	4133.4	8952.2	6128.5	5592.4	High	High	High	High	High	High	1
FALSE	High	Master Protein	Q9Y606	tRNA pseudouridine synthase A	0	79.058	39	14	39	14	427	47.4	8.41	88.87	14	1.075	0.0293142	5445.7	7739.1	4760.5	6333.2	8888.6	6640.9	High	High	High	High	High	High	1
FALSE	High	Master Protein	Q9Y312	Protein AAR2 homolog	0	79.034	35	9	32	9	384	43.4	5.96	103.65	9	0.95	0.0153025	4325.3	3125.4	2464.6	4156.7	3176.4	3038.1	High	High	High	High	High	High	1
FALSE	High	Master Protein	O43488	aflatoxin B1 aldehyde reductase member 2	0	78.748	42	11	41	11	359	39.6	7.17	103.88	11	1.166	0.0195145	5644.6	4111.9	3922.2	6796.7	5318	5715.8	High	High	High	High	High	High	1
FALSE	High	Master Protein	P62263	40S ribosomal protein S14	0	77.871	66	8	90	8	151	16.3	10.05	167.72	8	0.843	0.00221003	35425.4	24135.5	25248.2	31159.8	21744.2	27134.4	High	High	High	High	High	High	1
FALSE	High	Master Protein	P15374	Ubiquitin carboxyl-terminal hydrolase isozyme L3	0	77.84	48	8	34	8	230	26.2	4.92	93.66	8	1.224	0.0233631	3179.7	3400.5	2294.9	4058.8	4110.4	3645.4	High	High	High	High	High	High	1
FALSE	High	Master Protein	P47755	F-actin-capping protein subunit alpha-2	0	77.684	49	8	34	6	286	32.9	5.85	111.71	8	1.15	0.0402286	3596.9	1579.8	2162.3	4292	1940.4	3006.8	High	High	High	High	High	High	1
FALSE	High	Master Protein	P04062	glucosylceramidase	0	77.353	24	11	77	11	536	59.7	7.61	128.35	11	1.054	0.0469877	16936.8	13695.6	8898.2	17962.3	15550.3	12170.3	High	High	High	High	High	High	1
FALSE	High	Master Protein	Q15942	Zyxin	0	77.306	29	10	57	10	572	61.2	6.67	147.22	10	0.934	0.00956314	6376.7	4162.7	7054.2	6097.5	4155.3	8667.9	High	High	High	High	High	High	1
FALSE	High	Master Protein	P42126	Enoyl-CoA delta isomerase 1, mitochondrial	0	77.124	18	5	76	5	302	32.8	8.54	189.51	5	1.187	0.0102942	19925	12131.9	14910.8	24430.7	15493.7	21964.6	High	High	High	High	High	High	1
FALSE	High	Master Protein	P83731	60S ribosomal protein L24	0	76.513	39	8	64	8	157	17.8	11.25	86.87	8	0.848	0.00576988	18086.6	10343.7	11910.2	16158.2	9370.2	12793	High	High	High	High	High	High	1
FALSE	High	Master Protein	Q16762	thiosulfate sulfurtransferase	0	76.476	43	9	46	8	297	33.4	7.25	130.2	9	1.189	0.0434289	8941.8	7498.1	3926.1	11941.1	9522.4	5750.3	High	High	High	High	High	High	1
FALSE	High	Master Protein	Q5GLZ8-1	Probable E3 ubiquitin-protein ligase HERC4	0	76.23	23	17	36	17	1057	118.5	6.19	62.97	17	0.906	0.0282883	4783.5	3270	2976	4478.1	3187.8	3312	High	High	High	High	High	High	1
FALSE	High	Master Protein	O76031	ATP-dependent Clp protease ATP-binding subunit clpX-like, mitochondrial	0	76.162	22	11	40	11	633	69.2	7.58	89.02	11	0.891	0.0456181	7255.9	3368.2	1578	6678.2	3138.7	1929.6	High	High	High	High	High	High	1
FALSE	High	Master Protein	O00592	Podocalyxin	0	75.628	14	8	90	8	558	58.6	5.49	98.23	8	1.149	0.0304195	21774.1	17903.6	13501	25844.6	23359.4	19549	High	High	High	High	High	High	1
FALSE	High	Master Protein	Q9UIJ7-1	GTP:AMP phosphotransferase AK3, mitochondrial	0	75.41	60	14	72	14	227	25.6	9.16	85.63	14	1.227	0.0121346	7704.8	5982.7	7927.7	10209	7567.8	12628.5	High	High	High	High	High	High	1
FALSE	High	Master Protein	Q92688	Acidic leucine-rich nuclear phosphoprotein 32 family member B	0	75.073	36	12	87	6	251	28.8	4.06	170.87	12	0.821	0.00897656	24560.8	16694.6	14083.4	20918.1	14642	14139.2	High	High	High	High	High	High	1
FALSE	High	Master Protein	Q9H0S4	Probable ATP-dependent RNA helicase DDX47	0	74.579	34	11	44	11	455	50.6	9.1	91.01	11	0.855	0.0475972	10649.6	7882.8	4782.9	8402.4	7373	5307.5	High	High	High	High	High	High	1
FALSE	High	Master Protein	Q68CZ2-1	Tensin-3	0	74.532	15	12	30	12	1445	155.2	6.81	54.22	12	0.834	0.000118963	7688.4	3870.7	2786.3	6627	3448.5	3034.3	High	High	High	High	High	High	1
FALSE	High	Master Protein	Q9H488-1	GDP-fucose protein O-fucosyltransferase 1	0	74.53	34	8	37	8	388	43.9	8.53	125.87	8	1.222	0.0111012	4210.1	4350.5	3311.7	5503.3	5677.2	5054	High	High	High	High	High	High	1
FALSE	High	Master Protein	Q9NZL4-1	Hsp70-binding protein 1	0	74.284	48	11	44	11	362	39.4	5.21	103.64	11	0.914	0.0120606	4841.3	6612.1	3447.6	4613.9	6290.2	4091	High	High	High	High	High	High	1
FALSE	High	Master Protein	Q12792-2	Twinfilin-1	0	74.039	44	14	92	10	350	40.3	6.96	140.33	14	0.955	0.0079854	10965.7	13835.9	9569.1	10942.9	14120.4	11856.2	High	High	High	High	High	High	1
FALSE	High	Master Protein	P62841	40S ribosomal protein S15	0	73.571	50	5	87	5	145	17	10.39	166.13	5	0.854	0.0381835	21078.3	13525.8	9093.7	19723.9	11754.3	10082.5	High	High	High	High	High	High	1	Methyl [Q32; Q35; R40]
FALSE	High	Master Protein	P62910	60S ribosomal protein L32	0	73.21	44	6	79	6	135	15.9	11.33	159.71	6	0.84	0.0432646	31175.9	13735.8	19109.5	29679.7	12323.5	20839.1	High	High	High	High	High	High	1
FALSE	High	Master Protein	Q96C19	EF-hand domain-containing protein D2	0	73.164	37	10	66	7	240	26.7	5.2	53.93	10	0.981	0.0437575	8244.5	8531.3	7140.5	8356.7	8900.3	9170.1	High	High	High	High	High	High	1
FALSE	High	Master Protein	O14646	Chromodomain-helicase-DNA-binding protein 1	0	73.162	12	17	32	14	1710	196.6	7.14	34.1	17	0.908	0.00202088	7258.2	1691.9	687.4	6808.1	1659.9	808.4	High	High	High	High	High	High	1
FALSE	High	Master Protein	P67870	Casein kinase II subunit beta	0	73.141	42	7	32	7	215	24.9	5.55	80.01	7	1.084	0.0276315	3434.9	5582.9	2672.3	3860.7	6248.6	3759.3	High	High	High	High	High	High	1
FALSE	High	Master Protein	Q9UBQ5	Eukaryotic translation initiation factor 3 subunit K	0	73.091	48	8	56	8	218	25	4.93	93.22	8	0.901	0.0286921	8219.4	9791.5	11133.5	7801.5	9419.1	12423	High	High	High	High	High	High	1
FALSE	High	Master Protein	Q04828	aldo-keto reductase family 1 member C1	0	72.957	40	12	54	2	323	36.8	7.88	83.24	12	1.285	0.0236372	1389.4	764.2	195.4	1815.6	1049.3	369.9	High	High	High	High	High	High	1
FALSE	High	Master Protein	P39019	40S ribosomal protein S19	0	72.772	68	12	120	12	145	16.1	10.32	132.4	12	0.794	0.00621156	43424.1	32021.7	22079.5	36209.3	25905.3	22750.5	High	High	High	High	High	High	1
FALSE	High	Master Protein	P62847-1	40S ribosomal protein S24	0	72.365	31	5	64	5	133	15.4	10.78	102.7	5	0.883	0.00899589	25671.6	16858.3	16451.8	23415.9	15871.8	19462.6	High	High	High	High	High	High	1
FALSE	High	Master Protein	Q92544	Transmembrane 9 superfamily member 4	0	72.36	21	11	32	11	642	74.5	6.54	67.2	11	1.085	0.00695399	3116.2	3303.4	7695.3	3493.8	3775.4	10934.3	High	High	High	High	High	High	1
FALSE	High	Master Protein	Q8N7H5	RNA polymerase II-associated factor 1 homolog	0	71.999	38	16	35	16	531	59.9	4.63	57.27	16	1.083	0.0334047	4225.3	2216.9	2370.7	4840.3	2564.6	3242.3	High	High	High	High	High	High	1
FALSE	High	Master Protein	P82094	TATA element modulatory factor	0	71.577	19	19	34	19	1093	122.8	4.92	27.92	19	1.119	0.0102093	3847	2878.1	1336.9	4447.5	3380.9	1986.3	High	High	High	High	High	High	1
FALSE	High	Master Protein	Q9GZZ1-1	N-alpha-acetyltransferase 50	0	71.327	63	10	38	10	169	19.4	8.81	71.21	10	0.887	0.000428598	4959.3	10332.1	5629.2	4511.9	9789.1	6485.2	High	High	High	High	High	High	1
FALSE	High	Master Protein	P25325	3-mercaptopyruvate sulfurtransferase	0	71.191	50	12	38	11	297	33.2	6.6	66.22	12	1.164	0.0172483	5318.8	4605.6	5273.2	6439.6	5728.1	7570.4	High	High	High	High	High	High	1
FALSE	High	Master Protein	P11387	DNA topoisomerase 1	0	70.984	20	13	34	13	765	90.7	9.31	57.26	13	1.498	0.00319636	3743.7	2682	692.4	5539.1	4292.6	1391.8	High	High	High	High	High	High	1
FALSE	High	Master Protein	P15927-1	Replication protein A 32 kDa subunit	0	70.919	46	7	29	7	270	29.2	6.15	78.27	7	1.143	0.0122464	4752.2	5516.3	5915.8	5786.1	6734.7	8585.2	High	High	High	High	High	High	1
FALSE	High	Master Protein	O43818	U3 small nucleolar RNA-interacting protein 2	0	70.867	23	8	42	8	475	51.8	7.85	86.13	8	1.135	0.0190262	4526.9	4042.4	7528.9	5535.6	4900.2	10853.8	High	High	High	High	High	High	1
FALSE	High	Master Protein	O60547-1	GDP-mannose 4,6 dehydratase	0	70.695	39	12	37	12	372	41.9	7.31	63.2	12	1.199	0.027653	9911.8	6927.3	4662.5	12272.5	9263.3	6833.7	High	High	High	High	High	High	1
FALSE	High	Master Protein	P26006	Integrin alpha-3	0	70.554	10	10	39	10	1051	116.5	6.77	48.32	10	1.113	0.0168983	5887.2	3206.3	2036.7	7030.1	3812.4	2904.4	High	High	High	High	High	High	1
FALSE	High	Master Protein	Q9BV20-1	methylthioribose-1-phosphate isomerase	0	70.043	42	10	46	10	369	39.1	6.3	89.26	10	1.073	0.0137085	5650	8583.3	6730.5	6183	9835.7	9527.4	High	High	High	High	High	High	1
FALSE	High	Master Protein	Q96CP2	FLYWCH family member 2	0	69.941	68	6	45	6	140	14.6	8.46	70.06	6	1.216	0.0302467	2338.8	3528.2	2578.1	3277.5	4493.7	4068.5	High	High	High	High	High	High	1
FALSE	High	Master Protein	O14828	Secretory carrier-associated membrane protein 3	0	69.826	33	7	25	7	347	38.3	7.64	51.54	7	1.082	0.0352688	3438.5	1694.4	2996.2	4012.1	1959.2	4148.8	High	High	High	High	High	High	1
FALSE	High	Master Protein	P04183	Thymidine kinase, cytosolic	0	69.752	45	10	55	10	234	25.5	8.51	84.49	10	1.061	0.0210531	4259.2	7714.8	4877.7	4736.2	8746.2	6612.2	High	High	High	High	High	High	1
FALSE	High	Master Protein	Q7Z4H8	KDEL motif-containing protein 2	0	69.609	29	13	33	13	507	58.5	8.24	95.25	13	1.162	0.00872422	4056	3780.3	2308	4870	4622	3603.7	High	High	High	High	High	High	1
FALSE	High	Master Protein	O75152	Zinc finger CCCH domain-containing protein 11A	0	69.481	25	14	32	14	810	89.1	8.37	48.3	14	0.878	0.00107236	3408.7	3193.2	1783.2	3062.9	3010.9	2031.7	High	High	High	High	High	High	1
FALSE	High	Master Protein	P54105	Methylosome subunit pICln	0	69.463	51	9	47	9	237	26.2	4.11	92.3	9	1.027	0.0181789	3799.1	3191.9	1690.2	4032.5	3503.2	2231.9	High	High	High	High	High	High	1	Phospho [S102(100)]
FALSE	High	Master Protein	Q9HC07	Transmembrane protein 165	0	69.196	19	4	27	4	324	34.9	7.02	106.36	4	1.072	0.0181122	3319.1	1921.2	1648.6	3689	2200.1	2239.9	High	High	High	High	High	High	1
FALSE	High	Master Protein	O75208-1	Ubiquinone biosynthesis protein COQ9, mitochondrial	0	68.524	34	7	26	7	318	35.5	5.94	93.18	7	1.141	0.0225802	5710.5	5391.4	2134.1	6729.7	6321.9	3254.2	High	High	High	High	High	High	1
FALSE	High	Master Protein	P49903-1	Selenide, water dikinase 1	0	68.029	41	10	27	10	392	42.9	5.97	70.54	10	1.141	0.0287496	1541.4	1118	726.9	1802.4	1469.9	1076	High	High	High	High	High	High	1
FALSE	High	Master Protein	Q9BRK5-1	45 kDa calcium-binding protein	0	67.925	29	9	46	9	362	41.8	4.86	82	9	1.209	0.0407419	4992.7	4951.7	2021.3	6335.5	5824.1	3172.9	High	High	High	High	High	High	1
FALSE	High	Master Protein	P50914	60S ribosomal protein L14	0	67.79	42	11	100	11	215	23.4	10.93	153.6	11	0.893	0.0161337	39765.1	30787.8	31261.1	36741.4	29362.7	34494.3	High	High	High	High	High	High	1
FALSE	High	Master Protein	P46781	40S ribosomal protein S9	0	67.681	49	13	135	13	194	22.6	10.65	138.51	13	0.807	0.0282388	29654	24217.9	28330.1	27090.2	20867.8	29411.7	High	High	High	High	High	High	1
FALSE	High	Master Protein	Q9Y6M1	Insulin-like growth factor 2 mRNA-binding protein 2	0	67.458	28	12	30	10	599	66.1	8.46	78.57	12	1.078	0.0352928	2200.4	1824.6	426.2	2424	2100.3	622.6	High	High	High	High	High	High	1
FALSE	High	Master Protein	Q6PIU2	Neutral cholesterol ester hydrolase 1	0	67.302	24	7	51	7	408	45.8	7.23	167.36	7	1.234	0.00133644	4969	6412.8	3851.2	6429.8	8455	6095.2	High	High	High	High	High	High	1
FALSE	High	Master Protein	O15498	Synaptobrevin homolog YKT6	0	67.059	70	12	43	12	198	22.4	6.92	60.76	12	1.114	0.0203779	2849	1652.4	455.4	3279.4	2076.6	658	High	High	High	High	High	High	1
FALSE	High	Master Protein	Q8N766-1	ER membrane protein complex subunit 1	0	66.996	17	12	39	12	993	111.7	7.66	66.7	12	1.067	0.018012	5088.1	4911.8	2178.6	5614.6	5471.8	3017.8	High	High	High	High	High	High	1
FALSE	High	Master Protein	P30837	Aldehyde dehydrogenase X, mitochondrial	0	66.864	29	11	28	10	517	57.2	6.8	50.66	11	1.111	0.0298642	1730.2	2225.5	677.2	2013.1	2641	935.8	High	High	High	High	High	High	1
FALSE	High	Master Protein	O43765	Small glutamine-rich tetratricopeptide repeat-containing protein alpha	0	66.649	34	10	68	10	313	34	4.87	82.63	10	1.092	0.0112394	4141	8712	5822.7	4736.5	10162.6	8103.6	High	High	High	High	High	High	1
FALSE	High	Master Protein	P17813	Endoglin	0	66.522	20	9	35	9	658	70.5	6.61	63.67	9	0.673	0.0227016	4463	7317.7	2631.3	3478.3	5263.6	2097	High	High	High	High	High	High	1
FALSE	High	Master Protein	Q9H444	Charged multivesicular body protein 4b	0	66.317	42	10	39	10	224	24.9	4.82	50.7	10	0.893	0.0442873	11046.2	8539.5	5052.8	9746.1	8145	6104.4	High	High	High	High	High	High	1
FALSE	High	Master Protein	P27361-1	mitogen-activated protein kinase 3	0	65.898	34	10	31	6	379	43.1	6.74	75.86	10	1.081	0.0212184	3216.1	2331.1	2242.7	3729.6	2692	3134.8	High	High	High	High	High	High	1
FALSE	High	Master Protein	Q86Y56	Dynein assembly factor 5, axonemal	0	65.889	24	15	36	15	855	93.5	6.42	76.68	15	0.919	0.0121037	8527.8	4568.9	4447.7	8244.1	4487.4	5232.5	High	High	High	High	High	High	1
FALSE	High	Master Protein	Q8WXX5	dnaJ homolog subfamily C member 9	0	65.885	53	12	38	12	260	29.9	5.73	70.92	12	1.129	0.0153097	5048.8	6529	4406.3	6188.7	7876.6	6433.7	High	High	High	High	High	High	1
FALSE	High	Master Protein	O43493-1	Trans-Golgi network integral membrane protein 2	0	65.751	32	14	48	14	480	51.1	5.73	28.73	14	1.194	0.0245005	3448.3	2467.6	2056.7	4161.1	3413.4	3186	High	High	High	High	High	High	1
FALSE	High	Master Protein	P51570	galactokinase	0	65.239	39	11	38	11	392	42.2	6.46	74.21	11	1.138	0.0363921	5350.2	3913.1	2429.8	5959.1	4757	3682.2	High	High	High	High	High	High	1
FALSE	High	Master Protein	O43169	Cytochrome b5 type B	0	65.074	53	5	120	5	146	16.3	4.97	260.1	5	1.215	0.0107964	12628.7	11037.9	14438.6	16029	14325.1	21642.6	High	High	High	High	High	High	1
FALSE	High	Master Protein	P16278	Beta-galactosidase	0	65.041	17	8	27	8	677	76	6.57	65.81	8	1.293	0.00886105	4203.7	2902.2	1853.6	6038.2	3963.8	3110.2	High	High	High	High	High	High	1
FALSE	High	Master Protein	Q66K14-1	TBC1 domain family member 9B	0	64.873	16	13	23	13	1250	140.4	5.25	42.36	13	1.116	0.0400712	3917.4	1857.1	822.8	4825.1	2214.1	1168.8	High	High	High	High	High	High	1
FALSE	High	Master Protein	Q9NPI6	mRNA-decapping enzyme 1A	0	64.477	25	10	26	10	582	63.3	6.25	63.41	10	1.059	0.00722497	5436.8	1056.3	1524.6	5945.9	1208.6	2083.5	High	High	High	High	High	High	1
FALSE	High	Master Protein	Q29RF7-1	Sister chromatid cohesion protein PDS5 homolog A	0	64.04	13	13	22	11	1337	150.7	7.91	46.18	13	0.881	0.00948839	1311.7	2029.9	1510.7	1232.7	1910.2	1719.3	High	High	High	High	High	High	1
FALSE	High	Master Protein	Q9NRF8	CTP synthase 2	0	63.974	21	10	39	8	586	65.6	6.9	81.19	10	0.989	0.0427588	5091.2	4130.7	1186.8	5226.8	4351.5	1523.2	High	High	High	High	High	High	1
FALSE	High	Master Protein	Q96EY1-1	DnaJ homolog subfamily A member 3, mitochondrial	0	63.731	30	11	36	11	480	52.5	9.26	83.59	11	1.04	0.0202866	1215.1	2646.2	2623.9	1328	2940	3529.4	High	High	High	High	High	High	1
FALSE	High	Master Protein	Q53H12	Acylglycerol kinase, mitochondrial	0	63.613	28	8	22	8	422	47.1	8.09	42.27	8	1.054	0.0141978	811.2	4602.9	1538.9	901	5183.2	2099.9	High	High	High	High	High	High	1
FALSE	High	Master Protein	Q8NFF5	FAD synthase	0	63.577	29	11	24	11	587	65.2	6.93	57.3	11	1.07	0.0441655	1859.9	1008.2	237.9	2157.9	1152.4	327.7	High	High	High	High	High	High	1
FALSE	High	Master Protein	P40429	60S ribosomal protein L13a	0	63.388	35	8	156	8	203	23.6	10.93	192.77	8	0.897	0.0326348	71990.6	48798.5	40891.8	68340.7	46746.3	45294.3	High	High	High	High	High	High	1
FALSE	High	Master Protein	Q9BZQ8	Protein Niban	0	63.362	13	11	38	11	928	103.1	4.78	31.9	11	1.282	0.0118298	3901.9	4173.9	1502.7	5168	5480	2637.7	High	High	High	High	High	High	1
FALSE	High	Master Protein	O43681	ATPase ASNA1	0	63.347	34	8	43	8	348	38.8	4.91	114.42	8	1.115	0.0484691	5019.7	4088.3	3812.4	5939.3	4868.9	5239.7	High	High	High	High	High	High	1
FALSE	High	Master Protein	P62318	small nuclear ribonucleoprotein sm d3	0	63.287	48	4	108	4	126	13.9	10.32	306.58	4	1.052	0.0107434	15016.1	13112.6	10581	16475.1	14603.7	14450.3	High	High	High	High	High	High	1
FALSE	High	Master Protein	P48735	Isocitrate dehydrogenase [NADP], mitochondrial	0	63.268	31	13	49	12	452	50.9	8.69	99.76	13	1.194	0.0347394	2024.4	6249.8	4556.5	2782.6	7819.1	7063.4	High	High	High	High	High	High	1
FALSE	High	Master Protein	P47813	Eukaryotic translation initiation factor 1A, X-chromosomal	0	62.888	68	10	60	10	144	16.5	5.24	87.03	10	0.823	0.0385438	8738.1	15490.3	11362.7	7983.7	13621.8	11407	High	High	High	High	High	High	1
FALSE	High	Master Protein	P50895	Basal cell adhesion molecule	0	62.799	22	8	17	8	628	67.4	5.81	35.34	8	1.18	0.0303019	570.3	2375.6	658.9	765.3	2955.7	1008.9	High	High	High	High	High	High	1
FALSE	High	Master Protein	Q96AB3	isochorismatase domain-containing protein 2	0	62.563	66	7	25	7	205	22.3	7.77	80.69	7	1.1	0.00865144	1297.4	2299.7	1773.4	1498.6	2662.6	2531.7	High	High	High	High	High	High	1
FALSE	High	Master Protein	Q9UI12-1	V-type proton ATPase subunit H	0	62.529	30	10	31	10	483	55.8	6.48	50.79	10	1.165	0.0331341	2414.7	2032.1	1912.5	3009.5	2528.3	2728.9	High	High	High	High	High	High	1
FALSE	High	Master Protein	Q9UGI8	Testin	0	62.215	31	13	28	13	421	48	7.68	19.26	13	1.122	0.0264348	7238.4	820.4	802.9	8639.2	983.1	1128.3	High	High	High	High	High	High	1
FALSE	High	Master Protein	Q15287-1	RNA-binding protein with serine-rich domain 1	0	62.112	31	6	61	6	305	34.2	11.84	148.64	6	0.938	0.0136517	7661.3	5603.5	3471.3	7422.9	5581.2	4301.1	High	High	High	High	High	High	1
FALSE	High	Master Protein	Q9Y6C9	Mitochondrial carrier homolog 2	0	61.726	27	5	29	5	303	33.3	7.97	68.74	5	1.264	0.0271583	3701.4	3568	3945	4928.3	4382.9	6471.3	High	High	High	High	High	High	1
FALSE	High	Master Protein	Q8NBF2-1	NHL repeat-containing protein 2	0	61.56	21	10	20	10	726	79.4	5.55	79.44	10	1.163	0.00677072	3561.6	3089.1	1727	4449.9	3827	2607.2	High	High	High	High	High	High	1
FALSE	High	Master Protein	Q9HCU5	Prolactin regulatory element-binding protein	0	61.387	41	10	16	10	417	45.4	7.88	50.27	10	1.161	0.0409479	1499.5	950.8	2293.6	1827.8	1178.7	3214.2	High	High	High	High	High	High	1
FALSE	High	Master Protein	Q9NZ01-1	Very-long-chain enoyl-CoA reductase	0	61.165	30	10	76	10	308	36	9.45	178.97	10	1.085	0.0136681	15494.2	16052.5	14837.1	17727.2	18601	20611.9	High	High	High	High	High	High	1
FALSE	High	Master Protein	Q07020	60S ribosomal protein L18	0	61.105	37	7	103	7	188	21.6	11.72	210.02	7	0.927	0.0261787	27715.8	17502.8	15307.6	27026.4	17337.3	17934.4	High	High	High	High	High	High	1
FALSE	High	Master Protein	Q8TC12	Retinol dehydrogenase 11	0	60.758	33	8	36	8	318	35.4	8.82	68.87	8	1.067	0.0186649	1914.7	1347.2	1906.7	2111	1581	2632.9	High	High	High	High	High	High	1
FALSE	High	Master Protein	P00403	Cytochrome c oxidase subunit 2	0	60.719	28	5	55	5	227	25.5	4.82	99.93	5	1.306	0.0172274	6085	3536.9	4332.3	8452.7	4932.4	6766.8	High	High	High	High	High	High	1
FALSE	High	Master Protein	Q8WXA9-2	Isoform 2 of Splicing regulatory glutamine/lysine-rich protein 1	0	60.539	24	10	26	10	624	71.6	10.2	56.19	10	1.056	0.0260497	5698.8	2997.9	1788.3	6337.5	3381.3	2419.6	High	High	High	High	High	High	1
FALSE	High	Master Protein	P62280	40S ribosomal protein S11	0	60.414	56	10	112	10	158	18.4	10.3	96.52	10	0.888	0.0332098	26050	28835.3	23554.3	25204.5	27098	27153.8	High	High	High	High	High	High	1
FALSE	High	Master Protein	P36507	Dual specificity mitogen-activated protein kinase kinase 2	0	60.276	27	11	43	5	400	44.4	6.55	66.66	11	1.048	0.0300559	3883.1	2147.2	1952.7	4204.8	2444.6	2622.3	High	High	High	High	High	High	1
FALSE	High	Master Protein	P61006	Ras-related protein Rab-8A	0	59.955	36	9	49	4	207	23.7	9.07	74.51	9	0.819	0.00042166	3566.6	2507.3	6236.8	3004	2213.9	6628.2	High	High	High	High	High	High	1
FALSE	High	Master Protein	Q9Y5S9	RNA-binding protein 8A	0	59.899	47	7	78	7	174	19.9	5.72	120.25	7	0.888	0.0415951	13922.8	13721	10455.1	13101.5	13012.6	11250.7	High	High	High	High	High	High	1
FALSE	High	Master Protein	O14617-1	AP-3 complex subunit delta-1	0	59.643	15	13	19	13	1153	130.1	8.48	37.27	13	0.975	0.0403024	4264.5	1154.8	1293.8	4344	1202.3	1628.9	High	High	High	High	High	High	1
FALSE	High	Master Protein	Q06203	amidophosphoribosyltransferase	0	59.524	26	12	29	12	517	57.4	6.76	52.93	12	1.065	0.00952866	3423.3	2754.1	637.8	3836	3122.5	881.9	High	High	High	High	High	High	1
FALSE	High	Master Protein	Q9UBX3	Mitochondrial dicarboxylate carrier	0	59.003	39	8	34	8	287	31.3	9.54	93.36	8	1.176	0.0319886	8599.4	4614.5	6828.1	11165.2	5795.8	10004.4	High	High	High	High	High	High	1
FALSE	High	Master Protein	Q969H8	Myeloid-derived growth factor	0	58.91	27	6	62	6	173	18.8	6.68	102.97	6	1.223	0.00743887	9169.5	8350.6	9450.5	11995.9	10905.7	14611.6	High	High	High	High	High	High	1
FALSE	High	Master Protein	Q14562	ATP-dependent RNA helicase dhx8	0	58.7	15	15	25	13	1220	139.2	8.32	39.28	15	1.027	0.0449539	5772.9	3442.1	3182.4	6126.8	3830.4	4210.1	High	High	High	High	High	High	1
FALSE	High	Master Protein	P30533	alpha-2-macroglobulin receptor-associated protein	0	58.529	38	14	38	14	357	41.4	8.78	65.54	14	1.144	0.0371846	2788.1	7085.3	2977.8	3600.7	8655.9	4369.2	High	High	High	High	High	High	1
FALSE	High	Master Protein	O43159	ribosomal rna-processing protein 8	0	58.507	39	13	24	13	456	50.7	9.42	52.62	13	1.064	0.00187986	1622.8	755.3	756.5	1783	854.3	1049.3	High	High	High	High	High	High	1
FALSE	High	Master Protein	P21283	V-type proton ATPase subunit C 1	0	58.486	28	10	27	10	382	43.9	7.46	56.17	10	1.045	0.0026974	3222.1	4161.1	6865.9	3467.3	4647.1	9356.8	High	High	High	High	High	High	1
FALSE	High	Master Protein	O76071	Probable cytosolic iron-sulfur protein assembly protein Ciao1	0	58.206	40	9	24	9	339	37.8	4.97	47.85	9	0.897	0.0202083	5457.3	1686.2	1469.3	5058.9	1641.7	1642.5	High	High	High	High	High	High	1
FALSE	High	Master Protein	P26447	Protein S100-A4	0	58.1	46	7	202	7	101	11.7	6.11	276.87	7	0.939	0.047018	44994.5	29701.1	35554.1	43637.8	30398.4	41986.5	High	High	High	High	High	High	1
FALSE	High	Master Protein	Q9NQ88	Fructose-2,6-bisphosphatase TIGAR	0	58.069	44	7	19	7	270	30	7.69	56.76	7	1.1	0.0343355	3480.8	2261.5	1157.2	3956	2579.8	1709.5	High	High	High	High	High	High	1
FALSE	High	Master Protein	P62249	40S ribosomal protein S16	0	57.891	45	9	107	9	146	16.4	10.21	136.54	9	0.827	0.00162376	35860.2	32411.4	40797.3	30653.5	28763.6	42886.1	High	High	High	High	High	High	1
FALSE	High	Master Protein	O43598-1	2'-deoxynucleoside 5'-phosphate N-hydrolase 1	0	56.808	52	5	31	5	174	19.1	5.05	73.31	5	1.208	0.00354914	2434	1165.1	364.7	3134.6	1493.2	571.8	High	High	High	High	High	High	1
FALSE	High	Master Protein	P40616	ADP-ribosylation factor-like protein 1	0	56.682	52	7	26	7	181	20.4	5.72	47.99	7	0.951	0.0383689	7920.8	2458.3	1257	7781.2	2429.3	1567.5	High	High	High	High	High	High	1
FALSE	High	Master Protein	Q96HY7	Probable 2-oxoglutarate dehydrogenase E1 component DHKTD1, mitochondrial	0	56.65	17	11	20	11	919	103	6.93	40.91	11	1.309	0.00957453	4431.8	1769.7	555.8	5914.5	2473.9	1021.4	High	High	High	High	High	High	1
FALSE	High	Master Protein	Q96EY8	Cob(I)yrinic acid a,c-diamide adenosyltransferase, mitochondrial	0	56.252	38	7	32	7	250	27.4	8.6	73.62	7	1.051	0.0461065	5584.8	2328.5	2415.7	6201	2614.2	3238.9	High	High	High	High	High	High	1
FALSE	High	Master Protein	Q13510	Acid ceramidase	0	55.681	30	11	36	11	395	44.6	7.62	70.45	11	1.324	0.00208563	3047	3686.2	2474.4	4168.8	5124.5	4370.3	High	High	High	High	High	High	1
FALSE	High	Master Protein	P61254	60S ribosomal protein L26	0	55.656	44	8	61	2	145	17.2	10.55	78.8	8	0.873	0.0212116	8090.7	14183.2	10628.7	7692.3	13230.9	12047.6	High	High	High	High	High	High	1
FALSE	High	Master Protein	P17096-1	High mobility group protein HMG-I/HMG-Y	0	55.276	49	5	71	5	107	11.7	10.32	98.42	5	1.351	0.00536111	6912	8118.8	4227.3	9353.7	11716	7765	High	High	High	High	High	High	1
FALSE	High	Master Protein	P63167	Dynein light chain 1, cytoplasmic	0	55.057	57	4	29	2	89	10.4	7.4	94.07	4	0.877	0.00422252	2498.3	4330	2204.9	2315.3	4042.6	2510.3	High	High	High	High	High	High	1
FALSE	High	Master Protein	P15529-2	Isoform B of Membrane cofactor protein	0	55.05	19	7	43	1	399	44.2	6.9	29.57	7	1.128	0.037362	2850	2124.3	2113.3	3320.5	2779.5	3069.7	High	High	High	High	High	High	1
FALSE	High	Master Protein	Q5SSJ5-1	Heterochromatin protein 1-binding protein 3	0	54.944	16	8	34	8	553	61.2	9.67	51.1	8	1.311	0.00485914	4841.2	1928.8	3157.1	6659.9	2581.5	5371.1	High	High	High	High	High	High	1
FALSE	High	Master Protein	P61960	Ubiquitin-fold modifier 1	0	54.82	68	4	17	4	85	9.1	9.31	74.61	4	1.027	0.0424136	682.3	1437.1	1202	732.9	1577.1	1588.9	High	High	High	High	High	High	1
FALSE	High	Master Protein	P82673-1	28S ribosomal protein S35, mitochondrial	0	54.423	49	12	30	12	323	36.8	8.24	49.26	12	1.13	0.0117171	2560.5	1894.4	1330.2	2988.4	2205.2	1950.3	High	High	High	High	High	High	1
FALSE	High	Master Protein	P07203	Glutathione peroxidase 1	0	53.824	52	8	29	8	203	22.1	6.55	43.92	8	1.252	0.0362276	4125.7	1689.4	1219.2	5334.5	2315	1787.9	High	High	High	High	High	High	1
FALSE	High	Master Protein	P25815	Protein S100-P	0	53.726	49	4	73	4	95	10.4	4.88	153.96	4	1.652	0.00353413	15989.4	10561.1	5959.6	28140.7	18634.8	11937.1	High	High	High	High	High	High	1	Methyl [K30]
FALSE	High	Master Protein	Q13610	Periodic tryptophan protein 1 homolog	0	53.575	23	9	22	9	501	55.8	4.77	57.76	9	0.875	0.0338225	2348.8	1474.6	501.8	2234.2	1335.8	569.7	High	High	High	High	High	High	1
FALSE	High	Master Protein	Q6NVY1	3-hydroxyisobutyryl-CoA hydrolase, mitochondrial	0	53.39	23	9	31	9	386	43.5	8.19	44.44	9	1.228	0.0164404	8098.4	2646.1	2460.5	9797.2	3628.7	3923	High	High	High	High	High	High	1
FALSE	High	Master Protein	P35268	60S ribosomal protein L22	0	53.319	51	4	66	4	128	14.8	9.19	155.27	4	0.833	0.0339239	10893.8	8380.8	10131.9	9695.9	6783.1	10949.2	High	High	High	High	High	High	1
FALSE	High	Master Protein	Q96JJ7-1	Protein disulfide-isomerase TMX3	0	53.275	24	9	27	9	454	51.8	4.91	47.64	9	1.112	0.00155059	4357.6	1909.1	815.6	5067.8	2264.1	1177.5	High	High	High	High	High	High	1
FALSE	High	Master Protein	P10606	Cytochrome c oxidase subunit 5B, mitochondrial	0	53.188	46	6	74	6	129	13.7	8.81	102.72	6	1.196	0.0057786	19624.4	14163.2	11167.9	24832.4	17673.9	17332.4	High	High	High	High	High	High	1
FALSE	High	Master Protein	Q9Y6B6	GTP-binding protein SAR1b	0	53.148	40	7	61	4	198	22.4	6.11	85	7	1.058	0.0150767	2473.2	549.5	947.8	2740.6	620.9	1287.4	High	High	High	High	High	High	1
FALSE	High	Master Protein	P08648	Integrin alpha-5	0	53.124	13	10	37	10	1049	114.5	5.77	36.4	10	1.282	0.00766237	2637.8	2330.8	2099.3	3751.5	3188.6	3492.6	High	High	High	High	High	High	1
FALSE	High	Master Protein	Q02388-1	Collagen alpha-1(VII) chain	0	52.946	9	14	21	14	2944	295	6.27	23.19	14	1.168	0.0421389	1515.3	414.1	1981.5	2009.7	516.7	2915.1	High	High	High	High	High	High	1
FALSE	High	Master Protein	Q9UBF2	Coatomer subunit gamma-2	0	52.922	13	9	38	6	871	97.6	5.81	95.11	9	1.321	0.0054501	2568.7	1112.3	1058.1	3506.4	1488.7	1832.7	High	High	High	High	High	High	1
FALSE	High	Master Protein	Q9BYJ9-1	YTH domain-containing family protein 1	0	52.82	23	11	26	6	559	60.8	8.79	34.05	11	0.909	0.0315999	673.8	476.9	582.9	632.6	457.2	715.4	High	High	High	High	High	High	1
FALSE	High	Master Protein	Q13243-1	Serine/arginine-rich splicing factor 5	0	52.68	28	8	37	7	272	31.2	11.59	73.75	8	0.886	0.0443793	1977	3377.7	2589.1	1927.9	3176	2978	High	High	High	High	High	High	1
FALSE	High	Master Protein	Q92783	signal transducing adapter molecule 1	0	52.668	23	9	21	9	540	59.1	4.82	57.37	9	1.118	0.0106763	5522	1301	1523.9	6380.4	1562.5	2147.7	High	High	High	High	High	High	1
FALSE	High	Master Protein	Q14139	ubiquitin conjugation factor e4 a	0	52.528	13	10	25	10	1066	122.5	5.24	49.29	10	1.093	0.0301259	1929	1406.2	2975.1	2243.6	1641.1	4113	High	High	High	High	High	High	1
FALSE	High	Master Protein	Q99878	Histone H2A type 1-J	0	52.525	34	5	85	3	128	13.9	10.89	208.53	5	2.29	0.000597287	2610.1	1844	3854	6175.2	4689.7	11100.7	High	High	High	High	High	High	1
FALSE	High	Master Protein	P60903	Protein S100-A10	0	52.192	18	3	84	3	97	11.2	7.37	190.56	3	1.069	0.00472177	18397.2	11026.6	14372.1	20154.4	12690.7	19938	High	High	High	High	High	High	1
FALSE	High	Master Protein	Q9NP58	ATP-binding cassette sub-family B member 6, mitochondrial	0	52.142	14	7	24	7	842	93.8	8.48	71.37	7	1.102	0.030578	1251.2	826.2	918.8	1425	981.6	1261.2	High	High	High	High	High	High	1
FALSE	High	Master Protein	Q92820	Gamma-glutamyl hydrolase	0	51.269	30	8	23	8	318	35.9	7.11	43.73	8	1.179	0.0359836	1017.6	291	2243.5	1335.2	351.2	3433.4	High	High	High	High	High	High	1
FALSE	High	Master Protein	Q15785	Mitochondrial import receptor subunit TOM34	0	51.241	44	11	37	11	309	34.5	8.98	112.87	11	0.845	0.025694	3773.4	4471.6	4266.7	3293.5	4319	4633.9	High	High	High	High	High	High	1
FALSE	High	Master Protein	P49366-1	deoxyhypusine synthase	0	51.012	29	7	16	7	369	40.9	5.36	34.36	7	1.13	0.0463003	1156.8	137.6	1512.8	1349.9	182.3	2192.3	High	High	High	High	High	High	1
FALSE	High	Master Protein	O75146	Huntingtin-interacting protein 1-related protein	0	50.963	11	10	20	9	1068	119.3	6.67	31.05	10	1.106	0.0126445	1983.7	368.4	1841.1	2222.6	444.1	2643.8	High	High	High	High	High	High	1
FALSE	High	Master Protein	Q9H0H5	Rac GTPase-activating protein 1	0	50.871	14	6	12	6	632	71	8.88	16.45	6	1.16	0.0136199	963.6	174.2	169.4	1123.5	223.3	255	High	High	High	High	High	High	1
FALSE	High	Master Protein	P50238	Cysteine-rich protein 1	0	50.791	73	5	57	5	77	8.5	8.75	73.91	5	0.768	0.0437304	15986	11383.1	15623.5	14292.2	8790.7	15568.4	High	High	High	High	High	High	1	Methyl [R68]
FALSE	High	Master Protein	O15305	Phosphomannomutase 2	0	50.651	43	10	49	10	246	28.1	6.77	62.41	10	1.093	0.00621079	4447.6	2190.7	2925	5023.2	2591.7	4102.3	High	High	High	High	High	High	1
FALSE	High	Master Protein	O00762	Ubiquitin-conjugating enzyme E2 C	0	50.62	39	5	22	5	179	19.6	7.37	50.19	5	0.774	0.00108442	2453	2902	1521.4	1969.1	2342.6	1527.9	High	High	High	High	High	High	1
FALSE	High	Master Protein	Q8IXT5	RNA-binding protein 12B	0	50.512	17	12	26	12	1001	118	6.81	21.23	12	0.919	0.00730615	5278.1	538.6	2406.7	5008.6	538.1	2855.9	High	High	High	High	High	High	1
FALSE	High	Master Protein	Q9H0W9	Ester hydrolase C11orf54	0	50.103	27	6	32	6	315	35.1	6.7	111.26	6	1.294	0.000582719	5964.2	3618.2	3693.8	7924.7	5077.3	6203.2	High	High	High	High	High	High	1
FALSE	High	Master Protein	Q8NBJ7-1	Sulfatase-modifying factor 2	0	50.045	30	7	75	7	301	33.8	8	142.8	7	1.327	0.000708952	12156.3	6219.5	7870.5	16663.1	9010.1	13522	High	High	High	High	High	High	1
FALSE	High	Master Protein	Q9H6E5	Speckle targeted PIP5K1A-regulated poly(A) polymerase	0	50.005	12	7	15	7	874	93.8	6.16	46.07	7	1.09	0.0315681	2040.8	1506.9	1151.9	2394.8	1754.9	1602.6	High	High	High	High	High	High	1
FALSE	High	Master Protein	Q92979	Ribosomal RNA small subunit methyltransferase Nep1	0	49.896	54	10	28	10	244	26.7	9.17	32.15	10	1.074	0.0483265	2800.4	392.3	1636.8	3107.7	467.7	2232.5	High	High	High	High	High	High	1
FALSE	High	Master Protein	P05161	Ubiquitin-like protein ISG15	0	49.896	52	7	43	7	165	17.9	7.44	100.9	7	1.474	0.00253453	6873.4	8185.5	9586	10032	12884.7	18772.2	High	High	High	High	High	High	1
FALSE	High	Master Protein	Q13309-1	S-phase kinase-associated protein 2	0	49.769	27	7	18	7	424	47.7	7.11	55.66	7	0.86	0.0443459	2342.6	1793.5	720.1	2081.4	1759.4	771.4	High	High	High	High	High	High	1
FALSE	High	Master Protein	P06865	Beta-hexosaminidase subunit alpha	0	49.614	22	10	28	10	529	60.7	5.16	48.54	10	1.226	0.00434524	4407.3	3256	2400.3	5771.6	4207.6	3818.3	High	High	High	High	High	High	1
FALSE	High	Master Protein	O00754	Lysosomal alpha-mannosidase	0	49.375	13	11	27	11	1011	113.7	7.28	62.49	11	1.201	0.0134326	1393	2220.8	2942.6	1672	2849.8	4784.5	High	High	High	High	High	High	1
FALSE	High	Master Protein	O95376	E3 ubiquitin-protein ligase ARIH2	0	49.33	21	7	17	7	493	57.8	5.63	42.79	7	1.111	0.035382	1321.2	3602.6	2318.3	1603	4275.2	3276.2	High	High	High	High	High	High	1
FALSE	High	Master Protein	Q9NPD8	Ubiquitin-conjugating enzyme E2 T	0	49.147	41	8	30	8	197	22.5	7.99	61.19	8	0.864	0.00585661	2298	4781.3	4351.7	2064.1	4410.9	4724.4	High	High	High	High	High	High	1
FALSE	High	Master Protein	Q8TAE8	Growth arrest and DNA damage-inducible proteins-interacting protein 1	0	49.144	39	6	23	6	222	25.4	10.02	61.89	6	1.059	0.0364999	3931.2	2876.7	2679.2	4301	3241	3826.3	High	High	High	High	High	High	1
FALSE	High	Master Protein	Q8TC07-3	Isoform 3 of TBC1 domain family member 15	0	48.951	17	10	31	10	682	78.5	5.35	74.96	10	1.211	0.000420019	2747	2046.4	2462.6	3397	2647.6	3869.1	High	High	High	High	High	High	1
FALSE	High	Master Protein	Q9NR28-1	Diablo homolog, mitochondrial	0	48.849	46	8	20	8	239	27.1	5.9	56.62	8	1.176	0.0312001	4593.7	1828.2	554.8	5821.2	2296.8	800.5	High	High	High	High	High	High	1
FALSE	High	Master Protein	P49207	60S ribosomal protein L34	0	48.408	42	6	100	6	117	13.3	11.47	68.72	6	0.877	0.0355708	15901.8	13069.3	11648.5	14402.2	12436.2	12236.8	High	High	High	High	High	High	1
FALSE	High	Master Protein	P61353	60S ribosomal protein L27	0	48.276	43	6	56	6	136	15.8	10.56	39.04	6	0.869	0.0231012	22954.9	11488	24072.3	19483	10908.2	27155.1	High	High	High	High	High	High	1
FALSE	High	Master Protein	O96019-1	Actin-like protein 6A	0	48.248	32	9	27	6	429	47.4	5.6	56.73	9	1.275	0.00654564	3084.5	1398.1	1171.9	4313.7	1903.7	1926.4	High	High	High	High	High	High	1
FALSE	High	Master Protein	P42785-1	lysosomal Pro-X carboxypeptidase	0	48.163	17	6	21	6	496	55.8	7.21	55.57	6	1.55	0.0152711	2674.5	1625.6	3157	4283.4	2799.5	5579.1	High	High	High	High	High	High	1
FALSE	High	Master Protein	O75312	Zinc finger protein ZPR1	0	47.941	28	11	42	11	459	50.9	4.73	58.29	11	1.098	0.0281682	4369.6	2733.3	4675.7	4944.7	3391	6663.8	High	High	High	High	High	High	1
FALSE	High	Master Protein	Q8NFH4	Nucleoporin Nup37	0	47.783	28	8	20	8	326	36.7	5.92	36.45	8	0.909	0.0152802	2331.1	2828.5	520.2	2243.5	2705.5	613.7	High	High	High	High	High	High	1
FALSE	High	Master Protein	Q96T76-1	MMS19 nucleotide excision repair protein homolog	0	47.612	15	10	25	10	1030	113.2	6.35	36.38	10	1.038	0.0120827	3857.2	2154.7	904.8	4137.4	2423	1218.8	High	High	High	High	High	High	1
FALSE	High	Master Protein	Q9H479	fructosamine-3-kinase	0	47.325	25	6	26	6	309	35.1	7.55	58.3	6	1.107	0.0167675	5666.9	3384.7	3524.7	6480.2	4003.2	4888.2	High	High	High	High	High	High	1
FALSE	High	Master Protein	Q9H857-2	Isoform 2 of 5'-nucleotidase domain-containing protein 2	0	47.164	21	8	17	8	557	64.1	7.74	36.59	8	0.886	0.024155	1540.5	780.8	1575	1410	758.1	1734.3	High	High	High	High	High	High	1
FALSE	High	Master Protein	Q9UM54-6	Isoform 6 of Unconventional myosin-VI	0	47.151	10	11	16	11	1285	148.6	8.56	20.83	11	1.15	0.0201306	1596.3	1074.2	389.8	1923.7	1258.8	581.8	High	High	High	High	High	High	1
FALSE	High	Master Protein	P18754-1	Regulator of chromosome condensation	0	46.991	22	6	18	6	421	44.9	7.52	19.73	6	1.299	0.020825	1875.4	981.4	501	2515.9	1288.3	915.7	High	High	High	High	High	High	1
FALSE	High	Master Protein	O60869-1	Endothelial differentiation-related factor 1	0	46.424	59	11	50	11	148	16.4	9.95	52.4	11	0.95	0.033802	19466.4	10457.8	9259.6	19259	10320.2	11418.9	High	High	High	High	High	High	1
FALSE	High	Master Protein	Q9NPQ8	Synembryn-A	0	46.411	22	9	26	9	531	59.7	5.33	59.28	9	0.854	0.0469732	3136.3	1915.6	2492.8	2683.7	1887.3	2763.6	High	High	High	High	High	High	1
FALSE	High	Master Protein	Q15796-1	Mothers against decapentaplegic homolog 2	0	46.387	19	6	19	5	467	52.3	6.58	47.96	6	1.193	0.0469774	2072.7	588.9	1069.2	2555.5	753.8	1503.9	High	High	High	High	High	High	1
FALSE	High	Master Protein	Q8N1G2	Cap-specific mRNA (nucleoside-2'-O-)-methyltransferase 1	0	46.127	15	10	27	10	835	95.3	7.05	26.2	10	0.95	0.0302444	825.9	1983.6	805.2	810.7	1995	1012.6	High	High	High	High	High	High	1
FALSE	High	Master Protein	Q96P11-2	Isoform 2 of Probable 28S rRNA (cytosine-C(5))-methyltransferase	0	45.748	31	12	25	12	466	50.4	9.03	36.75	12	0.947	0.0280429	1164.1	4384.8	3250.8	1156.1	4433.7	3924.5	High	High	High	High	High	High	1
FALSE	High	Master Protein	Q99541	perilipin-2	0	45.74	26	8	12	8	437	48	6.8	34.25	8	1.313	0.00408016	1314.7	566.1	568.9	1782.8	827.5	950.9	High	High	High	High	High	High	1
FALSE	High	Master Protein	Q9NY93	Probable ATP-dependent RNA helicase DDX56	0	45.697	19	9	27	9	547	61.6	9.26	35.22	9	0.753	0.0412776	3861.1	4786.4	3472.6	3003.9	4371.7	3202.3	High	High	High	High	High	High	1
FALSE	High	Master Protein	Q9NR46	Endophilin-B2	0	45.521	29	11	65	10	395	43.9	5.99	96.53	11	1.14	0.00663671	6208.7	8108.8	4382.2	7311.8	9693.8	6606.1	High	High	High	High	High	High	1
FALSE	High	Master Protein	Q13586	stromal interaction molecule 1	0	45.291	19	10	22	10	685	77.4	6.67	48.17	10	1.146	0.00320649	4201	3234.8	2542.6	4973.8	3895.8	3818.8	High	High	High	High	High	High	1
FALSE	High	Master Protein	P19174-1	1-phosphatidylinositol 4,5-bisphosphate phosphodiesterase gamma-1	0	44.909	8	8	23	8	1290	148.4	6.05	51.8	8	0.942	0.0305959	6707.4	1311.8	1470.2	6527.1	1296.8	1832	High	High	High	High	High	High	1
FALSE	High	Master Protein	O15400	Syntaxin-7	0	44.826	29	6	21	6	261	29.8	5.55	38.8	6	1.164	0.0327197	3415.2	1961.3	1160.1	4184.6	2439.4	1642.6	High	High	High	High	High	High	1
FALSE	High	Master Protein	O95671-1	N-acetylserotonin O-methyltransferase-like protein	0	44.758	21	10	17	10	621	68.8	6.07	39.52	10	1.656	0.0226746	899	1045.6	2255.6	1599.2	1849.3	4021.2	High	High	High	High	High	High	1
FALSE	High	Master Protein	P52569-1	cationic amino acid transporter 2	0	44.46	11	6	20	5	658	71.6	7.28	55.45	6	1.182	0.0474464	338.3	907.9	2131.4	413.7	1146.3	2981.9	High	High	High	High	High	High	1
FALSE	High	Master Protein	Q9NQT5	exosome complex component RRP40	0	44.438	32	5	13	5	275	29.6	8.1	42.59	5	1.159	0.035022	1953.1	1019.1	635.3	2408.7	1188	955.6	High	High	High	High	High	High	1
FALSE	High	Master Protein	P35244	Replication protein A 14 kDa subunit	0	44.364	61	5	25	5	121	13.6	5.08	85.02	5	1.199	0.0130763	3217.7	2407.8	2037.7	4182	3084.6	3088.1	High	High	High	High	High	High	1
FALSE	High	Master Protein	O94888	UBX domain-containing protein 7	0	44.246	19	8	21	8	489	54.8	5.16	28.6	8	1.221	0.0256985	2231.5	1284.2	271.6	2815.6	1703.2	398	High	High	High	High	High	High	1
FALSE	High	Master Protein	Q9NZ45	CDGSH iron-sulfur domain-containing protein 1	0	44.215	44	4	26	4	108	12.2	9.09	84.27	4	1.183	0.00252458	4102.5	4218.7	3395.6	5043.9	5329.2	5104.2	High	High	High	High	High	High	1
FALSE	High	Master Protein	O15511-1	Actin-related protein 2/3 complex subunit 5	0	43.776	30	4	14	4	151	16.3	5.67	45.06	4	1.115	0.0237658	193.5	1326.3	1545.7	214.4	1601.8	2236.6	High	High	High	High	High	High	1
FALSE	High	Master Protein	Q5T3I0	G patch domain-containing protein 4	0	43.188	22	7	14	7	446	50.4	9.63	23.32	7	0.832	0.0481887	1224.3	901	1265.7	1052.2	834.8	1215	High	High	High	High	High	High	1
FALSE	High	Master Protein	P26885	Peptidyl-prolyl cis-trans isomerase FKBP2	0	43.182	63	7	22	7	142	15.6	9.13	55.27	7	1.123	0.0329712	5643.6	3533.6	1734.1	6856.2	4239.8	2449	High	High	High	High	High	High	1
FALSE	High	Master Protein	Q9Y277	Voltage-dependent anion-selective channel protein 3	0	42.848	25	6	25	5	283	30.6	8.66	38.09	6	1.204	0.0308993	3111.4	3260.8	679.8	3610.3	4193.7	1103.7	High	High	High	High	High	High	1
FALSE	High	Master Protein	Q8NI22	Multiple coagulation factor deficiency protein 2	0	42.494	28	2	38	2	146	16.4	4.63	124.98	2	1.346	0.00647496	5938.7	2097.1	2140.5	8713.7	3015.9	3626.2	High	High	High	High	High	High	1
FALSE	High	Master Protein	P08397-1	porphobilinogen deaminase	0	42.266	32	9	30	9	361	39.3	7.18	40.64	9	1.143	0.0251193	8692.4	1259.4	1381.3	10260.5	1493.9	2151.2	High	High	High	High	High	High	1
FALSE	High	Master Protein	P61916	Epididymal secretory protein E1	0	42.079	43	5	21	5	151	16.6	7.65	39.67	5	1.209	0.0144138	3125.9	1718.1	1949.1	3803.8	2218.9	3234.9	High	High	High	High	High	High	1
FALSE	High	Master Protein	Q9H788	SH2 domain-containing protein 4A	0	42.03	23	9	16	9	454	52.7	8.06	43.65	9	0.982	0.0175784	1766.5	3111.7	1735.6	1794.2	3264.6	2195.6	High	High	High	High	High	High	1
FALSE	High	Master Protein	Q71UM5	40S ribosomal protein S27-like	0	41.888	38	3	32	1	84	9.5	9.45	55.72	3	1.108	0.0205986	1128.9	931.6	3420.1	1292.9	1102.3	4729.7	High	High	High	High	High	High	1
FALSE	High	Master Protein	Q9Y547	Intraflagellar transport protein 25 homolog	0	41.715	33	3	17	3	144	16.3	5.03	44.58	3	1.106	0.0132446	2502.4	4431.4	1868.2	2859.9	5165.3	2758.6	High	High	High	High	High	High	1
FALSE	High	Master Protein	P17050	alpha-N-acetylgalactosaminidase	0	41.582	17	5	18	5	411	46.5	5.19	36.61	5	1.342	0.0198498	857.6	896.3	887.6	1189.4	1467.1	1517.7	High	High	High	High	High	High	1
FALSE	High	Master Protein	Q13685	angio-associated migratory cell protein	0	41.39	18	6	14	6	434	46.7	4.42	37.46	6	0.896	0.0130299	2018	747.1	2456.7	1917	703.5	2856.2	High	High	High	High	High	High	1
FALSE	High	Master Protein	O00186	syntaxin-binding protein 3	0	41.289	17	9	27	9	592	67.7	7.8	37.21	9	1.062	0.04452	2706.1	3433.6	561.8	2969	3984.7	756.9	High	High	High	High	High	High	1
FALSE	High	Master Protein	P62277	40S ribosomal protein S13	0	40.864	50	8	96	8	151	17.2	10.54	176.62	8	0.869	0.00191713	32620.1	40818.9	23454.5	29296.4	37988.8	25992.9	High	High	High	High	High	High	1
FALSE	High	Master Protein	P29218-1	Inositol monophosphatase 1	0	40.85	32	7	33	7	277	30.2	5.26	58.73	7	1.12	0.0491443	5636.7	2896.5	3105.4	6544.3	3465.1	4239	High	High	High	High	High	High	1
FALSE	High	Master Protein	P18077	60S ribosomal protein L35a	0	40.834	52	7	67	7	110	12.5	11.06	82.17	7	0.901	0.0165669	19742.5	20089.5	18377.3	18909.7	19325.9	21149.3	High	High	High	High	High	High	1
FALSE	High	Master Protein	O14773	Tripeptidyl-peptidase 1	0	40.594	14	5	24	5	563	61.2	6.48	73.49	5	1.377	0.000669651	4213.9	3231	3439.1	5853.5	4757.4	6144.9	High	High	High	High	High	High	1
FALSE	High	Master Protein	P30047	GTP cyclohydrolase 1 feedback regulatory protein	0	40.384	70	3	11	3	84	9.7	6.54	41.8	3	1.145	0.00428355	1023.9	620.3	493.2	1214.8	758.5	715.7	High	High	High	High	High	High	1
FALSE	High	Master Protein	Q9NPJ3-1	Acyl-coenzyme A thioesterase 13	0	40.274	38	4	22	4	140	15	9.14	33.97	4	1.148	0.0235297	7302.5	3460.2	6816.8	8657.6	4579.4	10155.1	High	High	High	High	High	High	1
FALSE	High	Master Protein	P09001	39S ribosomal protein L3, mitochondrial	0	40.217	27	8	26	8	348	38.6	9.48	31.86	8	0.906	0.0101797	6772.1	5924.3	3130.9	6288.1	5730.7	3769.3	High	High	High	High	High	High	1
FALSE	High	Master Protein	Q02252	Methylmalonate-semialdehyde dehydrogenase [acylating], mitochondrial	0	40.184	15	8	22	8	535	57.8	8.5	31.23	8	1.255	0.0149048	1106.9	595.8	715	1435.7	853.4	1125.7	High	High	High	High	High	High	1
FALSE	High	Master Protein	Q9BPW8	Protein NipSnap homolog 1	0	40.043	40	8	22	7	284	33.3	9.31	42.81	8	1.303	0.0374325	3574.4	4430	3365.3	5485.9	5788.4	5692.1	High	High	High	High	High	High	1
FALSE	High	Master Protein	P05114	Non-histone chromosomal protein HMG-14	0	39.978	43	4	22	4	100	10.7	9.6	17.22	4	1.529	0.0278961	1695.9	2614.1	1644.2	2372.6	4269.2	3721.1	High	High	High	High	High	High	1
FALSE	High	Master Protein	Q99543-1	dnaJ homolog subfamily C member 2	0	39.852	20	10	18	10	621	72	8.7	25.41	10	0.884	0.0307407	2616.5	969.9	684.7	2389.6	967.8	782.5	High	High	High	High	High	High	1
FALSE	High	Master Protein	O75531	Barrier-to-autointegration factor	0	39.265	57	4	24	4	89	10.1	6.09	52.1	4	1.374	0.00898777	3969.5	868.4	634.2	5495.5	1382.8	1131.2	High	High	High	High	High	High	1
FALSE	High	Master Protein	O15126-1	Secretory carrier-associated membrane protein 1	0	39.209	25	5	12	5	338	37.9	7.42	41.17	5	1.24	0.00178934	1313.8	1243.4	1261	1683.5	1667.3	1991.7	High	High	High	High	High	High	1
FALSE	High	Master Protein	P05165-1	Propionyl-CoA carboxylase alpha chain, mitochondrial	0	38.644	15	9	21	9	728	80	7.52	39.56	9	1.453	0.0280423	1405.5	1559.3	1285.7	2109.4	2606.5	2122.8	High	High	High	High	High	High	1
FALSE	High	Master Protein	Q92520	Protein FAM3C	0	38.089	34	6	19	6	227	24.7	8.29	42.26	6	1.103	0.0275928	2603.7	3322.7	2298.1	2966	3975.4	3171.3	High	High	High	High	High	High	1
FALSE	High	Master Protein	Q8IU81	Interferon regulatory factor 2-binding protein 1	0	38.038	21	9	13	9	584	61.6	8.18	27.18	9	0.919	0.0471041	853.1	1437	1320.3	844.6	1409.9	1551.7	High	High	High	High	High	High	1
FALSE	High	Master Protein	Q14353-1	guanidinoacetate N-methyltransferase	0	37.967	27	4	20	4	236	26.3	6.14	62.74	4	1.142	0.0213032	3483.5	2272.5	1421.2	4029.6	2772.3	2218.1	High	High	High	High	High	High	1
FALSE	High	Master Protein	P62745	Rho-related GTP-binding protein RhoB	0	37.85	32	5	28	4	196	22.1	5.24	47.55	5	1.109	0.02016	565.3	868.2	560.4	647	1028.8	849.4	High	High	High	High	High	High	1
FALSE	High	Master Protein	Q9NWM8	Peptidyl-prolyl cis-trans isomerase FKBP14	0	37.186	42	8	18	8	211	24.2	6.07	46.1	8	1.267	0.00272679	1760.8	2545.5	2757.5	2303.9	3446.8	4377.3	High	High	High	High	High	High	1
FALSE	High	Master Protein	Q71UI9-1	Histone H2A.V	0	37.153	24	3	53	2	128	13.5	10.58	123.02	3	1.372	0.0236742	10456	7204.4	4956.9	13234.4	10558.7	9179.2	High	High	High	High	High	High	1
FALSE	High	Master Protein	Q8TED0	U3 small nucleolar RNA-associated protein 15 homolog	0	36.907	18	7	14	7	518	58.4	9.11	29.2	7	1.148	0.0467314	3952.4	1560.5	2920.1	4686.6	1922.7	4037.6	High	High	High	High	High	High	1
FALSE	High	Master Protein	Q13642-1	Isoform 1 of Four and a half LIM domains protein 1	0	36.598	19	5	26	5	280	31.9	8.32	58.13	5	1.209	0.0104053	4169.9	3413	1517.8	5494.5	4340.7	2382.3	High	High	High	High	High	High	1
FALSE	High	Master Protein	O15155	BET1 homolog	0	36.387	51	3	19	3	118	13.3	9.06	60.76	3	1.141	0.00229059	2629.2	2366.4	2831.5	3144.5	2884.8	4161.8	High	High	High	High	High	High	1
FALSE	High	Master Protein	O15173	Membrane-associated progesterone receptor component 2	0	36.273	36	7	16	6	223	23.8	4.88	23.1	7	1.346	0.0398263	793.3	489.4	1322.9	1154.1	703.5	2014.7	High	High	High	High	High	High	1
FALSE	High	Master Protein	Q99643	Succinate dehydrogenase cytochrome b560 subunit, mitochondrial	0	35.54	22	3	23	3	169	18.6	9.69	66.65	3	1.186	0.00229626	4804.8	3285.2	5685.2	5889.5	4073.9	8785.2	High	High	High	High	High	High	1
FALSE	High	Master Protein	P47985	cytochrome b-c1 complex subunit Rieske, mitochondrial	0	35.331	38	7	32	7	274	29.6	8.32	43.02	7	1.165	0.0341819	1965.1	4204.3	1943.1	2417.1	4900.5	2938.8	High	High	High	High	High	High	1
FALSE	High	Master Protein	Q99627-1	COP9 signalosome complex subunit 8	0	35.315	35	5	29	5	209	23.2	5.38	43.09	5	1.11	0.0390985	2220.4	1382	881.8	2676.5	1593.7	1270	High	High	High	High	High	High	1	Methyl [Q195]; Phospho [S183(100)]
FALSE	High	Master Protein	P42771-1	cyclin-dependent kinase inhibitor 2A	0	35.146	34	4	31	4	156	16.5	5.81	99.83	4	0.766	0.0470717	3521.3	5996.5	4682.5	2788.2	4703.4	5322.2	High	High	High	High	High	High	1
FALSE	High	Master Protein	P14854	Cytochrome c oxidase subunit 6B1	0	35.126	57	4	42	4	86	10.2	7.05	60.18	4	1.113	0.0102951	4954.9	4055.6	3391	5856.9	4767.8	4900.2	High	High	High	High	High	High	1
FALSE	High	Master Protein	P35080-2	Isoform IIb of Profilin-2	0	34.996	49	6	36	3	140	15.1	6.1	40.96	6	1.108	0.0129996	5771.9	1329.7	2243	6491	1574.2	3303.6	High	High	High	High	High	High	1
FALSE	High	Master Protein	Q9Y2V7-1	Conserved oligomeric Golgi complex subunit 6	0	34.99	21	10	12	10	657	73.2	5.76	21.9	10	1.132	0.000660534	853.4	534.3	604.9	998.3	645.6	897.2	High	High	High	High	High	High	1
FALSE	High	Master Protein	Q9C0B1-1	alpha-ketoglutarate-dependent dioxygenase FTO	0	34.954	19	9	19	9	505	58.2	5.22	23.36	9	1.294	0.00962659	2275.5	1143.7	790.6	2945.5	1580.7	1406.6	High	High	High	High	High	High	1
FALSE	High	Master Protein	Q8WU90	Zinc finger CCCH domain-containing protein 15	0	34.821	18	8	18	8	426	48.6	5.31	31.3	8	0.949	0.0342884	2993.7	3973.9	2975.7	2996	4028.3	3623.1	High	High	High	High	High	High	1
FALSE	High	Master Protein	Q9BV44	THUMP domain-containing protein 3	0	34.557	17	6	14	6	507	57	6.37	30.73	6	0.922	0.0263203	3094.6	2092.9	1875.5	3026.7	2023.9	2244.1	High	High	High	High	High	High	1
FALSE	High	Master Protein	O60264	SWI/SNF-related matrix-associated actin-dependent regulator of chromatin subfamily A member 5	0	34.466	10	10	18	10	1052	121.8	8.09	29.93	10	1.262	0.0183014	2224.8	674.7	830.3	2835.6	909.4	1491	High	High	High	High	High	High	1
FALSE	High	Master Protein	O75608	Acyl-protein thioesterase 1	0	34.232	36	6	24	6	230	24.7	6.77	19.55	6	1.105	0.016354	4550.6	3073.2	2033.4	5197.2	3505.3	2915.4	High	High	High	High	High	High	1
FALSE	High	Master Protein	O75323-1	Protein NipSnap homolog 2	0	34.212	20	5	21	4	286	33.7	9.36	58.61	5	1.211	0.0154497	4806.9	2171.7	2845.6	6013.7	2821	4200.6	High	High	High	High	High	High	1
FALSE	High	Master Protein	P35754	Glutaredoxin-1	0	33.964	58	4	14	4	106	11.8	8.09	30.11	4	1.223	0.0478534	3249.4	2274.8	1285.5	4106.5	2797.9	2274.1	High	High	High	High	High	High	1
FALSE	High	Master Protein	Q99747	Gamma-soluble NSF attachment protein	0	33.735	28	10	17	10	312	34.7	5.41	21.06	10	1.111	0.0104708	4639.9	1719	1814.1	5325.2	2064.4	2554.5	High	High	High	High	High	High	1
FALSE	High	Master Protein	Q0VDF9	Heat shock 70 kDa protein 14	0	33.668	25	9	13	9	509	54.8	5.59	12.56	9	0.848	0.0296477	1422.4	612.9	528.7	1333.9	555.5	571.8	High	High	High	High	High	High	1
FALSE	High	Master Protein	Q9NP97	Dynein light chain roadblock-type 1	0	33.553	51	3	14	3	96	10.9	7.25	25.45	3	1.089	0.0498178	687.8	1915.5	1755	816.9	2182	2481.2	High	High	High	High	High	High	1
FALSE	High	Master Protein	O94967-1	WD repeat-containing protein 47	0	33.435	9	6	10	6	919	101.9	5.94	20.6	6	1.186	0.0296651	2103.5	416.7	1123.3	2577.6	539	1613.4	High	High	High	High	High	High	1
FALSE	High	Master Protein	Q7L266	isoaspartyl peptidase/L-asparaginase	0	33.223	16	4	17	4	308	32	6.24	32.95	4	1.309	0.000102746	2024.1	1085	1534.8	2744.7	1517.4	2590.8	High	High	High	High	High	High	1
FALSE	High	Master Protein	O00534	von Willebrand factor A domain-containing protein 5A	0	33.193	13	7	17	7	786	86.4	6.58	26.24	7	1.099	0.00717902	115.3	2588.7	549.8	130.9	3039.5	805.2	High	High	High	High	High	High	1
FALSE	High	Master Protein	Q9BTT6	Leucine-rich repeat-containing protein 1	0	33.134	17	6	17	5	524	59.2	5.02	56.64	6	1.118	0.0225128	1656.7	246.5	1329	2006.6	294.4	1900.7	High	High	High	High	High	High	1
FALSE	High	Master Protein	O75964	ATP synthase subunit g, mitochondrial	0	33.083	33	4	31	4	103	11.4	9.64	50.5	4	1.126	0.0414335	10061.8	4096.3	4906.4	12105.4	4928.6	6829.5	High	High	High	High	High	High	1
FALSE	High	Master Protein	Q92882	osteoclast-stimulating factor 1	0	32.767	27	4	12	4	214	23.8	5.68	35.89	4	1.228	0.0180665	3670.6	2287.4	1489.6	4658.4	2825.4	2447.7	High	High	High	High	High	High	1
FALSE	High	Master Protein	P15586	N-acetylglucosamine-6-sulfatase	0	32.664	17	7	23	7	552	62	8.31	37.87	7	1.357	0.0181379	755.5	2953.2	2515.8	1137.6	3980.4	4431.7	High	High	High	High	High	High	1
FALSE	High	Master Protein	O15234	Protein CASC3	0	32.621	11	6	15	6	703	76.2	6.48	33.93	6	0.739	0.0138527	1385.7	1750.6	374.2	1058.2	1227.5	360.8	High	High	High	High	High	High	1	Phospho [S10(50); T13(50)]
FALSE	High	Master Protein	P62913	60S ribosomal protein L11	0	32.54	21	4	48	4	178	20.2	9.6	90.95	4	0.926	0.00523896	24291.6	7996.8	14317.2	23608.5	7909.8	17214.8	High	High	High	High	High	High	1
FALSE	High	Master Protein	Q14739	Lamin-B receptor	0	32.534	16	8	18	8	615	70.7	9.36	21.47	8	0.878	0.00125979	1496.6	1896.8	1400.3	1357	1765.3	1608.9	High	High	High	High	High	High	1
FALSE	High	Master Protein	Q9HD26-1	Golgi-associated PDZ and coiled-coil motif-containing protein	0	32.518	25	9	15	9	462	50.5	5.92	17.49	9	0.876	0.0215501	1630.7	859	555	1476.1	755.2	636.5	High	High	High	High	High	High	1
FALSE	High	Master Protein	P62851	40S ribosomal protein S25	0	32.431	44	8	49	8	125	13.7	10.11	101.92	8	0.891	0.0396811	12419.7	14947.8	18142.9	11491.5	13072.7	20983.4	High	High	High	High	High	High	1
FALSE	High	Master Protein	Q9BVL2	Nucleoporin p58/p45	0	32.069	13	6	12	6	599	60.9	9.33	30.37	6	1.062	0.0472316	522.4	2826.7	2197.2	603.5	3207.8	3024.5	High	High	High	High	High	High	1
FALSE	High	Master Protein	P02647	Apolipoprotein A-I	0	32.012	12	3	31	2	267	30.8	5.76	86.57	3	3.209	0.00695632	2313.5	1451.5	1117	7861.8	4976.2	3586	High	High	High	High	High	High	1	Methyl [Q129]
FALSE	High	Master Protein	Q9NX14-1	NADH dehydrogenase [ubiquinone] 1 beta subcomplex subunit 11, mitochondrial	0	31.868	38	4	20	4	153	17.3	5.22	28.03	4	0.927	0.021996	3723.6	1768.6	1304.3	3566.7	1793.5	1548.1	High	High	High	High	High	High	1
FALSE	High	Master Protein	Q9NVA2-1	Septin-11	0	31.657	13	5	9	3	429	49.4	6.81	22.64	5	1.114	0.0157121	1140	1368.9	1504	1312.1	1628.1	2278.5	High	High	High	High	High	High	1
FALSE	High	Master Protein	P19404	NADH dehydrogenase [ubiquinone] flavoprotein 2, mitochondrial	0	31.656	24	5	17	5	249	27.4	8.06	31.62	5	1.213	0.0126273	515.7	2598.5	1308.5	646.5	3217.6	2117.2	High	High	High	High	High	High	1
FALSE	High	Master Protein	Q01081	Splicing factor U2AF 35 kDa subunit	0	31.628	30	5	17	5	240	27.9	8.81	17.6	5	0.855	0.0347304	1459.7	1256.3	2448.4	1267.5	1230.5	2717.4	High	High	High	High	High	High	1	Methyl [K39; Q44]
FALSE	High	Master Protein	P62314	Small nuclear ribonucleoprotein Sm D1	0	31.581	35	3	60	3	119	13.3	11.56	104.94	3	1.057	0.0481495	1864.4	4253.6	4656.5	2035.7	4868.5	6222.9	High	High	High	High	High	High	1
FALSE	High	Master Protein	Q9BY42	protein RTF2 homolog	0	31.492	16	4	16	4	306	33.9	8.59	16.05	4	0.712	0.0304097	1742.9	2079.9	2030.3	1456.6	1582	1755.3	High	High	High	High	High	High	1
FALSE	High	Master Protein	Q96CU9	FAD-dependent oxidoreductase domain-containing protein 1	0	31.348	20	7	19	7	486	53.8	7.78	32.28	7	1.189	0.0267025	1488.9	1656.3	2402.5	1829.5	2161	3479	High	High	High	High	High	High	1
FALSE	High	Master Protein	Q86Y82	Syntaxin-12	0	31.341	28	6	9	6	276	31.6	5.59	26.71	6	1.287	0.00249076	736.5	1316.7	222.3	961.1	1856.3	371.2	High	High	High	High	High	High	1
FALSE	High	Master Protein	Q5T0N5-1	Formin-binding protein 1-like	0	31.326	9	4	12	4	605	70	6.64	25	4	1.222	0.0430956	1069.9	93.8	34.3	1372.8	110.6	54.4	High	High	High	High	High	High	1
FALSE	High	Master Protein	Q8IYU8	calcium uptake protein 2, mitochondrial	0	31.252	16	5	9	5	434	49.6	9.09	13.91	5	1.15	0.0092382	1045.2	531.6	363.5	1242	649.9	565.6	High	High	High	High	High	High	1
FALSE	High	Master Protein	Q9UBV2	Protein sel-1 homolog 1	0	31.137	10	5	17	5	794	88.7	5.39	39.97	5	1.128	0.0343433	3441.8	278.8	1162.2	4345.3	334.2	1700.9	High	High	High	High	High	High	1
FALSE	High	Master Protein	Q96FS4	signal-induced proliferation-associated protein 1	0	31.078	9	6	15	6	1042	112.1	6.6	14.38	6	1.137	0.0481327	37.7	248.1	1108.7	47.1	288.4	1636.3	High	High	High	High	High	High	1
FALSE	High	Master Protein	Q6IA86-1	elongator complex protein 2	0	30.356	10	7	11	7	826	92.4	5.96	12.97	7	1.114	0.00514362	342.3	799.4	1318.9	386.6	951.6	1918	High	High	High	High	High	High	1
FALSE	High	Master Protein	Q9H4A5	Golgi phosphoprotein 3-like	0	30.212	22	5	18	3	285	32.7	5.83	17.29	5	1.029	0.0295906	322.8	631.5	507.3	343	691.5	687.4	High	High	High	High	High	High	1
FALSE	High	Master Protein	P04424	argininosuccinate lyase	0	30.084	19	7	11	7	464	51.6	6.48	31.54	7	1.171	0.0377588	1240.9	3200.4	1928.2	1494.5	4488.7	2930.5	High	High	High	High	High	High	1
FALSE	High	Master Protein	Q8NDH3	Probable aminopeptidase NPEPL1	0	30.064	17	7	24	7	523	55.8	6.87	60.28	7	1.435	0.0459192	678.9	509.9	868.5	844.1	781.7	1726.2	High	High	High	High	High	High	1
FALSE	High	Master Protein	P62330	ADP-ribosylation factor 6	0	29.976	34	5	17	4	175	20.1	8.95	27.95	5	1.105	0.0382528	2381.1	1406.3	1641.5	2718.2	1586.3	2388.5	High	High	High	High	High	High	1
FALSE	High	Master Protein	Q9NPD3	Exosome complex component Rrp41	0	29.787	24	5	21	5	245	26.4	6.52	53.18	5	1.099	0.0341393	3327	1926.4	3435	3779	2367.5	4800.6	High	High	High	High	High	High	1
FALSE	High	Master Protein	Q9Y6M0-1	Testisin	0	29.658	16	4	14	4	314	34.9	7.62	23.52	4	0.767	0.0201313	1624.9	4721.6	1503.6	1287.6	4273.5	1493.7	High	High	High	High	High	High	1
FALSE	High	Master Protein	Q9BZX2-1	Uridine-cytidine kinase 2	0	29.646	23	5	29	5	261	29.3	6.7	32.57	5	0.709	0.00199982	4798	2821.1	3603.2	3581.4	2064.3	3316.9	High	High	High	High	High	High	1
FALSE	High	Master Protein	P50583	Bis(5'-nucleosyl)-tetraphosphatase [asymmetrical]	0	29.539	49	5	11	5	147	16.8	5.35	40.19	5	1.121	0.0213823	1798.3	1048.9	2165.9	2006.3	1277	3152.1	High	High	High	High	High	High	1
FALSE	High	Master Protein	Q14966-1	Zinc finger protein 638	0	29.268	4	7	14	7	1978	220.5	6.38	9.21	7	0.865	0.0247674	1858.9	1579.7	1127.4	1646.2	1460.4	1340.1	High	High	High	High	High	High	1
FALSE	High	Master Protein	O75251	NADH dehydrogenase [ubiquinone] iron-sulfur protein 7, mitochondrial	0	29.125	14	3	13	3	213	23.5	9.99	16.17	3	1.234	0.0441519	2001.7	1178.9	1489.6	2740.3	1429.1	2385.6	High	High	High	High	High	High	1
FALSE	High	Master Protein	P14384	Carboxypeptidase M	0	29.047	19	7	13	7	443	50.5	7.36	30.63	7	1.652	0.0137848	4258.6	1190.7	1026.6	7269	1854.5	2364.8	High	High	High	High	High	High	1
FALSE	High	Master Protein	Q5VT52	Regulation of nuclear pre-mRNA domain-containing protein 2	0	28.919	7	8	13	8	1461	155.9	7.42	29.83	8	0.9	0.0445331	3006.3	1093.5	1331.9	2707.2	1051.7	1626.1	High	High	High	High	High	High	1
FALSE	High	Master Protein	P14174	Macrophage Migration inhibitory factor	0	28.659	29	2	202	2	115	12.5	7.88	583.17	2	1.097	0.0322057	11772.6	7438.2	5546.7	14081.9	8633.1	7898.4	High	High	High	High	High	High	1
FALSE	High	Master Protein	Q8IUE6	Histone H2A type 2-B	0	28.602	35	4	44	2	130	14	10.89	83.62	4	2.346	0.00371691	1966.3	2151.6	2403.5	4766.1	5162	8382.7	High	High	High	High	High	High	1	Methyl [R89]
FALSE	High	Master Protein	Q3SXM5	Inactive hydroxysteroid dehydrogenase-like protein 1	0	28.477	19	5	12	5	330	37	8.72	24.34	5	1.138	0.0360918	2712.2	605.4	1365.5	3350.4	736.2	1937.6	High	High	High	High	High	High	1
FALSE	High	Master Protein	O00767	acyl-CoA desaturase	0	28.459	11	4	20	4	359	41.5	9	29.8	4	0.664	0.00784638	1772.4	2500.8	3292.6	1115.7	1850.4	2839.2	High	High	High	High	High	High	1
FALSE	High	Master Protein	O43464	Serine protease HTRA2, mitochondrial	0	28.347	22	6	10	6	458	48.8	10.07	31.21	6	1.182	0.0349506	869.4	2001	1333.3	1026.4	2751.6	2045.8	High	High	High	High	High	High	1
FALSE	High	Master Protein	Q9H2J4	phosducin-like protein 3	0	28.338	31	7	19	7	239	27.6	4.84	29.15	7	0.73	0.0142826	1560.8	1257	1184	1155.5	1077.2	1121.6	High	High	High	High	High	High	1
FALSE	High	Master Protein	P56199	Integrin alpha-1	0	28.22	7	7	11	7	1179	130.8	6.29	16.78	7	1.286	0.00931273	1671.8	751.9	1542.7	2244.7	1032.8	2419	High	High	High	High	High	High	1
FALSE	High	Master Protein	Q9NRX1	RNA-binding protein pno1	0	27.986	32	6	10	6	252	27.9	9.73	8.4	6	0.77	0.0434273	2269.9	861.5	1119.3	2073.4	706.4	1118.6	High	High	High	High	High	High	1
FALSE	High	Master Protein	Q9Y618-1	Nuclear receptor corepressor 2	0	27.873	4	10	24	8	2525	274.6	7.59	22.06	10	0.907	0.0196424	4942.6	1720.9	1853.5	4630.3	1713.8	2140.9	High	High	High	High	High	High	1	Methyl [Q188; Q189]
FALSE	High	Master Protein	Q6RW13	Type-1 angiotensin II receptor-associated protein	0	27.807	25	2	9	2	159	17.4	6.14	25.23	2	1.127	0.0152404	1110.9	934.6	249.3	1293.8	1084.9	367.7	High	High	High	High	High	High	1
FALSE	High	Master Protein	P06730	Eukaryotic translation initiation factor 4E	0	27.478	24	5	31	5	217	25.1	6.15	51.57	5	1.074	0.0274054	5218.6	1379.6	5799.8	5792.9	1649.4	8058.7	High	High	High	High	High	High	1
FALSE	High	Master Protein	P02749	Beta-2-glycoprotein 1	0	27.179	16	4	23	4	345	38.3	7.97	61.81	4	1.308	0.0132426	5055.9	1089	3610.9	6298.5	1521.3	6173.2	High	High	High	High	High	High	1	Methyl [K25; K324]
FALSE	High	Master Protein	Q8WZA0	Protein LZIC	0	27.145	38	6	12	6	190	21.5	4.94	16.57	6	1.244	0.00907064	365.2	537.3	871.8	469.5	715.7	1330.5	High	High	High	High	High	High	1
FALSE	High	Master Protein	Q4G176	Acyl-CoA synthetase family member 3, mitochondrial	0	27.028	18	7	13	7	576	64.1	8.37	29.8	7	1.113	0.00899794	2216.6	1683.1	145.9	2549.3	2064.4	209.9	High	High	High	High	High	High	1
FALSE	High	Master Protein	Q9UJX3-1	Anaphase-promoting complex subunit 7	0	26.985	13	5	10	5	599	66.8	5.64	31.59	5	1.119	0.0179801	2529.2	1227	923.7	2923.5	1540.1	1334.4	High	High	High	High	High	High	1
FALSE	High	Master Protein	Q9Y624	Junctional adhesion molecule A	0	26.892	28	5	10	5	299	32.6	7.9	9.85	5	1.322	0.0207275	1777.3	877.7	1999.1	2427.1	1262.8	3103.3	High	High	High	High	High	High	1
FALSE	High	Master Protein	Q7L9L4	mob kinase activator 1b	0	26.817	23	4	22	4	216	25.1	6.73	59.73	4	1.061	0.00580944	6021.7	3294.1	2859.1	6592.8	3733.3	3992.3	High	High	High	High	High	High	1
FALSE	High	Master Protein	P36543	V-type proton ATPase subunit E 1	0	26.765	25	5	17	5	226	26.1	8	31.64	5	1.213	0.0023018	2711.2	3826.4	1352.2	3327.8	5008.9	2129	High	High	High	High	High	High	1
FALSE	High	Master Protein	Q9BVI4	Nucleolar complex protein 4 homolog	0	26.639	19	7	15	7	516	58.4	7.49	42.38	7	0.968	0.0212617	1178.8	2190.4	839.5	1191.6	2254.9	1054.9	High	High	High	High	High	High	1
FALSE	High	Master Protein	Q9BTE6-1	Alanyl-tRNA editing protein Aarsd1	0	26.472	19	5	11	5	412	45.5	6.42	28.88	5	0.848	0.0366043	2894.1	261.6	761.3	2640.9	219.1	837.5	High	High	High	High	High	High	1
FALSE	High	Master Protein	Q96SQ9	Cytochrome P450 2S1	0	26.216	14	6	11	6	504	55.8	8.62	15.7	6	1.159	0.0419743	1117.3	2306	720.4	1427	2723	1083.4	High	High	High	High	High	High	1
FALSE	High	Master Protein	Q9Y2Q5	Ragulator complex protein LAMTOR2	0	26.174	53	3	8	3	125	13.5	5.4	19.36	3	1.254	0.00704773	832.5	614.4	65.3	1063.5	823.3	112	High	High	High	High	High	High	1
FALSE	High	Master Protein	Q96J01	THO complex subunit 3	0	26.137	28	8	22	8	351	38.7	6.09	18.95	8	0.965	0.0154067	9110.2	4655.8	4670.8	9178.1	4801.2	5829.5	High	High	High	High	High	High	1
FALSE	High	Master Protein	P78330	phosphoserine phosphatase	0	26.127	32	5	23	5	225	25	5.69	22.69	5	1.161	0.0100451	5792.8	4013.9	4587.6	6821.5	5155.6	6915.4	High	High	High	High	High	High	1
FALSE	High	Master Protein	P16298	serine/threonine-protein phosphatase 2B catalytic subunit beta isoform	0	25.88	15	7	13	2	524	59	5.91	23.71	7	1.155	0.0430259	448	551.3	764.2	508.4	721.4	1145.4	High	High	High	High	High	High	1
FALSE	High	Master Protein	Q9UBG0	C-type mannose receptor 2	0	25.804	4	4	7	4	1479	166.6	5.83	14.54	4	1.255	0.0151624	803.5	878.8	205	1041.4	1096.7	337.4	High	High	High	High	High	High	1
FALSE	High	Master Protein	Q86X76	Deaminated glutathione amidase	0	25.605	20	5	14	5	327	35.9	7.74	24.28	5	1.222	0.00231043	2836.5	2112.4	4064.8	3580.4	2826.9	6395.1	High	High	High	High	High	High	1
FALSE	High	Master Protein	Q9BQ69	O-acetyl-ADP-ribose deacetylase MACROD1	0	25.559	15	3	11	3	325	35.5	9.51	32.88	3	1.183	0.0104905	941.7	573.3	542.3	1170.6	724.3	800.7	High	High	High	High	High	High	1
FALSE	High	Master Protein	Q9H967	WD repeat-containing protein 76	0	25.47	7	3	9	3	626	69.7	9.25	12.13	3	1.092	0.0331712	748.9	1345.2	293.4	830.6	1569	434.4	High	High	High	High	High	High	1
FALSE	High	Master Protein	P51965-1	Ubiquitin-conjugating enzyme E2 E1	0	25.38	19	3	15	1	193	21.4	8.53	33.71	3	0.853	0.040832	939.1	1666.3	524.2	854.5	1517.8	528.9	High	High	High	High	High	High	1
FALSE	High	Master Protein	Q7Z2K6	Endoplasmic reticulum metallopeptidase 1	0	25.207	9	6	12	6	904	100.2	7.52	11.54	6	1.234	0.0103878	2415.8	416.4	902.1	3079.1	568.9	1390	High	High	High	High	High	High	1
FALSE	High	Master Protein	P41223	Protein BUD31 homolog	0	25.04	41	6	20	6	144	17	8.82	27.24	6	0.861	0.0331234	4874.7	3215.6	1680	4579.8	2847.4	1877.9	High	High	High	High	High	High	1
FALSE	High	Master Protein	O95197-3	Isoform 3 of Reticulon-3	0	24.993	18	4	27	4	236	25.6	8.51	19.39	4	1.224	0.0122627	4560.1	5245.1	7393.1	5555.6	6860.3	12243.5	High	High	High	High	High	High	1
FALSE	High	Master Protein	Q9P275	Ubiquitin carboxyl-terminal hydrolase 36	0	24.719	6	6	11	6	1121	122.6	9.67	15.1	6	0.72	0.0189172	1246.8	2128.5	278.9	1026.3	1638	249.2	High	High	High	High	High	High	1
FALSE	High	Master Protein	Q9P0J1	[Pyruvate dehydrogenase [acetyl-transferring]]-phosphatase 1, mitochondrial	0	24.517	14	5	14	5	537	61	6.67	28.43	5	1.236	0.0127867	1583.1	1406.2	1728.6	2170.8	1856.9	2734.4	High	High	High	High	High	High	1
FALSE	High	Master Protein	P06280	alpha-galactosidase A	0	24.4	14	4	13	4	429	48.7	5.6	29.82	4	1.108	0.00837724	1084.8	958.1	711.1	1256.3	1111.7	1022.6	High	High	High	High	High	High	1
FALSE	High	Master Protein	Q9H2V7	Protein spinster homolog 1	0	24.31	11	4	17	4	528	56.6	6.64	25.02	4	1.071	0.0233944	2531.1	877.4	1684.9	2801	1023.6	2300.7	High	High	High	High	High	High	1
FALSE	High	Master Protein	Q12893	Transmembrane protein 115	0	24.187	15	3	10	3	351	38.2	8.16	25.2	3	1.112	0.00514707	2008.3	203.9	818.5	2320.7	242.2	1159.6	High	High	High	High	High	High	1
FALSE	High	Master Protein	Q86TU7	Histone-lysine N-methyltransferase setd3	0	24.109	11	5	13	5	594	67.2	5.96	20.06	5	1.029	0.0234786	2076.9	2432.8	1552.2	2239.4	2668.5	2073.2	High	High	High	High	High	High	1
FALSE	High	Master Protein	Q13404	Ubiquitin-conjugating enzyme E2 variant 1	0	23.967	37	6	50	3	147	16.5	7.93	87.01	6	1.041	0.0484555	6293.3	3368.4	8520.2	6971.8	3724.9	11506	High	High	High	High	High	High	1
FALSE	High	Master Protein	O15127	Secretory carrier-associated membrane protein 2	0	23.628	16	4	15	4	329	36.6	6.1	50.24	4	1.157	0.0144544	4150.3	1913.1	3664.6	4960.1	2355.6	5829.6	High	High	High	High	High	High	1
FALSE	High	Master Protein	Q10589	bone marrow stromal antigen 2	0	23.617	14	2	16	2	180	19.8	5.6	25.36	2	0.839	0.04482	3811.5	3606.7	2652.1	3521.9	3231.9	2689.7	High	High	High	High	High	High	1
FALSE	High	Master Protein	Q8WUX1-1	Sodium-coupled neutral amino acid transporter 5	0	23.48	10	4	12	4	472	51.4	8.21	17.85	4	0.749	0.049847	1313.8	412.5	1907.3	1121.1	285.3	1854.3	High	High	High	High	High	High	1
FALSE	High	Master Protein	Q6P4Q7	metal transporter CNNM4	0	23.36	12	8	16	6	775	86.6	6.07	31.1	8	1.213	0.00212685	2790.6	744.6	1129.5	3497.2	955.6	1816.3	High	High	High	High	High	High	1
FALSE	High	Master Protein	Q86SX6	Glutaredoxin-related protein 5, mitochondrial	0	23.212	28	3	13	3	157	16.6	6.79	40.32	3	1.188	0.040946	1134.8	815.3	1067.8	1446.8	959.4	1646.9	High	High	High	High	High	High	1
FALSE	High	Master Protein	Q03426	mevalonate kinase	0	23.185	20	5	7	5	396	42.4	6.46	21.89	5	0.948	0.00924226	1364.8	1582	1209.9	1330.6	1621.4	1489	High	High	High	High	High	High	1
FALSE	High	Master Protein	Q8TF74	WAS/WASL-interacting protein family member 2	0	23.158	19	5	9	5	440	46.3	10.93	13.43	5	1.071	0.0405929	2523.5	2833.9	1033.5	2740.9	3353.3	1436.3	High	High	High	High	High	High	1
FALSE	High	Master Protein	Q9NRW7	Vacuolar protein sorting-associated protein 45	0	22.611	10	5	10	5	570	65	8.24	22.45	5	1.164	0.0159525	2386.8	1109.8	1327.3	3032.5	1360.3	2004.9	High	High	High	High	High	High	1
FALSE	High	Master Protein	Q6P1L8	39S ribosomal protein L14, mitochondrial	0	22.304	36	4	14	4	145	15.9	10.24	28.82	4	0.934	0.0349553	5303.6	4515.4	3172.2	5115.5	4588	3734.1	High	High	High	High	High	High	1
FALSE	High	Master Protein	Q14746	Conserved oligomeric Golgi complex subunit 2	0	22.292	10	5	9	5	738	83.2	6.62	13.33	5	1.174	0.024148	871.5	335.5	1254.8	1086	420.8	1810.7	High	High	High	High	High	High	1
FALSE	High	Master Protein	P07305	Histone H1.0	0	22.085	16	3	20	3	194	20.9	10.84	39.97	3	1.966	0.0430157	2698.2	2257	2092.9	4165.9	5851.7	5340.3	High	High	High	High	High	High	1
FALSE	High	Master Protein	Q9Y2H5	Pleckstrin homology domain-containing family A member 6	0	21.966	8	7	15	7	1048	117.1	9.1	8.34	7	0.767	0.0488882	2320.9	1543.2	260.3	2016	1263.6	228	High	High	High	High	High	High	1
FALSE	High	Master Protein	P14209	CD99 antigen	0	21.669	13	2	15	2	185	18.8	4.75	37.45	2	1.228	0.034675	4601.9	3744.4	518	5838.8	4555.3	873.1	High	High	High	High	High	High	1
FALSE	High	Master Protein	Q03405	Urokinase plasminogen activator surface receptor	0	21.51	19	4	10	4	335	37	6.65	33.97	4	1.268	0.0193028	983.7	800.8	1131.9	1288.1	1090.4	1708.6	High	High	High	High	High	High	1
FALSE	High	Master Protein	O95825-1	Quinone oxidoreductase-like protein 1	0	21.374	11	3	10	3	349	38.7	5.78	30.74	3	1.258	0.0273747	723.8	506.6	462.7	940.8	708.1	694.8	High	High	High	High	High	High	1
FALSE	High	Master Protein	O95721	Synaptosomal-associated protein 29	0	21.169	38	8	12	8	258	29	5.81	10.57	8	1.154	0.0316487	1534.4	1074.3	1566.5	2005	1323.9	2335.7	High	High	High	High	High	High	1
FALSE	High	Master Protein	O60830-1	Mitochondrial import inner membrane translocase subunit Tim17-B	0	21.031	39	4	8	4	172	18.3	9.03	12.89	4	1.188	0.00666051	951.7	479.7	474.6	1167.6	628.5	719	High	High	High	High	High	High	1
FALSE	High	Master Protein	Q9HD47	Ran guanine nucleotide release factor	0	20.923	30	4	9	4	186	20.4	4.94	27.02	4	1.139	0.00959679	1326.8	904.6	351.2	1543.8	1138.5	519	High	High	High	High	High	High	1
FALSE	High	Master Protein	Q96JB2-1	Conserved oligomeric Golgi complex subunit 3	0	20.632	7	5	8	5	828	94	5.57	7.9	5	1.188	0.0418212	1037.3	335.1	692.9	1272.6	405.2	1162.9	High	High	High	High	High	High	1
FALSE	High	Master Protein	Q86XZ4	Spermatogenesis-associated serine-rich protein 2	0	20.583	11	4	8	4	545	59.5	8.9	8.16	4	0.838	0.0403203	3029.1	223.9	734.5	2778.5	186.5	799.1	High	High	High	High	High	High	1
FALSE	High	Master Protein	Q9NVT9	armadillo repeat-containing protein 1	0	20.579	23	5	8	5	282	31.3	5.74	17.7	5	1.169	0.00216154	1130.7	875.1	252.9	1357.2	1113.4	383.7	High	High	High	High	High	High	1
FALSE	High	Master Protein	P26374	Rab proteins geranylgeranyltransferase component A 2	0	20.263	9	6	12	5	656	74	4.93	18.83	6	0.812	0.00550774	924.1	2169.8	756.8	793.2	1882.5	773	High	High	High	High	High	High	1
FALSE	High	Master Protein	P06703	protein S100-A6	0	19.834	34	4	55	4	90	10.2	5.48	4.95	4	1.327	0.0151166	11692.4	10552.6	15707.5	16127.5	14956	24680.3	High	High	High	High	High	High	1
FALSE	High	Master Protein	Q15043	Zinc transporter ZIP14	0	19.802	11	4	13	4	492	54.2	5.33	20.74	4	0.718	0.0243974	2962.5	2127.7	4210.8	2425.6	1506.4	3925.6	High	High	High	High	High	High	1
FALSE	High	Master Protein	P14406	Cytochrome c oxidase subunit 7A2, mitochondrial	0	19.702	28	2	18	2	83	9.4	9.76	31.54	2	1.396	0.0325338	3163.1	2975.6	1505.3	4960	4437.7	2416.6	High	High	High	High	High	High	1
FALSE	High	Master Protein	P35659-1	Protein DEK	0	19.162	15	5	17	5	375	42.6	8.56	25.21	5	2.283	0.0402957	1511.2	303.7	405.4	3564.8	495.5	1297.3	High	High	High	High	High	High	1
FALSE	High	Master Protein	P29373	Cellular retinoic acid-binding protein 2	0	18.873	28	4	22	4	138	15.7	5.4	22.87	4	1.202	0.0118216	502.1	3365.5	3342.9	648.4	4319.9	5053.1	High	High	High	High	High	High	1
FALSE	High	Master Protein	Q05086	Ubiquitin-protein ligase E3A	0	18.84	6	4	8	4	875	100.6	5.22	16.21	4	1.177	0.0359292	366.2	369.7	206.2	486	450.7	315	High	High	High	High	High	High	1
FALSE	High	Master Protein	Q7L5Y1-1	Mitochondrial enolase superfamily member 1	0	18.825	11	3	6	3	443	49.8	6.48	15.09	3	1.18	0.0435725	2376.4	193.7	332.8	2898.1	231.9	551.1	High	High	High	High	High	High	1
FALSE	High	Master Protein	Q9UPT5	Exocyst complex component 7	0	18.48	9	5	10	5	735	83.3	6.79	19.7	5	1.178	0.0200752	929.5	548	1482.2	1069.6	700	2266.1	High	High	High	High	High	High	1
FALSE	High	Master Protein	O14684	Prostaglandin E synthase	0	18.473	23	4	30	4	152	17.1	9.5	39.68	4	0.87	0.0377845	14951.3	6203.4	6206.9	13976.6	5766.1	6590.4	High	High	High	High	High	High	1
FALSE	High	Master Protein	Q9H9Q2	COP9 signalosome complex subunit 7b	0	18.338	17	4	7	4	264	29.6	6.15	8.78	4	1.086	0.0366927	932	831.6	1018.3	1074.2	964.5	1394.4	High	High	High	High	High	High	1
FALSE	High	Master Protein	Q9Y320	Thioredoxin-related transmembrane protein 2	0	18.203	11	3	8	3	296	34	8.69	20.68	3	0.787	0.04688	737	586.5	667.1	679.7	493.1	667.2	High	High	High	High	High	High	1
FALSE	High	Master Protein	Q13425-1	Beta-2-syntrophin	0	18.195	10	5	11	5	540	57.9	8.82	15.16	5	1.1	0.0382727	1572.3	832.8	1245.9	1786.8	1017	1726.4	High	High	High	High	High	High	1
FALSE	High	Master Protein	Q96S97	myeloid-associated differentiation marker	0	18.17	7	1	14	1	322	35.3	8.15	47.91	1	1.167	0.00956868	1242.5	795.1	1185.1	1509.8	954	1794.7	High	High	High	High	High	High	1
FALSE	High	Master Protein	O75496	Geminin	0	18.163	24	3	5	3	209	23.6	4.96	15.92	3	1.131	0.0321301	562.5	369.1	408.7	706.6	446	592.8	High	High	High	High	High	High	1
FALSE	High	Master Protein	Q9NZN8-1	CCR4-NOT transcription complex subunit 2	0	18.081	12	4	9	4	540	59.7	7.66	5.7	4	0.863	0.0395076	839	1806.5	684.2	789.4	1664.9	729.1	High	High	High	High	High	High	1
FALSE	High	Master Protein	Q9NXV2	BTB/POZ domain-containing protein KCTD5	0	17.891	10	2	6	2	234	26.1	6.24	19.65	2	1.276	0.0016402	1101.5	351.1	744.9	1472.6	469.2	1233.5	High	High	High	High	High	High	1
FALSE	High	Master Protein	O95260-2	Isoform ATE1-2 of Arginyl-tRNA--protein transferase 1	0	17.781	12	6	15	6	518	59	7.02	12.89	6	1.191	0.00657837	3331.3	1348.3	1012.3	4168.5	1714.8	1517.6	High	High	High	High	High	High	1
FALSE	High	Master Protein	O15514	DNA-directed RNA polymerase II subunit RPB4	0	17.132	49	4	5	4	142	16.3	4.79	15.52	4	1.045	0.0179184	346.2	620.8	273.9	373.6	686.4	375.7	High	High	High	High	High	High	1
FALSE	High	Master Protein	P57088	Transmembrane protein 33	0	17.131	14	3	36	3	247	28	9.7	55.14	3	0.879	0.0344609	10108.2	6425.6	5558.2	9339.2	6030.8	5882.7	High	High	High	High	High	High	1
FALSE	High	Master Protein	P28065	Proteasome subunit beta type-9	0	16.989	23	5	22	5	219	23.3	5.03	23.85	5	1.171	0.00642157	2439.9	2752.2	3965.3	2950.7	3361.8	6147.1	High	High	High	High	High	High	1
FALSE	High	Master Protein	Q86UU0-3	Isoform 3 of B-cell CLL/lymphoma 9-like protein	0	16.712	5	6	10	6	1395	145.8	8.46	7.15	6	1.061	0.0340743	897.9	1817.4	2477	1004.6	2059.1	3347.8	High	High	High	High	High	High	1	Methyl [R1348]; Phospho [Y1345(100)]
FALSE	High	Master Protein	P13284	Gamma-interferon-inducible lysosomal thiol reductase	0	16.504	8	2	16	2	250	27.9	4.88	33.4	2	1.234	0.00750516	4759.3	2208.9	2027.4	6434.9	2912.8	3239	High	High	High	High	High	High	1
FALSE	High	Master Protein	P62857	40S ribosomal protein S28	0	16.398	30	2	46	2	69	7.8	10.7	33.44	2	0.896	0.0291003	7038	6352	6742.6	6516.2	5878.8	8102.7	High	High	High	High	High	High	1
FALSE	High	Master Protein	P68402-1	platelet-activating factor acetylhydrolase IB subunit beta	0	16.323	37	4	17	4	229	25.6	5.92	41.33	4	1.095	0.0477169	3766.2	1436.7	2011.6	4122.8	1679.9	2975.6	High	High	High	High	High	High	1
FALSE	High	Master Protein	O43688	Phospholipid phosphatase 2	0	16.299	11	3	18	3	288	32.6	8.35	3.87	3	0.72	0.0109403	2847.9	2038	3275.2	2256.6	1482.3	3059.3	High	High	High	High	High	High	1
FALSE	High	Master Protein	Q9BYC8	39S ribosomal protein L32, mitochondrial	0	16.278	12	1	4	1	188	21.4	9.73	18.86	1	1.183	0.0307997	217.6	228.3	280.9	246.8	288.4	434.4	High	High	High	High	High	High	1
FALSE	High	Master Protein	Q96DZ1	Endoplasmic reticulum lectin 1	0	15.937	12	5	14	5	483	54.8	6.28	17.38	5	1.22	0.0193768	3112.1	1059.4	2362.4	3952.8	1285.9	3741.8	High	High	High	High	High	High	1
FALSE	High	Master Protein	P08962	CD63 antigen	0	15.884	10	3	20	3	238	25.6	7.81	9.3	3	0.711	0.0282724	1166.2	2980	2156	856.4	2505.3	1797.6	High	High	High	High	High	High	1
FALSE	High	Master Protein	Q14657	EKC/KEOPS complex subunit LAGE3	0	15.861	27	2	13	2	143	14.8	8.63	46.41	2	1.124	0.030536	1277.5	405	442.4	1482.8	504.5	622.7	High	High	High	High	High	High	1
FALSE	High	Master Protein	P56556	NADH dehydrogenase [ubiquinone] 1 alpha subcomplex subunit 6	0	15.604	23	3	15	3	154	17.9	10.14	11.65	3	1.135	0.0034499	428.2	1561.1	969.4	513	1892.5	1423.1	High	High	High	High	High	High	1
FALSE	High	Master Protein	Q9UHR4	Brain-specific angiogenesis inhibitor 1-associated protein 2-like protein 1	0	15.574	10	3	7	3	511	56.8	8.68	10.62	3	1.267	0.00881186	417.2	268.6	307.7	546.1	348.6	523.8	High	High	High	High	High	High	1
FALSE	High	Master Protein	Q9Y2R0	Cytochrome c oxidase assembly factor 3 homolog, mitochondrial	0	15.541	26	3	14	3	106	11.7	9.6	24.86	3	1.126	0.0240907	3810	889.3	1828.9	4720.8	1069.3	2661.2	High	High	High	High	High	High	1
FALSE	High	Master Protein	Q8IWV7-1	E3 ubiquitin-protein ligase UBR1	0	15.277	3	4	8	4	1749	200.1	6.01	27.56	4	1.125	0.0200992	2168.8	225.6	689.6	2411.4	271.1	1007.4	High	High	High	High	High	High	1
FALSE	High	Master Protein	Q9Y5L4	mitochondrial import inner membrane translocase subunit TIM13	0	14.869	26	2	10	2	95	10.5	8.18	35.86	2	1.168	0.027906	3367.7	1238.8	1764.5	3817.3	1569.5	2674.6	High	High	High	High	High	High	1
FALSE	High	Master Protein	Q8WUX9	Charged multivesicular body protein 7	0	14.604	10	3	10	3	453	50.9	5.35	40.87	3	1.107	0.0123534	466.1	301.2	152.1	532.9	358.6	212.5	High	High	High	High	High	High	1
FALSE	High	Master Protein	P55210-1	Caspase-7	0	14.326	10	2	9	2	303	34.3	6.07	20.84	2	0.944	0.00763781	1438	1871.7	1620.9	1402.6	1903.9	1968.4	High	High	High	High	High	High	1
FALSE	High	Master Protein	Q8WTV0-2	Isoform 1 of Scavenger receptor class B member 1	0	14.315	9	5	10	5	509	56.9	7.96	11.49	5	0.767	0.000984238	2854.3	2991.2	1450.4	2262.8	2508.1	1440.1	High	High	High	High	High	High	1
FALSE	High	Master Protein	P55789	FAD-linked sulfhydryl oxidase ALR	0	14.043	24	3	6	3	205	23.4	7.62	16.28	3	1.311	0.0360928	364.4	321.1	309.2	520.3	449.6	469.8	High	High	High	High	High	High	1
FALSE	High	Master Protein	Q9ULU4	protein kinase C-binding protein 1	0	13.878	4	4	8	4	1186	131.6	7.2	13.91	4	1.208	0.0203053	1825	92.5	1216.5	2276.7	125.9	1827.2	High	High	High	High	High	High	1
FALSE	High	Master Protein	Q3ZCW2	Galectin-related protein	0	13.754	17	2	7	2	172	19	5.35	20.4	2	1.142	0.000766547	1394.2	420.2	931.4	1650.5	512.4	1368.3	High	High	High	High	High	High	1
FALSE	High	Master Protein	P03905	NADH-ubiquinone oxidoreductase chain 4	0	13.638	5	2	6	2	459	51.5	9.35	8.05	2	1.253	0.0226413	1865.3	260.6	949.3	2415.1	333.5	1671.2	High	High	High	High	High	High	1
FALSE	High	Master Protein	Q9BV57	1,2-dihydroxy-3-keto-5-methylthiopentene dioxygenase	0	13.099	21	3	8	3	179	21.5	5.68	22.83	3	0.798	0.0337975	4086.3	2586.3	870.7	3699.3	2122.7	902	High	High	High	High	High	High	1
FALSE	High	Master Protein	Q9NVM4	Protein arginine N-methyltransferase 7	0	12.969	5	3	6	3	692	78.4	5.57	18.38	3	0.86	0.018814	625.7	919.6	1310.1	556.7	844.8	1360.6	High	High	High	High	High	High	1
FALSE	High	Master Protein	P67812	Signal peptidase complex catalytic subunit SEC11A	0	12.881	20	4	31	4	179	20.6	9.48	44.21	4	0.889	0.0291133	8720.4	7301.6	10477.2	8004.9	7295.9	12032.4	High	High	High	High	High	High	1
FALSE	High	Master Protein	Q9UKF6	Cleavage and polyadenylation specificity factor subunit 3	0	12.689	5	3	4	3	684	77.4	5.6	9.18	3	1.095	0.0142664	589.3	724.5	569	686.7	839.5	808.6	High	High	High	High	High	High	1
FALSE	High	Master Protein	O00214-1	Galectin-8	0	11.773	11	4	9	4	317	35.8	8.25	11.43	4	0.82	0.00523479	1261.1	1060.9	608.7	1067.8	919.5	670.9	High	High	High	High	High	High	1
FALSE	High	Master Protein	Q9H0A8-1	COMM domain-containing protein 4	0	11.653	15	2	5	2	199	21.8	7.31	17.32	2	1.135	0.0399251	468.1	385.5	1482.8	548.7	495.8	2107.4	High	High	High	High	High	High	1
FALSE	High	Master Protein	Q96FV2	Secernin-2	0	11.639	8	2	6	2	425	46.6	5.67	19.48	2	1.299	0.00181436	637.7	656.4	520.6	867.3	889	877.6	High	High	High	High	High	High	1
FALSE	High	Master Protein	Q9Y4Y9	U6 snRNA-associated Sm-like protein LSm5	0	11.248	32	2	11	2	91	9.9	4.54	31.61	2	0.955	0.0280345	6493.7	1669.8	6035.2	6408.4	1694.4	7618.3	High	High	High	High	High	High	1
FALSE	High	Master Protein	P51397	Death-associated protein 1	0	11.075	26	4	24	4	102	11.2	9.32	21.1	4	1.39	0.0241403	6042.8	4954.4	2326.5	8677.5	6432.9	4208.8	High	High	High	High	High	High	1
FALSE	High	Master Protein	O14874	[3-methyl-2-oxobutanoate dehydrogenase [lipoamide]] kinase, mitochondrial	0	10.478	8	2	5	2	412	46.3	8.82	15.05	2	1.15	0.0360267	675.2	563.5	468.5	767.7	729.3	699	High	High	High	High	High	High	1
FALSE	High	Master Protein	P59780-1	AP-3 complex subunit sigma-2	0	10.394	22	4	9	4	193	22	5.22	9.13	4	0.892	0.00113053	1000.5	1448.5	339.3	917.3	1391.2	392.6	High	High	High	High	High	High	1
FALSE	High	Master Protein	Q9BQI0	allograft inflammatory factor 1-like	0	10.353	17	2	8	2	150	17.1	7.2	10.2	2	1.273	0.0448976	1184.2	916	1105.7	1556.9	1195.2	2145.3	High	High	High	High	High	High	1
FALSE	High	Master Protein	P02765	Alpha-2-HS-glycoprotein	0	10.179	4	2	14	2	367	39.3	5.72	11.07	2	1.397	0.0371651	1662.5	1154.6	1872.3	2399.3	1492.7	3613.4	High	High	High	High	High	High	1
FALSE	High	Master Protein	Q9NRW3	DNA dC->dU-editing enzyme APOBEC-3C	0	9.985	14	2	7	2	190	22.8	7.59	11.22	2	0.789	0.0494643	1261.3	776.2	327	1170.7	653.9	330.2	High	High	High	High	High	High	1
FALSE	High	Master Protein	Q6ICB0	Desumoylating isopeptidase 1	0	9.871	20	2	7	2	168	18.3	4.94	17.55	2	0.662	0.0369194	2019	564.6	388.1	1643.5	399.3	307.3	High	High	High	High	High	High	1
FALSE	High	Master Protein	Q9Y3C8	ubiquitin-fold modifier-conjugating enzyme 1	0	9.837	19	4	13	4	167	19.4	7.4	5.53	4	0.707	0.0113373	4480.1	3435.9	2159.8	3273.1	2585.2	2189.3	High	High	High	High	High	High	1
FALSE	High	Master Protein	Q96GD0	Pyridoxal phosphate phosphatase	0	9.798	11	3	16	3	296	31.7	6.55	17.45	3	1.147	0.0494817	2953.2	948.7	2620.5	3499.9	1201.9	3652	High	High	High	High	High	High	1
FALSE	High	Master Protein	Q92604	Acyl-CoA:lysophosphatidylglycerol acyltransferase 1	0	9.778	7	2	5	2	370	43.1	8.92	19.3	2	1.082	0.0085609	1301.1	288.9	187.3	1454.7	341.3	262.1	High	High	High	High	High	High	1
FALSE	High	Master Protein	Q96EC8-1	Protein YIPF6	0	9.48	11	3	11	3	236	26.2	5.64	4.63	3	1.131	0.00994466	2644.7	1792	2052	3091	2238.1	2980.7	High	High	High	High	High	High	1
FALSE	High	Master Protein	Q9UNW1	Multiple inositol polyphosphate phosphatase 1	0	9.387	7	3	7	3	487	55	7.81	15.98	3	1.258	0.0322694	1640.9	1508.1	502	1919.3	2027	824.4	High	High	High	High	High	High	1
FALSE	High	Master Protein	P68871	Hemoglobin subunit beta	0	9.256	22	3	23	3	147	16	7.28	59.03	3	1.769	0.00890997	2107	1675.9	2956.4	4322.5	3166.2	6296.2	High	High	High	High	High	High	1
FALSE	High	Master Protein	Q9Y5S2	Serine/threonine-protein kinase MRCK beta	0	8.973	1	1	3	1	1711	194.2	6.37	10.39	1	1.118	0.00605142	442.7	295.4	207.1	511.4	346.8	304.3	High	High	High	High	High	High	1
FALSE	High	Master Protein	P38571	lysosomal acid lipase/cholesteryl ester hydrolase	0	8.901	8	2	7	2	399	45.4	6.92	12.08	2	1.185	0.010827	2479	1564.4	1733.7	3034.6	1914.8	2739.8	High	High	High	High	High	High	1
FALSE	High	Master Protein	Q9GZQ8	Microtubule-associated proteins 1A/1B light chain 3B	0	8.515	11	1	9	1	125	14.7	8.94	19.48	1	1.207	0.048052	1213.9	1154.3	860.7	1569.9	1356.2	1348.1	High	High	High	High	High	High	1
FALSE	High	Master Protein	Q9NXE4-1	Sphingomyelin phosphodiesterase 4	0	8.451	3	2	6	2	827	93.3	7.97	6.78	2	0.883	0.0392043	1072.8	265.4	1000.2	980.1	250.3	1042.9	High	High	High	High	High	High	1
FALSE	High	Master Protein	Q8WTS1	1-acylglycerol-3-phosphate O-acyltransferase ABHD5	0	8.44	9	2	5	2	349	39.1	6.61	16.98	2	1.214	0.00167965	2096.8	1133.5	478.2	2678	1470.2	746.4	High	High	High	High	High	High	1
FALSE	High	Master Protein	Q53FV1	ORM1-like protein 2	0	8.312	12	2	14	2	153	17.4	9.64	28.87	2	0.791	0.0426165	2403.8	2209.7	1603.2	2136.8	1867.8	1503.4	High	High	High	High	High	High	1
FALSE	High	Master Protein	O95219	sorting nexin-4	0	7.353	7	2	8	2	450	51.9	5.99	6.49	2	1.194	0.0345292	646.4	714.6	1086.6	810.2	841.2	1683.7	High	High	High	High	High	High	1
FALSE	High	Master Protein	P33552	cyclin-dependent kinases regulatory subunit 2	0.001	7.032	20	2	13	1	79	9.9	8.46	15.23	2	0.824	0.00680452	1911.3	3070.7	1072	1667.9	2619.6	1146.5	High	High	High	High	High	High	1
FALSE	High	Master Protein	Q9Y672	Dolichyl pyrophosphate Man9GlcNAc2 alpha-1,3-glucosyltransferase	0.001	6.931	3	1	3	1	507	58.1	8.46	8.42	1	0.819	0.00344765	1379.9	964.4	844.2	1202.5	837.3	897.3	High	High	High	High	High	High	1
FALSE	High	Master Protein	P12074	Cytochrome c oxidase subunit 6A1, mitochondrial	0.001	6.898	27	1	4	1	109	12.1	9.32	12.97	1	1.333	0.0281278	635.3	172.6	473.3	880.2	245.8	723.1	High	High	High	High	High	High	1
FALSE	High	Master Protein	Q9H0E2	Toll-interacting protein	0.001	6.843	10	2	5	2	274	30.3	5.97	11.58	2	1.206	0.018536	1224.4	989.7	739.8	1525	1376.1	1139.1	High	High	High	High	High	High	1
FALSE	High	Master Protein	Q9H4Z3	Phosphorylated CTD-interacting factor 1	0.001	6.627	2	1	10	1	704	80.6	7.42	14.85	1	1.246	0.0323275	467.3	595.5	248.6	601.6	732	424.7	High	High	High	High	High	High	1
FALSE	High	Master Protein	Q9Y5Y0	Feline leukemia virus subgroup C receptor-related protein 1	0.002	5.307	2	1	4	1	555	59.8	5.97	3.94	1	0.872	0.0284091	391.6	596.2	713.7	352.8	516.2	819	High	High	High	High	High	High	1
FALSE	High	Master Protein	P09669	Cytochrome c oxidase subunit 6C	0.002	5.16	28	3	14	3	75	8.8	10.39	0	3	1.228	0.0226631	1485	2158.4	2098.1	1755.8	2911.9	3343.1	High	High	High	High	High	High	1
FALSE	High	Master Protein	Q9NXG6	Transmembrane prolyl 4-hydroxylase	0.002	5.15	2	1	5	1	502	56.6	6.06	0	1	1.173	0.00214934	121.5	84.4	1061.8	148.2	103.9	1616.6	High	High	High	High	High	High	1
FALSE	High	Master Protein	Q86Y79	Probable peptidyl-tRNA hydrolase	0.004	3.985	5	1	7	1	214	22.9	10.56	20.96	1	0.847	0.0343724	1965.3	1420.6	691.4	1720.3	1391.4	758.8	High	High	High	High	High	High	1
FALSE	High	Master Protein	P30408	Transmembrane 4 L6 family member 1	0.004	3.954	4	1	8	1	202	21.6	4.98	15.4	1	0.807	0.0251648	4223.5	1929.4	1839	3521.9	1747.8	1788.3	High	High	High	High	High	High	1
FALSE	High	Master Protein	Q96AH8	ras-related protein Rab-7b	0.006	3.383	6	1	15	1	199	22.5	6.77	17.55	1	0.927	0.0112113	6416.7	1517.3	2312.2	6222.9	1503.2	2738.5	High	High	High	High	High	High	1	Methyl [Q67; R69]
FALSE	High	Master Protein	Q8IWL3	iron-sulfur cluster co-chaperone protein HscB, mitochondrial	0.007	3.234	4	1	6	1	235	27.4	7.69	2.02	1	1.256	0.00107772	2911	543	963.1	3813.9	728.4	1545.3	High	High	High	High	High	High	1
