# Supplementary material for: Trichostatin A Promotes Cytotoxicity of Cisplatin, as Evidenced by Enhanced Apoptosis/Cell Death Markers
Source: Molecules. 2024 Jun 3;29(11):2623. doi: 10.3390/molecules29112623 (PMC11173726; doi:10.3390/molecules29112623)
Supplement: Supplementary file 1 [file molecules-29-02623-s001.zip › Supporting information Table S7.xlsx]

## Sheet: acP62805
Table S7. MS/MS raw data for identification and quantification of histone acetylation level in A549 cells treated with DDP in the absence or the absence of TSA
Checked	Confidence	Identifying Node	PSM Ambiguity	Annotated Sequence	Modifications	Modified	# Proteins	Master Protein Accessions	Protein Accessions	# Missed Cleavages	Charge	DeltaScore	DeltaCn	Rank	Search Engine Rank	m/z [Da]	MH+ [Da]	Theo. MH+ [Da]	DeltaM [ppm]	Deltam/z [Da]	Activation Type	MS Order	Isolation Interference [%]	SPS Mass Matches [%]	Average Reporter S/N	Ion Inject Time [ms]	RT [min]	First Scan	Spectrum File	File ID	Abundance: 128C	Abundance: 129N	Abundance: 129C	Abundance: 130N	Abundance: 130C	Abundance: 131	XCorr	# Protein Groups	Percolator q-Value	Percolator PEP
Q8IUE6 Histone H2A type 2-B
H2AC21K5 ACTYL Motif: MSGRGkQGGKAR Peptide Sequence: GKQGGK Position in Piptide: 2
FALSE	High	Sequest HT (A12)	Unambiguous	[R].gkQGGk.[AV]	N-Term(TMT6plex); K2(Acetyl); K6(TMT6plex)	Modified	13	Q16777; Q7L7L0; Q8IUE6; Q9BTM1-1	Q16777; Q7L7L0; Q96QV6; Q8IUE6; P04908; Q93077; Q99878; Q96KK5; Q9BTM1-2; Q9BTM1-1; P20671; P0C0S8; Q6FI13	1	2	0.1678	0	1	1	537.837	1074.67	1074.67	-0.09	-5e-05	HCD (High Energy Collision Dissociation)	MS2	12.7986	40	1415	4.156	29.8711	12168	6.raw	F1.6	918.8	5348.9	442.4	678.3	542.3	559.3	1.43	4	0.003531	0.03628
Q16777 Histone H2A type 2-C
H2AC20K5 ACTYL Motif: MSGRGkQGGKAR Peptide Sequence: GKQGGK Position in Piptide: 2
FALSE	High	Sequest HT (A12)	Unambiguous	[R].gkQGGk.[AV]	N-Term(TMT6plex); K2(Acetyl); K6(TMT6plex)	Modified	13	Q16777; Q7L7L0; Q8IUE6; Q9BTM1-1	Q16777; Q7L7L0; Q96QV6; Q8IUE6; P04908; Q93077; Q99878; Q96KK5; Q9BTM1-2; Q9BTM1-1; P20671; P0C0S8; Q6FI13	1	2	0.1678	0	1	1	537.837	1074.67	1074.67	-0.09	-5e-05	HCD (High Energy Collision Dissociation)	MS2	12.7986	40	1415	4.156	29.8711	12168	6.raw	F1.6	918.8	5348.9	442.4	678.3	542.3	559.3	1.43	4	0.003531	0.03628
Q7L7L0 Histone H2A type 3
H2AC25K5 ACTYL Motif: MSGRGkQGGKAR Peptide Sequence: GKQGGK Position in Piptide: 2
FALSE	High	Sequest HT (A12)	Unambiguous	[R].gkQGGk.[AV]	N-Term(TMT6plex); K2(Acetyl); K6(TMT6plex)	Modified	13	Q16777; Q7L7L0; Q8IUE6; Q9BTM1-1	Q16777; Q7L7L0; Q96QV6; Q8IUE6; P04908; Q93077; Q99878; Q96KK5; Q9BTM1-2; Q9BTM1-1; P20671; P0C0S8; Q6FI13	1	2	0.1678	0	1	1	537.837	1074.67	1074.67	-0.09	-5e-05	HCD (High Energy Collision Dissociation)	MS2	12.7986	40	1415	4.156	29.8711	12168	6.raw	F1.6	918.8	5348.9	442.4	678.3	542.3	559.3	1.43	4	0.003531	0.03628
Q9BTM1-1 Histone H2A.J
H2AJK5 ACTYL Motif: MSGRGkQGGKAR Peptide Sequence: GKQGGK Position in Piptide: 2
FALSE	High	Sequest HT (A12)	Unambiguous	[R].gkQGGk.[AV]	N-Term(TMT6plex); K2(Acetyl); K6(TMT6plex)	Modified	13	Q16777; Q7L7L0; Q8IUE6; Q9BTM1-1	Q16777; Q7L7L0; Q96QV6; Q8IUE6; P04908; Q93077; Q99878; Q96KK5; Q9BTM1-2; Q9BTM1-1; P20671; P0C0S8; Q6FI13	1	2	0.1678	0	1	1	537.837	1074.67	1074.67	-0.09	-5e-05	HCD (High Energy Collision Dissociation)	MS2	12.7986	40	1415	4.156	29.8711	12168	6.raw	F1.6	918.8	5348.9	442.4	678.3	542.3	559.3	1.43	4	0.003531	0.03628
Q71UI9-1 Histone H2A.V
H2AZ2K7 ACTYL Motif: AGGKAGkDSGKAK Peptide Sequence: AGKDSGK Position in Piptide: 3
FALSE		Sequest HT (A12)	Unambiguous	[K].aGkDSGk.[A]	N-Term(TMT6plex); K3(Acetyl); K7(TMT6plex)	Modified	5	Q71UI9-1	Q71UI9-1; Q71UI9-2; P0C0S5; Q71UI9-3; Q71UI9-5	1	2	0.325	0	1	1	581.844	1162.68	1162.68	-1.59	-0.00092	HCD (High Energy Collision Dissociation)	MS2	29.0669	30	491.2	51.934	36.8028	15012	10.raw	F1.10	443.1	948.1	576.9	406.9	370.4	201.8	1.2	1	0.001349	0.0134
FALSE	High	Sequest HT (A12)	Unambiguous	[K].aGKDSGk.[A]	N-Term(TMT6plex); K7(TMT6plex)	Modified	5	Q71UI9-1	Q71UI9-1; Q71UI9-2; P0C0S5; Q71UI9-3; Q71UI9-5	1	3	0.2706	0	1	1	374.229	1120.67	1120.67	-0.23	-8e-05	HCD (High Energy Collision Dissociation)	MS2	8.17925	60	610.4	6.518	17.9869	5281	3.raw	F1.3	126.9	1001.4	381	240.4	291.5	1620.9	2.55	1	0.003057	0.02989
FALSE	High	Sequest HT (A12)	Unambiguous	[K].aGKDSGKAk.[AT]	N-Term(TMT6plex); K9(TMT6plex)	Modified	5	Q71UI9-1	Q71UI9-1; Q71UI9-2; P0C0S5; Q71UI9-3; Q71UI9-5	2	3	0.2571	0	1	1	440.606	1319.8	1319.8	0.09	4e-05	HCD (High Energy Collision Dissociation)	MS2	17.8339	80	135.6	23.5	16.0688	4320	2.raw	F1.2	18.5	79.8	42.6	67.6	49	556.2	1.75	1	0.003773	0.03937
P58876 Histone H2B type 1-D
H2BC5K11 ACTYL Motif: KSAPAPkKGSKKA Peptide Sequence: SAPAPKKGSK Position in Piptide: 6
FALSE	High	Sequest HT (A12)	Unambiguous	[K].sAPAPkkGSK.[K]	N-Term(TMT6plex); K6(Acetyl); K7(Acetyl)	Modified	14	Q16778; P58876; O60814; Q8N257	Q16778; Q5QNW6-1; P33778; P58876; Q93079; O60814; Q99880; Q5QNW6-2; P62807; P57053; Q8N257; P06899; P23527; Q99877	2	2	0.479	0	1	1	642.38	1283.75	1283.75	0.68	0.00044	HCD (High Energy Collision Dissociation)	MS2	0	50	201.5	23.5	35.7587	15002	3.raw	F1.3	220.6	427.5	213.6	135.8	112.6	98.9	2.38	4	0.0004928	0.004039
H2BC5K12 ACTYL Motif: SAPAPKkGSKKAV Peptide Sequence: KGSKKAVTK Position in Piptide: 1
FALSE	High	Sequest HT (A12)	Unambiguous	[K].kGSkkAVTK.[AV]	N-Term(TMT6plex); K1(Acetyl); K4(Acetyl); K5(Acetyl)	Modified	15	Q16778; P58876; O60814; Q8N257	Q16778; Q6DN03; Q5QNW6-1; P58876; Q93079; O60814; Q99880; Q6DRA6; Q5QNW6-2; P62807; P57053; Q8N257; P06899; P23527; Q99877	3	2	0.3165	0	1	1	651.403	1301.8	1301.8	-0.24	-0.00016	HCD (High Energy Collision Dissociation)	MS2	36.424	50	174.1	79.836	44.8672	20444	5.raw	F1.5	111.6	534.2	157.2	81.9	58.1	101.4	2.18	4	0.0008096	0.008103
H2BC5K15 ACTYL Motif: APKKGSkKAVTKA Peptide Sequence: KGSKKAVTK Position in Piptide: 4
FALSE	High	Sequest HT (A12)	Unambiguous	[K].kGSkkAVTK.[AV]	N-Term(TMT6plex); K1(Acetyl); K4(Acetyl); K5(Acetyl)	Modified	15	Q16778; P58876; O60814; Q8N257	Q16778; Q6DN03; Q5QNW6-1; P58876; Q93079; O60814; Q99880; Q6DRA6; Q5QNW6-2; P62807; P57053; Q8N257; P06899; P23527; Q99877	3	2	0.3165	0	1	1	651.403	1301.8	1301.8	-0.24	-0.00016	HCD (High Energy Collision Dissociation)	MS2	36.424	50	174.1	79.836	44.8672	20444	5.raw	F1.5	111.6	534.2	157.2	81.9	58.1	101.4	2.18	4	0.0008096	0.008103
H2BC5K16 ACTYL Motif: PKKGSKkAVTKAQ Peptide Sequence: KGSKKAVTK Position in Piptide: 5
FALSE	High	Sequest HT (A12)	Unambiguous	[K].kGSkkAVTK.[AV]	N-Term(TMT6plex); K1(Acetyl); K4(Acetyl); K5(Acetyl)	Modified	15	Q16778; P58876; O60814; Q8N257	Q16778; Q6DN03; Q5QNW6-1; P58876; Q93079; O60814; Q99880; Q6DRA6; Q5QNW6-2; P62807; P57053; Q8N257; P06899; P23527; Q99877	3	2	0.3165	0	1	1	651.403	1301.8	1301.8	-0.24	-0.00016	HCD (High Energy Collision Dissociation)	MS2	36.424	50	174.1	79.836	44.8672	20444	5.raw	F1.5	111.6	534.2	157.2	81.9	58.1	101.4	2.18	4	0.0008096	0.008103
H2BC5K20 ACTYL Motif: SKKAVTkAQKKDG Peptide Sequence: AVTKAQK Position in Piptide: 4
FALSE	High	Sequest HT (A12)	Unambiguous	[K].aVTkAQk.[K]	N-Term(TMT6plex); K4(Acetyl); K7(TMT6plex)	Modified	13	Q16778; P58876; O60814; Q8N257	Q16778; Q6DN03; P58876; Q93079; O60814; Q99880; Q6DRA6; P62807; P57053; Q8N257; P06899; P23527; Q99877	1	2	0.2539	0	1	1	623.4	1245.79	1245.79	-0.02	-2e-05	HCD (High Energy Collision Dissociation)	MS2	49.4388	50	900.1	5.826	49.5984	23098	4.raw	F1.4	1129.3	1628.6	1217.4	603.1	587.9	234.4	1.93	4	0.0005395	0.004505
FALSE	High	Sequest HT (A12)	Unambiguous	[K].aVTkAQKK.[D]	N-Term(TMT6plex); K4(Acetyl)	Modified	13	Q16778; P58876; O60814; Q8N257	Q16778; Q6DN03; P58876; Q93079; O60814; Q99880; Q6DRA6; P62807; P57053; Q8N257; P06899; P23527; Q99877	2	3	0.1375	0	1	1	382.247	1144.73	1144.73	0	0	HCD (High Energy Collision Dissociation)	MS2	38.0812	50	666	23.48	18.8979	5441	10.raw	F1.10	381.7	1527.6	393.6	520.4	455.5	716.9	3.2	4	0.001783	0.0175
FALSE	High	Sequest HT (A12)	Unambiguous	[K].aVTkAQk.[K]	N-Term(TMT6plex); K4(Acetyl); K7(TMT6plex)	Modified	13	Q16778; P58876; O60814; Q8N257	Q16778; Q6DN03; P58876; Q93079; O60814; Q99880; Q6DRA6; P62807; P57053; Q8N257; P06899; P23527; Q99877	1	2	0.1832	0	1	1	623.4	1245.79	1245.79	-0.12	-8e-05	HCD (High Energy Collision Dissociation)	MS2	46.4297	50	1078.4	23.5	49.0316	22776	4.raw	F1.4	1593.2	1545.9	1355	920.1	819.7	236.3	2.62	4	0.00179	0.01781
FALSE	High	Sequest HT (A12)	Unambiguous	[K].kAVTkAQK.[K]	N-Term(TMT6plex); K1(TMT6plex); K5(Acetyl)	Modified	13	Q16778; P58876; O60814; Q8N257	Q16778; Q6DN03; P58876; Q93079; O60814; Q99880; Q6DRA6; P62807; P57053; Q8N257; P06899; P23527; Q99877	2	2	0.1469	0	1	1	687.448	1373.89	1373.89	0.57	0.00039	HCD (High Energy Collision Dissociation)	MS2	23.6123	20	87.7	87.5	33.0652	13459	2.raw	F1.2	60	133.1	106.7	76.6	92.2	57.5	1.43	4	0.004249	0.04704
O60814 Histone H2B type 1-K
H2BC12K11 ACTYL Motif: KSAPAPkKGSKKA Peptide Sequence: SAPAPKKGSK Position in Piptide: 6
FALSE	High	Sequest HT (A12)	Unambiguous	[K].sAPAPkkGSK.[K]	N-Term(TMT6plex); K6(Acetyl); K7(Acetyl)	Modified	14	Q16778; P58876; O60814; Q8N257	Q16778; Q5QNW6-1; P33778; P58876; Q93079; O60814; Q99880; Q5QNW6-2; P62807; P57053; Q8N257; P06899; P23527; Q99877	2	2	0.479	0	1	1	642.38	1283.75	1283.75	0.68	0.00044	HCD (High Energy Collision Dissociation)	MS2	0	50	201.5	23.5	35.7587	15002	3.raw	F1.3	220.6	427.5	213.6	135.8	112.6	98.9	2.38	4	0.0004928	0.004039
H2BC12K12 ACTYL Motif: SAPAPKkGSKKAV Peptide Sequence: KGSKKAVTK Position in Piptide: 1
FALSE	High	Sequest HT (A12)	Unambiguous	[K].kGSkkAVTK.[AV]	N-Term(TMT6plex); K1(Acetyl); K4(Acetyl); K5(Acetyl)	Modified	15	Q16778; P58876; O60814; Q8N257	Q16778; Q6DN03; Q5QNW6-1; P58876; Q93079; O60814; Q99880; Q6DRA6; Q5QNW6-2; P62807; P57053; Q8N257; P06899; P23527; Q99877	3	2	0.3165	0	1	1	651.403	1301.8	1301.8	-0.24	-0.00016	HCD (High Energy Collision Dissociation)	MS2	36.424	50	174.1	79.836	44.8672	20444	5.raw	F1.5	111.6	534.2	157.2	81.9	58.1	101.4	2.18	4	0.0008096	0.008103
H2BC12K15 ACTYL Motif: APKKGSkKAVTKA Peptide Sequence: KGSKKAVTK Position in Piptide: 4
FALSE	High	Sequest HT (A12)	Unambiguous	[K].kGSkkAVTK.[AV]	N-Term(TMT6plex); K1(Acetyl); K4(Acetyl); K5(Acetyl)	Modified	15	Q16778; P58876; O60814; Q8N257	Q16778; Q6DN03; Q5QNW6-1; P58876; Q93079; O60814; Q99880; Q6DRA6; Q5QNW6-2; P62807; P57053; Q8N257; P06899; P23527; Q99877	3	2	0.3165	0	1	1	651.403	1301.8	1301.8	-0.24	-0.00016	HCD (High Energy Collision Dissociation)	MS2	36.424	50	174.1	79.836	44.8672	20444	5.raw	F1.5	111.6	534.2	157.2	81.9	58.1	101.4	2.18	4	0.0008096	0.008103
H2BC12K16 ACTYL Motif: PKKGSKkAVTKAQ Peptide Sequence: KGSKKAVTK Position in Piptide: 5
FALSE	High	Sequest HT (A12)	Unambiguous	[K].kGSkkAVTK.[AV]	N-Term(TMT6plex); K1(Acetyl); K4(Acetyl); K5(Acetyl)	Modified	15	Q16778; P58876; O60814; Q8N257	Q16778; Q6DN03; Q5QNW6-1; P58876; Q93079; O60814; Q99880; Q6DRA6; Q5QNW6-2; P62807; P57053; Q8N257; P06899; P23527; Q99877	3	2	0.3165	0	1	1	651.403	1301.8	1301.8	-0.24	-0.00016	HCD (High Energy Collision Dissociation)	MS2	36.424	50	174.1	79.836	44.8672	20444	5.raw	F1.5	111.6	534.2	157.2	81.9	58.1	101.4	2.18	4	0.0008096	0.008103
H2BC12K20 ACTYL Motif: SKKAVTkAQKKDG Peptide Sequence: AVTKAQK Position in Piptide: 4
FALSE	High	Sequest HT (A12)	Unambiguous	[K].aVTkAQk.[K]	N-Term(TMT6plex); K4(Acetyl); K7(TMT6plex)	Modified	13	Q16778; P58876; O60814; Q8N257	Q16778; Q6DN03; P58876; Q93079; O60814; Q99880; Q6DRA6; P62807; P57053; Q8N257; P06899; P23527; Q99877	1	2	0.2539	0	1	1	623.4	1245.79	1245.79	-0.02	-2e-05	HCD (High Energy Collision Dissociation)	MS2	49.4388	50	900.1	5.826	49.5984	23098	4.raw	F1.4	1129.3	1628.6	1217.4	603.1	587.9	234.4	1.93	4	0.0005395	0.004505
FALSE	High	Sequest HT (A12)	Unambiguous	[K].aVTkAQKK.[D]	N-Term(TMT6plex); K4(Acetyl)	Modified	13	Q16778; P58876; O60814; Q8N257	Q16778; Q6DN03; P58876; Q93079; O60814; Q99880; Q6DRA6; P62807; P57053; Q8N257; P06899; P23527; Q99877	2	3	0.1375	0	1	1	382.247	1144.73	1144.73	0	0	HCD (High Energy Collision Dissociation)	MS2	38.0812	50	666	23.48	18.8979	5441	10.raw	F1.10	381.7	1527.6	393.6	520.4	455.5	716.9	3.2	4	0.001783	0.0175
FALSE	High	Sequest HT (A12)	Unambiguous	[K].aVTkAQk.[K]	N-Term(TMT6plex); K4(Acetyl); K7(TMT6plex)	Modified	13	Q16778; P58876; O60814; Q8N257	Q16778; Q6DN03; P58876; Q93079; O60814; Q99880; Q6DRA6; P62807; P57053; Q8N257; P06899; P23527; Q99877	1	2	0.1832	0	1	1	623.4	1245.79	1245.79	-0.12	-8e-05	HCD (High Energy Collision Dissociation)	MS2	46.4297	50	1078.4	23.5	49.0316	22776	4.raw	F1.4	1593.2	1545.9	1355	920.1	819.7	236.3	2.62	4	0.00179	0.01781
FALSE	High	Sequest HT (A12)	Unambiguous	[K].kAVTkAQK.[K]	N-Term(TMT6plex); K1(TMT6plex); K5(Acetyl)	Modified	13	Q16778; P58876; O60814; Q8N257	Q16778; Q6DN03; P58876; Q93079; O60814; Q99880; Q6DRA6; P62807; P57053; Q8N257; P06899; P23527; Q99877	2	2	0.1469	0	1	1	687.448	1373.89	1373.89	0.57	0.00039	HCD (High Energy Collision Dissociation)	MS2	23.6123	20	87.7	87.5	33.0652	13459	2.raw	F1.2	60	133.1	106.7	76.6	92.2	57.5	1.43	4	0.004249	0.04704
Q16778 Histone H2B type 2-E
H2BC21K11 ACTYL Motif: KSAPAPkKGSKKA Peptide Sequence: SAPAPKKGSK Position in Piptide: 6
FALSE	High	Sequest HT (A12)	Unambiguous	[K].sAPAPkkGSK.[K]	N-Term(TMT6plex); K6(Acetyl); K7(Acetyl)	Modified	14	Q16778; P58876; O60814; Q8N257	Q16778; Q5QNW6-1; P33778; P58876; Q93079; O60814; Q99880; Q5QNW6-2; P62807; P57053; Q8N257; P06899; P23527; Q99877	2	2	0.479	0	1	1	642.38	1283.75	1283.75	0.68	0.00044	HCD (High Energy Collision Dissociation)	MS2	0	50	201.5	23.5	35.7587	15002	3.raw	F1.3	220.6	427.5	213.6	135.8	112.6	98.9	2.38	4	0.0004928	0.004039
H2BC21K12 ACTYL Motif: SAPAPKkGSKKAV Peptide Sequence: KGSKKAVTK Position in Piptide: 1
FALSE	High	Sequest HT (A12)	Unambiguous	[K].kGSkkAVTK.[AV]	N-Term(TMT6plex); K1(Acetyl); K4(Acetyl); K5(Acetyl)	Modified	15	Q16778; P58876; O60814; Q8N257	Q16778; Q6DN03; Q5QNW6-1; P58876; Q93079; O60814; Q99880; Q6DRA6; Q5QNW6-2; P62807; P57053; Q8N257; P06899; P23527; Q99877	3	2	0.3165	0	1	1	651.403	1301.8	1301.8	-0.24	-0.00016	HCD (High Energy Collision Dissociation)	MS2	36.424	50	174.1	79.836	44.8672	20444	5.raw	F1.5	111.6	534.2	157.2	81.9	58.1	101.4	2.18	4	0.0008096	0.008103
H2BC21K15 ACTYL Motif: APKKGSkKAVTKA Peptide Sequence: KGSKKAVTK Position in Piptide: 4
FALSE	High	Sequest HT (A12)	Unambiguous	[K].kGSkkAVTK.[AV]	N-Term(TMT6plex); K1(Acetyl); K4(Acetyl); K5(Acetyl)	Modified	15	Q16778; P58876; O60814; Q8N257	Q16778; Q6DN03; Q5QNW6-1; P58876; Q93079; O60814; Q99880; Q6DRA6; Q5QNW6-2; P62807; P57053; Q8N257; P06899; P23527; Q99877	3	2	0.3165	0	1	1	651.403	1301.8	1301.8	-0.24	-0.00016	HCD (High Energy Collision Dissociation)	MS2	36.424	50	174.1	79.836	44.8672	20444	5.raw	F1.5	111.6	534.2	157.2	81.9	58.1	101.4	2.18	4	0.0008096	0.008103
H2BC21K16 ACTYL Motif: PKKGSKkAVTKAQ Peptide Sequence: KGSKKAVTK Position in Piptide: 5
FALSE	High	Sequest HT (A12)	Unambiguous	[K].kGSkkAVTK.[AV]	N-Term(TMT6plex); K1(Acetyl); K4(Acetyl); K5(Acetyl)	Modified	15	Q16778; P58876; O60814; Q8N257	Q16778; Q6DN03; Q5QNW6-1; P58876; Q93079; O60814; Q99880; Q6DRA6; Q5QNW6-2; P62807; P57053; Q8N257; P06899; P23527; Q99877	3	2	0.3165	0	1	1	651.403	1301.8	1301.8	-0.24	-0.00016	HCD (High Energy Collision Dissociation)	MS2	36.424	50	174.1	79.836	44.8672	20444	5.raw	F1.5	111.6	534.2	157.2	81.9	58.1	101.4	2.18	4	0.0008096	0.008103
H2BC21K20 ACTYL Motif: SKKAVTkAQKKDG Peptide Sequence: AVTKAQK Position in Piptide: 4
FALSE	High	Sequest HT (A12)	Unambiguous	[K].aVTkAQk.[K]	N-Term(TMT6plex); K4(Acetyl); K7(TMT6plex)	Modified	13	Q16778; P58876; O60814; Q8N257	Q16778; Q6DN03; P58876; Q93079; O60814; Q99880; Q6DRA6; P62807; P57053; Q8N257; P06899; P23527; Q99877	1	2	0.2539	0	1	1	623.4	1245.79	1245.79	-0.02	-2e-05	HCD (High Energy Collision Dissociation)	MS2	49.4388	50	900.1	5.826	49.5984	23098	4.raw	F1.4	1129.3	1628.6	1217.4	603.1	587.9	234.4	1.93	4	0.0005395	0.004505
FALSE	High	Sequest HT (A12)	Unambiguous	[K].aVTkAQKK.[D]	N-Term(TMT6plex); K4(Acetyl)	Modified	13	Q16778; P58876; O60814; Q8N257	Q16778; Q6DN03; P58876; Q93079; O60814; Q99880; Q6DRA6; P62807; P57053; Q8N257; P06899; P23527; Q99877	2	3	0.1375	0	1	1	382.247	1144.73	1144.73	0	0	HCD (High Energy Collision Dissociation)	MS2	38.0812	50	666	23.48	18.8979	5441	10.raw	F1.10	381.7	1527.6	393.6	520.4	455.5	716.9	3.2	4	0.001783	0.0175
FALSE	High	Sequest HT (A12)	Unambiguous	[K].aVTkAQk.[K]	N-Term(TMT6plex); K4(Acetyl); K7(TMT6plex)	Modified	13	Q16778; P58876; O60814; Q8N257	Q16778; Q6DN03; P58876; Q93079; O60814; Q99880; Q6DRA6; P62807; P57053; Q8N257; P06899; P23527; Q99877	1	2	0.1832	0	1	1	623.4	1245.79	1245.79	-0.12	-8e-05	HCD (High Energy Collision Dissociation)	MS2	46.4297	50	1078.4	23.5	49.0316	22776	4.raw	F1.4	1593.2	1545.9	1355	920.1	819.7	236.3	2.62	4	0.00179	0.01781
FALSE	High	Sequest HT (A12)	Unambiguous	[K].kAVTkAQK.[K]	N-Term(TMT6plex); K1(TMT6plex); K5(Acetyl)	Modified	13	Q16778; P58876; O60814; Q8N257	Q16778; Q6DN03; P58876; Q93079; O60814; Q99880; Q6DRA6; P62807; P57053; Q8N257; P06899; P23527; Q99877	2	2	0.1469	0	1	1	687.448	1373.89	1373.89	0.57	0.00039	HCD (High Energy Collision Dissociation)	MS2	23.6123	20	87.7	87.5	33.0652	13459	2.raw	F1.2	60	133.1	106.7	76.6	92.2	57.5	1.43	4	0.004249	0.04704
Q8N257 Histone H2B type 3-B
H2BC26K11 ACTYL Motif: KSAPAPkKGSKKA Peptide Sequence: SAPAPKKGSK Position in Piptide: 6
FALSE	High	Sequest HT (A12)	Unambiguous	[K].sAPAPkkGSK.[K]	N-Term(TMT6plex); K6(Acetyl); K7(Acetyl)	Modified	14	Q16778; P58876; O60814; Q8N257	Q16778; Q5QNW6-1; P33778; P58876; Q93079; O60814; Q99880; Q5QNW6-2; P62807; P57053; Q8N257; P06899; P23527; Q99877	2	2	0.479	0	1	1	642.38	1283.75	1283.75	0.68	0.00044	HCD (High Energy Collision Dissociation)	MS2	0	50	201.5	23.5	35.7587	15002	3.raw	F1.3	220.6	427.5	213.6	135.8	112.6	98.9	2.38	4	0.0004928	0.004039
H2BC26K12 ACTYL Motif: SAPAPKkGSKKAV Peptide Sequence: KGSKKAVTK Position in Piptide: 1
FALSE	High	Sequest HT (A12)	Unambiguous	[K].kGSkkAVTK.[AV]	N-Term(TMT6plex); K1(Acetyl); K4(Acetyl); K5(Acetyl)	Modified	15	Q16778; P58876; O60814; Q8N257	Q16778; Q6DN03; Q5QNW6-1; P58876; Q93079; O60814; Q99880; Q6DRA6; Q5QNW6-2; P62807; P57053; Q8N257; P06899; P23527; Q99877	3	2	0.3165	0	1	1	651.403	1301.8	1301.8	-0.24	-0.00016	HCD (High Energy Collision Dissociation)	MS2	36.424	50	174.1	79.836	44.8672	20444	5.raw	F1.5	111.6	534.2	157.2	81.9	58.1	101.4	2.18	4	0.0008096	0.008103
H2BC26K15 ACTYL Motif: APKKGSkKAVTKA Peptide Sequence: KGSKKAVTK Position in Piptide: 4
FALSE	High	Sequest HT (A12)	Unambiguous	[K].kGSkkAVTK.[AV]	N-Term(TMT6plex); K1(Acetyl); K4(Acetyl); K5(Acetyl)	Modified	15	Q16778; P58876; O60814; Q8N257	Q16778; Q6DN03; Q5QNW6-1; P58876; Q93079; O60814; Q99880; Q6DRA6; Q5QNW6-2; P62807; P57053; Q8N257; P06899; P23527; Q99877	3	2	0.3165	0	1	1	651.403	1301.8	1301.8	-0.24	-0.00016	HCD (High Energy Collision Dissociation)	MS2	36.424	50	174.1	79.836	44.8672	20444	5.raw	F1.5	111.6	534.2	157.2	81.9	58.1	101.4	2.18	4	0.0008096	0.008103
H2BC26K16 ACTYL Motif: PKKGSKkAVTKAQ Peptide Sequence: KGSKKAVTK Position in Piptide: 5
FALSE	High	Sequest HT (A12)	Unambiguous	[K].kGSkkAVTK.[AV]	N-Term(TMT6plex); K1(Acetyl); K4(Acetyl); K5(Acetyl)	Modified	15	Q16778; P58876; O60814; Q8N257	Q16778; Q6DN03; Q5QNW6-1; P58876; Q93079; O60814; Q99880; Q6DRA6; Q5QNW6-2; P62807; P57053; Q8N257; P06899; P23527; Q99877	3	2	0.3165	0	1	1	651.403	1301.8	1301.8	-0.24	-0.00016	HCD (High Energy Collision Dissociation)	MS2	36.424	50	174.1	79.836	44.8672	20444	5.raw	F1.5	111.6	534.2	157.2	81.9	58.1	101.4	2.18	4	0.0008096	0.008103
H2BC26K20 ACTYL Motif: SKKAVTkAQKKDG Peptide Sequence: AVTKAQK Position in Piptide: 4
FALSE	High	Sequest HT (A12)	Unambiguous	[K].aVTkAQk.[K]	N-Term(TMT6plex); K4(Acetyl); K7(TMT6plex)	Modified	13	Q16778; P58876; O60814; Q8N257	Q16778; Q6DN03; P58876; Q93079; O60814; Q99880; Q6DRA6; P62807; P57053; Q8N257; P06899; P23527; Q99877	1	2	0.2539	0	1	1	623.4	1245.79	1245.79	-0.02	-2e-05	HCD (High Energy Collision Dissociation)	MS2	49.4388	50	900.1	5.826	49.5984	23098	4.raw	F1.4	1129.3	1628.6	1217.4	603.1	587.9	234.4	1.93	4	0.0005395	0.004505
FALSE	High	Sequest HT (A12)	Unambiguous	[K].aVTkAQKK.[D]	N-Term(TMT6plex); K4(Acetyl)	Modified	13	Q16778; P58876; O60814; Q8N257	Q16778; Q6DN03; P58876; Q93079; O60814; Q99880; Q6DRA6; P62807; P57053; Q8N257; P06899; P23527; Q99877	2	3	0.1375	0	1	1	382.247	1144.73	1144.73	0	0	HCD (High Energy Collision Dissociation)	MS2	38.0812	50	666	23.48	18.8979	5441	10.raw	F1.10	381.7	1527.6	393.6	520.4	455.5	716.9	3.2	4	0.001783	0.0175
FALSE	High	Sequest HT (A12)	Unambiguous	[K].aVTkAQk.[K]	N-Term(TMT6plex); K4(Acetyl); K7(TMT6plex)	Modified	13	Q16778; P58876; O60814; Q8N257	Q16778; Q6DN03; P58876; Q93079; O60814; Q99880; Q6DRA6; P62807; P57053; Q8N257; P06899; P23527; Q99877	1	2	0.1832	0	1	1	623.4	1245.79	1245.79	-0.12	-8e-05	HCD (High Energy Collision Dissociation)	MS2	46.4297	50	1078.4	23.5	49.0316	22776	4.raw	F1.4	1593.2	1545.9	1355	920.1	819.7	236.3	2.62	4	0.00179	0.01781
FALSE	High	Sequest HT (A12)	Unambiguous	[K].kAVTkAQK.[K]	N-Term(TMT6plex); K1(TMT6plex); K5(Acetyl)	Modified	13	Q16778; P58876; O60814; Q8N257	Q16778; Q6DN03; P58876; Q93079; O60814; Q99880; Q6DRA6; P62807; P57053; Q8N257; P06899; P23527; Q99877	2	2	0.1469	0	1	1	687.448	1373.89	1373.89	0.57	0.00039	HCD (High Energy Collision Dissociation)	MS2	23.6123	20	87.7	87.5	33.0652	13459	2.raw	F1.2	60	133.1	106.7	76.6	92.2	57.5	1.43	4	0.004249	0.04704
P68431 Histone H3.1
H3.1K14 ACTYL Motif: RKSTGGkAPRKQL Peptide Sequence: KSTGGKAPR Position in Piptide: 6
FALSE	High	Sequest HT (A12)	Unambiguous	[R].kSTGGkAPR.[K]	N-Term(TMT6plex); K6(Acetyl)	Modified	5	P84243; P68431	P84243; Q16695; Q6NXT2; P68431; Q71DI3	2	3	0.213	0	1	1	391.57	1172.7	1172.69	1.58	0.00062	HCD (High Energy Collision Dissociation)	MS2	9.19589	40	153	15.345	16.1938	3850	11.raw	F1.11	28	462.7	184	76.7	67.1	99.2	3.38	2	5.946e-05	0.0002619
FALSE	High	Sequest HT (A12)	Unambiguous	[R].kSTGGkAPR.[K]	N-Term(TMT6plex); K6(Acetyl)	Modified	5	P84243; P68431	P84243; Q16695; Q6NXT2; P68431; Q71DI3	2	3	0.2849	0	1	1	391.57	1172.7	1172.69	0.12	5e-05	HCD (High Energy Collision Dissociation)	MS2	35.448	40	154.2	15.682	15.2104	3945	2.raw	F1.2	25.9	413.8	149	72.5	57.4	206.5	3.51	2	5.946e-05	0.0002145
FALSE	High	Sequest HT (A12)	Unambiguous	[R].kSTGGkAPR.[K]	N-Term(TMT6plex); K1(Methyl); K6(Acetyl)	Modified	5	P84243; P68431	P84243; Q16695; Q6NXT2; P68431; Q71DI3	2	3	0.3956	0	1	1	396.242	1186.71	1186.71	0.14	5e-05	HCD (High Energy Collision Dissociation)	MS2	47.4807	40	337.8	23.5	17.1093	4813	2.raw	F1.2	208.5	785.5	359.2	207.7	200	265.8	3.16	2	5.946e-05	0.000276
FALSE	High	Sequest HT (A12)	Unambiguous	[R].kSTGGkAPR.[K]	N-Term(TMT6plex); K6(Acetyl)	Modified	5	P84243; P68431	P84243; Q16695; Q6NXT2; P68431; Q71DI3	2	3	0.2199	0	1	1	391.57	1172.69	1172.69	-0.18	-7e-05	HCD (High Energy Collision Dissociation)	MS2	5.73546	40	222	6.154	15.7206	4173	2.raw	F1.2	39.1	677.1	247.5	105.9	95.4	167.1	3.32	2	7.794e-05	0.0003397
FALSE	High	Sequest HT (A12)	Unambiguous	[R].kSTGGkAPR.[K]	N-Term(TMT6plex); K1(Methyl); K6(Acetyl)	Modified	5	P84243; P68431	P84243; Q16695; Q6NXT2; P68431; Q71DI3	2	3	0.301	0	1	1	396.242	1186.71	1186.71	-0.15	-6e-05	HCD (High Energy Collision Dissociation)	MS2	7.70334	30	346.2	4.86	17.5879	5057	3.raw	F1.3	203.3	832.3	380.7	206.9	218.2	236	2.89	2	0.0002256	0.001617
FALSE	High	Sequest HT (A12)	Unambiguous	[R].kSTGGkAPR.[K]	N-Term(TMT6plex); K6(Acetyl)	Modified	5	P84243; P68431	P84243; Q16695; Q6NXT2; P68431; Q71DI3	2	3	0.248	0	1	1	391.57	1172.69	1172.69	-0.01	0	HCD (High Energy Collision Dissociation)	MS2	42.5943	40	27.1	22	16.2325	4395	2.raw	F1.2	5.9	66.4	24.8	16	17.7	31.8	2.46	2	0.0003359	0.002392
FALSE	High	Sequest HT (A12)	Unambiguous	[R].kSTGGkAPR.[K]	N-Term(TMT6plex); K1(Methyl); K6(Acetyl)	Modified	5	P84243; P68431	P84243; Q16695; Q6NXT2; P68431; Q71DI3	2	3	0.3213	0	1	1	396.242	1186.71	1186.71	1.16	0.00046	HCD (High Energy Collision Dissociation)	MS2	16.8517	30	358	23.5	17.0538	4804	3.raw	F1.3	200.2	713.3	365.1	253.5	222.3	393.9	2.49	2	0.003503	0.03605
FALSE	High	Sequest HT (A12)	Unambiguous	[R].kSTGGKAPR.[K]	N-Term(TMT6plex); K1(TMT6plex)	Unmodified	5	P84243; P68431	P84243; Q16695; Q6NXT2; P68431; Q71DI3	2	3	0.0745	0	1	1	453.954	1359.85	1359.85	-0.7	-0.00032	HCD (High Energy Collision Dissociation)	MS2	12.595	50	789.2	23.5	18.7484	5664	9.raw	F1.9	199.2	1261.7	241.5	347	201.7	2484	0.94	2	0.006469	0.0786
FALSE	High	Sequest HT (A12)	Unambiguous	[R].kSTGGKAPR.[K]	N-Term(TMT6plex); K1(TMT6plex)	Unmodified	5	P84243; P68431	P84243; Q16695; Q6NXT2; P68431; Q71DI3	2	3	0.269	0	1	1	453.954	1359.85	1359.85	-0.58	-0.00026	HCD (High Energy Collision Dissociation)	MS2	33.8431	30	731.5	23.5	18.0836	5004	10.raw	F1.10	214.7	979.5	300	559.1	441.1	1894.4	1.45	2	0.007336	0.09057
H3.1K18 ACTYL Motif: GGKAPRkQLATKA Peptide Sequence: KQLATKAAR Position in Piptide: 1
FALSE	High	Sequest HT (A12)	Unambiguous	[R].kQLATkAAR.[K]	N-Term(TMT6plex); K6(Acetyl)	Unmodified	4	P84243; P68431	P84243; Q6NXT2; P68431; Q71DI3	2	2	0.1453	0	1	1	629.396	1257.78	1257.78	-0.16	-0.0001	HCD (High Energy Collision Dissociation)	MS2	12.5878	30	518.2	23.5	31.9279	13054	5.raw	F1.5	139.6	913.8	598.7	457.9	497.3	502	1.79	2	9.373e-05	0.0003713
FALSE	High	Sequest HT (A12)	Unambiguous	[R].kQLATkAAR.[K]	N-Term(TMT6plex); K1(Acetyl); K6(Acetyl)	Modified	4	P84243; P68431	P84243; Q6NXT2; P68431; Q71DI3	2	2	0.2131	0	1	1	650.401	1299.79	1299.79	0.21	0.00014	HCD (High Energy Collision Dissociation)	MS2	61.6688	70	903.2	23.5	58.2247	28821	6.raw	F1.6	913	2050.4	870.1	582.9	525.5	477.4	1.22	2	0.0001361	0.0007758
FALSE	High	Sequest HT (A12)	Unambiguous	[R].kQLATkAAR.[K]	N-Term(TMT6plex); K1(Acetyl); K6(Acetyl)	Modified	4	P84243; P68431	P84243; Q6NXT2; P68431; Q71DI3	2	2	0.2585	0	1	1	650.401	1299.79	1299.79	0.02	1e-05	HCD (High Energy Collision Dissociation)	MS2	6.31218	60	828	1.959	58.7656	29154	6.raw	F1.6	665.9	2573.5	722.3	385.1	318.2	302.7	1.47	2	0.0007767	0.007725
FALSE	High	Sequest HT (A12)	Unambiguous	[R].kQLATkAAR.[K]	N-Term(TMT6plex); K6(Acetyl)	Unmodified	4	P84243; P68431	P84243; Q6NXT2; P68431; Q71DI3	2	3	0.1147	0	1	1	419.933	1257.78	1257.78	0.02	1e-05	HCD (High Energy Collision Dissociation)	MS2	20.2842	50	231.7	0.55	32.4672	13365	5.raw	F1.5	109.4	368.7	254.8	214.6	217.1	225.4	2.79	2	0.00112	0.01086
FALSE	High	Sequest HT (A12)	Unambiguous	[R].kQLATkAAR.[K]	N-Term(TMT6plex); K1(TMT6plex); K6(Acetyl)	Unmodified	4	P84243; P68431	P84243; Q6NXT2; P68431; Q71DI3	2	3	0.3904	0	1	1	496.32	1486.95	1486.95	-0.02	-1e-05	HCD (High Energy Collision Dissociation)	MS2	5.75116	70	948.2	0.488	50.0098	24199	7.raw	F1.7	226.2	2032	1146.2	713	735.9	836.1	1.46	2	0.002628	0.02504
FALSE	High	Sequest HT (A12)	Unambiguous	[R].kQLATkAAR.[K]	N-Term(TMT6plex); K1(TMT6plex); K6(Acetyl)	Unmodified	4	P84243; P68431	P84243; Q6NXT2; P68431; Q71DI3	2	3	0.2524	0	1	1	496.32	1486.95	1486.95	-0.17	-8e-05	HCD (High Energy Collision Dissociation)	MS2	3.80272	50	605.5	4.409	50.5254	24492	7.raw	F1.7	166.4	1266	709.9	454.5	483.2	553.1	2.1	2	0.00296	0.02852
FALSE	High	Sequest HT (A12)	Unambiguous	[R].kQLATkAAR.[K]	N-Term(TMT6plex); K6(Acetyl)	Unmodified	4	P84243; P68431	P84243; Q6NXT2; P68431; Q71DI3	2	2	0.1264	0	1	1	629.395	1257.78	1257.78	-0.59	-0.00037	HCD (High Energy Collision Dissociation)	MS2	13.6455	20	502.3	23.5	31.4048	11705	11.raw	F1.11	237.2	868.8	523.2	414.9	440.2	529.2	0.87	2	0.003654	0.0383
FALSE	High	Sequest HT (A12)	Unambiguous	[R].kQLATkAAR.[K]	N-Term(TMT6plex); K6(Acetyl)	Unmodified	4	P84243; P68431	P84243; Q6NXT2; P68431; Q71DI3	2	3	0.2174	0	1	1	419.933	1257.78	1257.78	0.58	0.00024	HCD (High Energy Collision Dissociation)	MS2	5.39414	50	20.2	22	35.9482	9983	12.raw	F1.12	4.1	39.5	23.3	13.2	15	25.9	1.84	2	0.004409	0.04835
H3.1K23 ACTYL Motif: RKQLATkAARKSA Peptide Sequence: KQLATKAAR Position in Piptide: 6
FALSE	High	Sequest HT (A12)	Unambiguous	[R].kQLATkAAR.[K]	N-Term(TMT6plex); K6(Acetyl)	Modified	4	P84243; P68431	P84243; Q6NXT2; P68431; Q71DI3	2	2	0.1453	0	1	1	629.396	1257.78	1257.78	-0.16	-0.0001	HCD (High Energy Collision Dissociation)	MS2	12.5878	30	518.2	23.5	31.9279	13054	5.raw	F1.5	139.6	913.8	598.7	457.9	497.3	502	1.79	2	9.373e-05	0.0003713
FALSE	High	Sequest HT (A12)	Unambiguous	[R].kQLATkAAR.[K]	N-Term(TMT6plex); K1(Acetyl); K6(Acetyl)	Modified	4	P84243; P68431	P84243; Q6NXT2; P68431; Q71DI3	2	2	0.2131	0	1	1	650.401	1299.79	1299.79	0.21	0.00014	HCD (High Energy Collision Dissociation)	MS2	61.6688	70	903.2	23.5	58.2247	28821	6.raw	F1.6	913	2050.4	870.1	582.9	525.5	477.4	1.22	2	0.0001361	0.0007758
FALSE	High	Sequest HT (A12)	Unambiguous	[R].kQLATkAAR.[K]	N-Term(TMT6plex); K1(Acetyl); K6(Acetyl)	Modified	4	P84243; P68431	P84243; Q6NXT2; P68431; Q71DI3	2	2	0.2585	0	1	1	650.401	1299.79	1299.79	0.02	1e-05	HCD (High Energy Collision Dissociation)	MS2	6.31218	60	828	1.959	58.7656	29154	6.raw	F1.6	665.9	2573.5	722.3	385.1	318.2	302.7	1.47	2	0.0007767	0.007725
FALSE	High	Sequest HT (A12)	Unambiguous	[R].kQLATkAAR.[K]	N-Term(TMT6plex); K6(Acetyl)	Modified	4	P84243; P68431	P84243; Q6NXT2; P68431; Q71DI3	2	3	0.1147	0	1	1	419.933	1257.78	1257.78	0.02	1e-05	HCD (High Energy Collision Dissociation)	MS2	20.2842	50	231.7	0.55	32.4672	13365	5.raw	F1.5	109.4	368.7	254.8	214.6	217.1	225.4	2.79	2	0.00112	0.01086
FALSE	High	Sequest HT (A12)	Unambiguous	[R].kQLATkAAR.[K]	N-Term(TMT6plex); K1(TMT6plex); K6(Acetyl)	Modified	4	P84243; P68431	P84243; Q6NXT2; P68431; Q71DI3	2	3	0.3904	0	1	1	496.32	1486.95	1486.95	-0.02	-1e-05	HCD (High Energy Collision Dissociation)	MS2	5.75116	70	948.2	0.488	50.0098	24199	7.raw	F1.7	226.2	2032	1146.2	713	735.9	836.1	1.46	2	0.002628	0.02504
FALSE	High	Sequest HT (A12)	Unambiguous	[R].kQLATkAAR.[K]	N-Term(TMT6plex); K1(TMT6plex); K6(Acetyl)	Modified	4	P84243; P68431	P84243; Q6NXT2; P68431; Q71DI3	2	3	0.2524	0	1	1	496.32	1486.95	1486.95	-0.17	-8e-05	HCD (High Energy Collision Dissociation)	MS2	3.80272	50	605.5	4.409	50.5254	24492	7.raw	F1.7	166.4	1266	709.9	454.5	483.2	553.1	2.1	2	0.00296	0.02852
FALSE	High	Sequest HT (A12)	Unambiguous	[R].kQLATkAAR.[K]	N-Term(TMT6plex); K6(Acetyl)	Modified	4	P84243; P68431	P84243; Q6NXT2; P68431; Q71DI3	2	2	0.1264	0	1	1	629.395	1257.78	1257.78	-0.59	-0.00037	HCD (High Energy Collision Dissociation)	MS2	13.6455	20	502.3	23.5	31.4048	11705	11.raw	F1.11	237.2	868.8	523.2	414.9	440.2	529.2	0.87	2	0.003654	0.0383
FALSE	High	Sequest HT (A12)	Unambiguous	[R].kQLATkAAR.[K]	N-Term(TMT6plex); K6(Acetyl)	Modified	4	P84243; P68431	P84243; Q6NXT2; P68431; Q71DI3	2	3	0.2174	0	1	1	419.933	1257.78	1257.78	0.58	0.00024	HCD (High Energy Collision Dissociation)	MS2	5.39414	50	20.2	22	35.9482	9983	12.raw	F1.12	4.1	39.5	23.3	13.2	15	25.9	1.84	2	0.004409	0.04835
H3.1K27 ACTYL Motif: ATKAARkSAPATG Peptide Sequence: KSAPATGGVK Position in Piptide: 1
FALSE	High	Sequest HT (A12)	Unambiguous	[R].kSAPATGGVK.[K]	N-Term(TMT6plex); K1(Methyl)	Unmodified	3	P68431	Q16695; P68431; Q71DI3	1	3	0.4424	0	1	1	386.906	1158.7	1158.7	-0.38	-0.00015	HCD (High Energy Collision Dissociation)	MS2	7.23505	60	243	1.509	17.8962	5290	4.raw	F1.4	185.6	237.2	218.7	318.1	283.7	214.4	3.3	1	2.427e-05	5.274e-05
FALSE	High	Sequest HT (A12)	Unambiguous	[R].kSAPATGGVk.[K]	N-Term(TMT6plex); K1(Methyl); K10(TMT6plex)	Unmodified	3	P68431	Q16695; P68431; Q71DI3	1	3	0.56	0	1	1	463.294	1387.87	1387.87	-0.53	-0.00025	HCD (High Energy Collision Dissociation)	MS2	7.68969	80	624.7	5.159	32.1966	12153	11.raw	F1.11	635.7	560.5	587.3	787.3	762.3	415	4.25	1	2.427e-05	2.609e-05
FALSE	High	Sequest HT (A12)	Unambiguous	[R].kSAPATGGVk.[K]	N-Term(TMT6plex); K1(Methyl); K10(TMT6plex)	Unmodified	3	P68431	Q16695; P68431; Q71DI3	1	3	0.5831	0	1	1	463.294	1387.87	1387.87	-0.63	-0.00029	HCD (High Energy Collision Dissociation)	MS2	54.1437	80	775.5	22.122	31.6671	11864	11.raw	F1.11	811.6	685.8	731.2	1000.3	943.2	480.9	3.67	1	2.427e-05	9.705e-05
FALSE	High	Sequest HT (A12)	Unambiguous	[R].kSAPATGGVK.[K]	N-Term(TMT6plex); K1(Acetyl)	Modified	3	P68431	Q16695; P68431; Q71DI3	1	2	0.525	0	1	1	593.853	1186.7	1186.7	-0.03	-2e-05	HCD (High Energy Collision Dissociation)	MS2	0	60	441.5	23.5	36.7024	15786	4.raw	F1.4	417.9	933.1	537.1	303	263.8	194.4	2.4	1	5.946e-05	0.0002451
FALSE	High	Sequest HT (A12)	Unambiguous	[R].kSAPATGGVK.[K]	N-Term(TMT6plex); K1(Methyl)	Unmodified	3	P68431	Q16695; P68431; Q71DI3	1	3	0.5281	0	1	1	386.906	1158.7	1158.7	0.26	0.0001	HCD (High Energy Collision Dissociation)	MS2	26.541	70	119.6	22	17.3613	4990	4.raw	F1.4	74.8	122.9	108.8	133.8	130.3	146.8	3.56	1	5.946e-05	0.0002459
FALSE	High	Sequest HT (A12)	Unambiguous	[R].kSAPATGGVK.[K]	N-Term(TMT6plex)	Unmodified	3	P68431	Q16695; P68431; Q71DI3	1	2	0.5079	0	1	1	572.848	1144.69	1144.69	0.63	0.00036	HCD (High Energy Collision Dissociation)	MS2	45.0669	60	849.8	23.5	20.2785	6543	4.raw	F1.4	276.1	1259.3	905.3	931.8	966.2	760	2.52	1	5.946e-05	0.000286
FALSE	High	Sequest HT (A12)	Unambiguous	[R].kSAPATGGVK.[K]	N-Term(TMT6plex); K1(TMT6plex)	Unmodified	3	P68431	Q16695; P68431; Q71DI3	1	3	0.3137	0	1	1	458.622	1373.85	1373.85	-0.59	-0.00027	HCD (High Energy Collision Dissociation)	MS2	26.4196	20	801.5	3.47	33.043	13412	9.raw	F1.9	321.9	1095.5	916.7	930.9	912.1	632.1	1.53	1	0.0001221	0.000546
FALSE	High	Sequest HT (A12)	Unambiguous	[R].kSAPATGGVK.[K]	N-Term(TMT6plex); K1(Methyl)	Unmodified	3	P68431	Q16695; P68431; Q71DI3	1	2	0.4956	0	1	1	579.856	1158.7	1158.7	0.1	6e-05	HCD (High Energy Collision Dissociation)	MS2	19.8391	50	541.5	23.5	17.8085	5217	5.raw	F1.5	370.1	580.3	453.7	636.8	583.2	624.9	2.26	1	0.0001221	0.0005423
FALSE	High	Sequest HT (A12)	Unambiguous	[R].kSAPATGGVK.[K]	N-Term(TMT6plex); K1(Methyl)	Unmodified	3	P68431	Q16695; P68431; Q71DI3	1	2	0.4512	0	1	1	579.856	1158.71	1158.7	0.71	0.00041	HCD (High Energy Collision Dissociation)	MS2	0	70	455.2	23.5	25.3582	9770	7.raw	F1.7	273.8	351.3	310.8	1060.8	453.4	281	2.15	1	0.0001694	0.0008297
FALSE	High	Sequest HT (A12)	Unambiguous	[R].kSAPATGGVK.[K]	N-Term(TMT6plex)	Unmodified	3	P68431	Q16695; P68431; Q71DI3	1	2	0.4197	0	1	1	572.849	1144.69	1144.69	0.96	0.00055	HCD (High Energy Collision Dissociation)	MS2	21.5664	40	70.4	87.5	16.2446	4386	3.raw	F1.3	25.4	103.2	79	67.9	72.7	74.2	1.93	1	0.000182	0.0008805
FALSE	High	Sequest HT (A12)	Unambiguous	[R].kSAPATGGVK.[K]	N-Term(TMT6plex)	Unmodified	3	P68431	Q16695; P68431; Q71DI3	1	3	0.518	0	1	1	382.234	1144.69	1144.69	0.04	1e-05	HCD (High Energy Collision Dissociation)	MS2	55.433	50	201.4	23.5	16.7765	4661	3.raw	F1.3	115.5	229.7	221.3	217.2	232.5	192.1	3.88	1	0.0002193	0.001305
FALSE	High	Sequest HT (A12)	Unambiguous	[R].kSAPATGGVk.[K]	N-Term(TMT6plex); K1(Methyl); K10(TMT6plex)	Unmodified	3	P68431	Q16695; P68431; Q71DI3	1	3	0.5524	0	1	1	463.294	1387.87	1387.87	0.14	6e-05	HCD (High Energy Collision Dissociation)	MS2	62.2862	70	536.5	33.075	31.8374	12321	10.raw	F1.10	546.3	475.4	492.9	710.5	634.6	359.2	3.91	1	0.0002193	0.001261
FALSE	High	Sequest HT (A12)	Unambiguous	[R].kSAPATGGVk.[K]	N-Term(TMT6plex); K10(TMT6plex)	Unmodified	3	P68431	Q16695; P68431; Q71DI3	1	2	0.3762	0	1	1	687.426	1373.85	1373.85	-4.48	-0.00308	HCD (High Energy Collision Dissociation)	MS2	16.1097	60	151.5	87.5	30.8547	11774	10.raw	F1.10	86.9	197.7	163.6	177.5	167.5	115.5	2.1	1	0.0003616	0.002609
FALSE	High	Sequest HT (A12)	Unambiguous	[R].kSAPATGGVK.[K]	N-Term(TMT6plex); K1(Methyl)	Unmodified	3	P68431	Q16695; P68431; Q71DI3	1	2	0.3459	0	1	1	579.856	1158.7	1158.7	-0.33	-0.00019	HCD (High Energy Collision Dissociation)	MS2	53.1029	30	750	23.5	24.8113	9467	7.raw	F1.7	347	618.4	466.8	2091.8	565	410.8	1.59	1	0.0004928	0.003993
FALSE	High	Sequest HT (A12)	Unambiguous	[R].kSAPATGGVK.[K]	N-Term(TMT6plex); K1(Methyl)	Unmodified	3	P68431	Q16695; P68431; Q71DI3	1	3	0.2558	0	1	1	386.907	1158.71	1158.7	1.34	0.00052	HCD (High Energy Collision Dissociation)	MS2	37.4266	50	85.1	23.5	19.669	4768	12.raw	F1.12	31.5	119.2	36.8	53.2	42	228.1	1.29	1	0.00193	0.01906
FALSE	High	Sequest HT (A12)	Unambiguous	[R].kSAPATGGVk.[K]	N-Term(TMT6plex); K1(TMT6plex); K10(TMT6plex)	Unmodified	3	P68431	Q16695; P68431; Q71DI3	1	3	0.2975	0	1	1	535.01	1603.01	1603.01	-0.04	-2e-05	HCD (High Energy Collision Dissociation)	MS2	38.2093	40	1141.3	23.5	49.7851	23876	8.raw	F1.8	545.2	1551.5	1263.6	1306.7	1279.8	900.7	1.58	1	0.003442	0.03514
FALSE	High	Sequest HT (A12)	Unambiguous	[R].kSAPATGGVk.[K]	N-Term(TMT6plex); K1(Methyl); K10(TMT6plex)	Unmodified	3	P68431	Q16695; P68431; Q71DI3	1	3	0.4128	0	1	1	463.294	1387.87	1387.87	0.76	0.00035	HCD (High Energy Collision Dissociation)	MS2	55.9932	50	670.2	3.751	32.3815	12633	10.raw	F1.10	705.3	506	629.7	966	843.7	370.4	2.35	1	0.004946	0.05697
P84243 Histone H3.3
H3.3K14 ACTYL Motif: RKSTGGkAPRKQL Peptide Sequence: KSTGGKAPR Position in Piptide: 6
FALSE	High	Sequest HT (A12)	Unambiguous	[R].kSTGGkAPR.[K]	N-Term(TMT6plex); K6(Acetyl)	Modified	5	P84243; P68431	P84243; Q16695; Q6NXT2; P68431; Q71DI3	2	3	0.213	0	1	1	391.57	1172.7	1172.69	1.58	0.00062	HCD (High Energy Collision Dissociation)	MS2	9.19589	40	153	15.345	16.1938	3850	11.raw	F1.11	28	462.7	184	76.7	67.1	99.2	3.38	2	5.946e-05	0.0002619
FALSE	High	Sequest HT (A12)	Unambiguous	[R].kSTGGkAPR.[K]	N-Term(TMT6plex); K6(Acetyl)	Modified	5	P84243; P68431	P84243; Q16695; Q6NXT2; P68431; Q71DI3	2	3	0.2849	0	1	1	391.57	1172.7	1172.69	0.12	5e-05	HCD (High Energy Collision Dissociation)	MS2	35.448	40	154.2	15.682	15.2104	3945	2.raw	F1.2	25.9	413.8	149	72.5	57.4	206.5	3.51	2	5.946e-05	0.0002145
FALSE	High	Sequest HT (A12)	Unambiguous	[R].kSTGGkAPR.[K]	N-Term(TMT6plex); K1(Methyl); K6(Acetyl)	Modified	5	P84243; P68431	P84243; Q16695; Q6NXT2; P68431; Q71DI3	2	3	0.3956	0	1	1	396.242	1186.71	1186.71	0.14	5e-05	HCD (High Energy Collision Dissociation)	MS2	47.4807	40	337.8	23.5	17.1093	4813	2.raw	F1.2	208.5	785.5	359.2	207.7	200	265.8	3.16	2	5.946e-05	0.000276
FALSE	High	Sequest HT (A12)	Unambiguous	[R].kSTGGkAPR.[K]	N-Term(TMT6plex); K6(Acetyl)	Modified	5	P84243; P68431	P84243; Q16695; Q6NXT2; P68431; Q71DI3	2	3	0.2199	0	1	1	391.57	1172.69	1172.69	-0.18	-7e-05	HCD (High Energy Collision Dissociation)	MS2	5.73546	40	222	6.154	15.7206	4173	2.raw	F1.2	39.1	677.1	247.5	105.9	95.4	167.1	3.32	2	7.794e-05	0.0003397
FALSE	High	Sequest HT (A12)	Unambiguous	[R].kSTGGkAPR.[K]	N-Term(TMT6plex); K1(Methyl); K6(Acetyl)	Modified	5	P84243; P68431	P84243; Q16695; Q6NXT2; P68431; Q71DI3	2	3	0.301	0	1	1	396.242	1186.71	1186.71	-0.15	-6e-05	HCD (High Energy Collision Dissociation)	MS2	7.70334	30	346.2	4.86	17.5879	5057	3.raw	F1.3	203.3	832.3	380.7	206.9	218.2	236	2.89	2	0.0002256	0.001617
FALSE	High	Sequest HT (A12)	Unambiguous	[R].kSTGGkAPR.[K]	N-Term(TMT6plex); K6(Acetyl)	Modified	5	P84243; P68431	P84243; Q16695; Q6NXT2; P68431; Q71DI3	2	3	0.248	0	1	1	391.57	1172.69	1172.69	-0.01	0	HCD (High Energy Collision Dissociation)	MS2	42.5943	40	27.1	22	16.2325	4395	2.raw	F1.2	5.9	66.4	24.8	16	17.7	31.8	2.46	2	0.0003359	0.002392
FALSE	High	Sequest HT (A12)	Unambiguous	[R].kSTGGkAPR.[K]	N-Term(TMT6plex); K1(Methyl); K6(Acetyl)	Modified	5	P84243; P68431	P84243; Q16695; Q6NXT2; P68431; Q71DI3	2	3	0.3213	0	1	1	396.242	1186.71	1186.71	1.16	0.00046	HCD (High Energy Collision Dissociation)	MS2	16.8517	30	358	23.5	17.0538	4804	3.raw	F1.3	200.2	713.3	365.1	253.5	222.3	393.9	2.49	2	0.003503	0.03605
FALSE	High	Sequest HT (A12)	Unambiguous	[R].kSTGGKAPR.[K]	N-Term(TMT6plex); K1(TMT6plex)	Unmodified	5	P84243; P68431	P84243; Q16695; Q6NXT2; P68431; Q71DI3	2	3	0.0745	0	1	1	453.954	1359.85	1359.85	-0.7	-0.00032	HCD (High Energy Collision Dissociation)	MS2	12.595	50	789.2	23.5	18.7484	5664	9.raw	F1.9	199.2	1261.7	241.5	347	201.7	2484	0.94	2	0.006469	0.0786
FALSE	High	Sequest HT (A12)	Unambiguous	[R].kSTGGKAPR.[K]	N-Term(TMT6plex); K1(TMT6plex)	Unmodified	5	P84243; P68431	P84243; Q16695; Q6NXT2; P68431; Q71DI3	2	3	0.269	0	1	1	453.954	1359.85	1359.85	-0.58	-0.00026	HCD (High Energy Collision Dissociation)	MS2	33.8431	30	731.5	23.5	18.0836	5004	10.raw	F1.10	214.7	979.5	300	559.1	441.1	1894.4	1.45	2	0.007336	0.09057
H3.3K18 ACTYL Motif: GGKAPRkQLATKA Peptide Sequence: KQLATKAAR Position in Piptide: 1
FALSE	High	Sequest HT (A12)	Unambiguous	[R].kQLATkAAR.[K]	N-Term(TMT6plex); K6(Acetyl)	Unmodified	4	P84243; P68431	P84243; Q6NXT2; P68431; Q71DI3	2	2	0.1453	0	1	1	629.396	1257.78	1257.78	-0.16	-0.0001	HCD (High Energy Collision Dissociation)	MS2	12.5878	30	518.2	23.5	31.9279	13054	5.raw	F1.5	139.6	913.8	598.7	457.9	497.3	502	1.79	2	9.373e-05	0.0003713
FALSE	High	Sequest HT (A12)	Unambiguous	[R].kQLATkAAR.[K]	N-Term(TMT6plex); K1(Acetyl); K6(Acetyl)	Modified	4	P84243; P68431	P84243; Q6NXT2; P68431; Q71DI3	2	2	0.2131	0	1	1	650.401	1299.79	1299.79	0.21	0.00014	HCD (High Energy Collision Dissociation)	MS2	61.6688	70	903.2	23.5	58.2247	28821	6.raw	F1.6	913	2050.4	870.1	582.9	525.5	477.4	1.22	2	0.0001361	0.0007758
FALSE	High	Sequest HT (A12)	Unambiguous	[R].kQLATkAAR.[K]	N-Term(TMT6plex); K1(Acetyl); K6(Acetyl)	Modified	4	P84243; P68431	P84243; Q6NXT2; P68431; Q71DI3	2	2	0.2585	0	1	1	650.401	1299.79	1299.79	0.02	1e-05	HCD (High Energy Collision Dissociation)	MS2	6.31218	60	828	1.959	58.7656	29154	6.raw	F1.6	665.9	2573.5	722.3	385.1	318.2	302.7	1.47	2	0.0007767	0.007725
FALSE	High	Sequest HT (A12)	Unambiguous	[R].kQLATkAAR.[K]	N-Term(TMT6plex); K6(Acetyl)	Unmodified	4	P84243; P68431	P84243; Q6NXT2; P68431; Q71DI3	2	3	0.1147	0	1	1	419.933	1257.78	1257.78	0.02	1e-05	HCD (High Energy Collision Dissociation)	MS2	20.2842	50	231.7	0.55	32.4672	13365	5.raw	F1.5	109.4	368.7	254.8	214.6	217.1	225.4	2.79	2	0.00112	0.01086
FALSE	High	Sequest HT (A12)	Unambiguous	[R].kQLATkAAR.[K]	N-Term(TMT6plex); K1(TMT6plex); K6(Acetyl)	Unmodified	4	P84243; P68431	P84243; Q6NXT2; P68431; Q71DI3	2	3	0.3904	0	1	1	496.32	1486.95	1486.95	-0.02	-1e-05	HCD (High Energy Collision Dissociation)	MS2	5.75116	70	948.2	0.488	50.0098	24199	7.raw	F1.7	226.2	2032	1146.2	713	735.9	836.1	1.46	2	0.002628	0.02504
FALSE	High	Sequest HT (A12)	Unambiguous	[R].kQLATkAAR.[K]	N-Term(TMT6plex); K1(TMT6plex); K6(Acetyl)	Unmodified	4	P84243; P68431	P84243; Q6NXT2; P68431; Q71DI3	2	3	0.2524	0	1	1	496.32	1486.95	1486.95	-0.17	-8e-05	HCD (High Energy Collision Dissociation)	MS2	3.80272	50	605.5	4.409	50.5254	24492	7.raw	F1.7	166.4	1266	709.9	454.5	483.2	553.1	2.1	2	0.00296	0.02852
FALSE	High	Sequest HT (A12)	Unambiguous	[R].kQLATkAAR.[K]	N-Term(TMT6plex); K6(Acetyl)	Unmodified	4	P84243; P68431	P84243; Q6NXT2; P68431; Q71DI3	2	2	0.1264	0	1	1	629.395	1257.78	1257.78	-0.59	-0.00037	HCD (High Energy Collision Dissociation)	MS2	13.6455	20	502.3	23.5	31.4048	11705	11.raw	F1.11	237.2	868.8	523.2	414.9	440.2	529.2	0.87	2	0.003654	0.0383
FALSE	High	Sequest HT (A12)	Unambiguous	[R].kQLATkAAR.[K]	N-Term(TMT6plex); K6(Acetyl)	Unmodified	4	P84243; P68431	P84243; Q6NXT2; P68431; Q71DI3	2	3	0.2174	0	1	1	419.933	1257.78	1257.78	0.58	0.00024	HCD (High Energy Collision Dissociation)	MS2	5.39414	50	20.2	22	35.9482	9983	12.raw	F1.12	4.1	39.5	23.3	13.2	15	25.9	1.84	2	0.004409	0.04835
H3.3K23 ACTYL Motif: RKQLATkAARKSA Peptide Sequence: KQLATKAAR Position in Piptide: 6
FALSE	High	Sequest HT (A12)	Unambiguous	[R].kQLATkAAR.[K]	N-Term(TMT6plex); K6(Acetyl)	Modified	4	P84243; P68431	P84243; Q6NXT2; P68431; Q71DI3	2	2	0.1453	0	1	1	629.396	1257.78	1257.78	-0.16	-0.0001	HCD (High Energy Collision Dissociation)	MS2	12.5878	30	518.2	23.5	31.9279	13054	5.raw	F1.5	139.6	913.8	598.7	457.9	497.3	502	1.79	2	9.373e-05	0.0003713
FALSE	High	Sequest HT (A12)	Unambiguous	[R].kQLATkAAR.[K]	N-Term(TMT6plex); K1(Acetyl); K6(Acetyl)	Modified	4	P84243; P68431	P84243; Q6NXT2; P68431; Q71DI3	2	2	0.2131	0	1	1	650.401	1299.79	1299.79	0.21	0.00014	HCD (High Energy Collision Dissociation)	MS2	61.6688	70	903.2	23.5	58.2247	28821	6.raw	F1.6	913	2050.4	870.1	582.9	525.5	477.4	1.22	2	0.0001361	0.0007758
FALSE	High	Sequest HT (A12)	Unambiguous	[R].kQLATkAAR.[K]	N-Term(TMT6plex); K1(Acetyl); K6(Acetyl)	Modified	4	P84243; P68431	P84243; Q6NXT2; P68431; Q71DI3	2	2	0.2585	0	1	1	650.401	1299.79	1299.79	0.02	1e-05	HCD (High Energy Collision Dissociation)	MS2	6.31218	60	828	1.959	58.7656	29154	6.raw	F1.6	665.9	2573.5	722.3	385.1	318.2	302.7	1.47	2	0.0007767	0.007725
FALSE	High	Sequest HT (A12)	Unambiguous	[R].kQLATkAAR.[K]	N-Term(TMT6plex); K6(Acetyl)	Modified	4	P84243; P68431	P84243; Q6NXT2; P68431; Q71DI3	2	3	0.1147	0	1	1	419.933	1257.78	1257.78	0.02	1e-05	HCD (High Energy Collision Dissociation)	MS2	20.2842	50	231.7	0.55	32.4672	13365	5.raw	F1.5	109.4	368.7	254.8	214.6	217.1	225.4	2.79	2	0.00112	0.01086
FALSE	High	Sequest HT (A12)	Unambiguous	[R].kQLATkAAR.[K]	N-Term(TMT6plex); K1(TMT6plex); K6(Acetyl)	Modified	4	P84243; P68431	P84243; Q6NXT2; P68431; Q71DI3	2	3	0.3904	0	1	1	496.32	1486.95	1486.95	-0.02	-1e-05	HCD (High Energy Collision Dissociation)	MS2	5.75116	70	948.2	0.488	50.0098	24199	7.raw	F1.7	226.2	2032	1146.2	713	735.9	836.1	1.46	2	0.002628	0.02504
FALSE	High	Sequest HT (A12)	Unambiguous	[R].kQLATkAAR.[K]	N-Term(TMT6plex); K1(TMT6plex); K6(Acetyl)	Modified	4	P84243; P68431	P84243; Q6NXT2; P68431; Q71DI3	2	3	0.2524	0	1	1	496.32	1486.95	1486.95	-0.17	-8e-05	HCD (High Energy Collision Dissociation)	MS2	3.80272	50	605.5	4.409	50.5254	24492	7.raw	F1.7	166.4	1266	709.9	454.5	483.2	553.1	2.1	2	0.00296	0.02852
FALSE	High	Sequest HT (A12)	Unambiguous	[R].kQLATkAAR.[K]	N-Term(TMT6plex); K6(Acetyl)	Modified	4	P84243; P68431	P84243; Q6NXT2; P68431; Q71DI3	2	2	0.1264	0	1	1	629.395	1257.78	1257.78	-0.59	-0.00037	HCD (High Energy Collision Dissociation)	MS2	13.6455	20	502.3	23.5	31.4048	11705	11.raw	F1.11	237.2	868.8	523.2	414.9	440.2	529.2	0.87	2	0.003654	0.0383
FALSE	High	Sequest HT (A12)	Unambiguous	[R].kQLATkAAR.[K]	N-Term(TMT6plex); K6(Acetyl)	Modified	4	P84243; P68431	P84243; Q6NXT2; P68431; Q71DI3	2	3	0.2174	0	1	1	419.933	1257.78	1257.78	0.58	0.00024	HCD (High Energy Collision Dissociation)	MS2	5.39414	50	20.2	22	35.9482	9983	12.raw	F1.12	4.1	39.5	23.3	13.2	15	25.9	1.84	2	0.004409	0.04835
P62805 histone H4
H4K5 ACTYL Motif: MSGRGkGGKGLG Peptide Sequence: GKGGKGLGK Position in Piptide: 2
FALSE	High	Sequest HT (A12)	Unambiguous	[R].gkGGkGLGkGGAK.[R]	N-Term(TMT6plex); K2(Acetyl); K5(Acetyl); K9(Acetyl)	Modified	1	P62805	P62805	3	2	0.5152	0	1	1	735.436	1469.87	1469.86	1.32	0.00097	HCD (High Energy Collision Dissociation)	MS2	5.82049	40	132	87.5	53.9986	26319	8.raw	F1.8	120.2	251.9	145.1	110.2	99.2	65.2	3.94	1	2.427e-05	5.296e-05
FALSE	High	Sequest HT (A12)	Unambiguous	[R].gKGGkGLGK.[G]	N-Term(TMT6plex); K5(Acetyl)	Unmodified	1	P62805	P62805	2	3	0.2994	0	1	1	358.227	1072.67	1072.67	-0.32	-0.00011	HCD (High Energy Collision Dissociation)	MS2	42.3488	50	458.5	8.188	19.0974	6123	6.raw	F1.6	180.3	901.8	459.6	381.4	367.1	461	3.24	1	0.0001932	0.001171
FALSE	High	Sequest HT (A12)	Unambiguous	[R].gkGGkGLGK.[G]	N-Term(TMT6plex); K2(Acetyl); K5(Acetyl)	Modified	1	P62805	P62805	2	2	0.2344	0	1	1	557.843	1114.68	1114.68	0.53	0.0003	HCD (High Energy Collision Dissociation)	MS2	27.2449	60	630.7	23.5	41.5481	19080	7.raw	F1.7	455.3	1973	668.8	269.6	220.6	197.1	2.09	1	0.0003849	0.002843
FALSE	High	Sequest HT (A12)	Unambiguous	[R].gKGGKGLGk.[G]	N-Term(TMT6plex); K9(TMT6plex)	Unmodified	1	P62805	P62805	2	3	0.1056	0	1	1	420.611	1259.82	1259.82	-0.22	-9e-05	HCD (High Energy Collision Dissociation)	MS2	46.5391	80	582	22.228	21.0975	6545	10.raw	F1.10	42.5	543	64.7	163.2	62.2	2616.1	1.8	1	0.0003849	0.002799
FALSE	High	Sequest HT (A12)	Unambiguous	[R].gKGGkGLGK.[G]	N-Term(TMT6plex); K5(Acetyl)	Unmodified	1	P62805	P62805	2	2	0.2227	0	1	1	536.837	1072.67	1072.67	0.02	1e-05	HCD (High Energy Collision Dissociation)	MS2	33.6076	70	617.9	19.387	19.0856	6273	7.raw	F1.7	74.4	1651	673.6	346.6	359.1	602.5	2.47	1	0.001824	0.01806
H4K8 ACTYL Motif: GRGKGGkGLGKGG Peptide Sequence: GGKGLGKGGAKR Position in Piptide: 3
FALSE	High	Sequest HT (A12)	Unambiguous	[K].gGkGLGkGGAkR.[H]	N-Term(TMT6plex); K3(Acetyl); K7(Acetyl); K11(Acetyl)	Modified	1	P62805	P62805	3	2	0.1929	0	1	1	720.928	1440.85	1440.85	0.54	0.00039	HCD (High Energy Collision Dissociation)	MS2	3.66485	50	390.1	53.239	54.6657	26173	9.raw	F1.9	456.1	943	470.7	218.8	170.2	81.9	1.4	1	2.427e-05	4.844e-06
FALSE	High	Sequest HT (A12)	Unambiguous	[K].gGKGLGkGGAkR.[H]	N-Term(TMT6plex); K7(Acetyl); K11(Acetyl)	Unmodified	1	P62805	P62805	3	3	0.2305	0	1	1	466.951	1398.84	1398.84	0.07	3e-05	HCD (High Energy Collision Dissociation)	MS2	25.3201	30	795.9	18.682	31.0007	11857	10.raw	F1.10	544.5	1090	559.8	791.3	702.3	1087.7	2.56	1	0.0003474	0.002524
FALSE	High	Sequest HT (A12)	Unambiguous	[K].gGkGLGkGGAkR.[H]	N-Term(TMT6plex); K3(Acetyl); K7(Acetyl); K11(Acetyl)	Modified	1	P62805	P62805	3	2	0.1948	0	1	1	720.928	1440.85	1440.85	0.61	0.00044	HCD (High Energy Collision Dissociation)	MS2	56.3736	10	430.3	23.5	54.3977	25154	10.raw	F1.10	472.3	858.6	511.1	282.1	265.2	192.7	0.77	1	0.002149	0.02008
FALSE	High	Sequest HT (A12)	Unambiguous	[K].gGKGLGKGGAKr.[H]	N-Term(TMT6plex); R12(Acetyl)	Unmodified	1	P62805	P62805	3	3	0.1765	0	1	1	452.947	1356.83	1356.83	-0.14	-6e-05	HCD (High Energy Collision Dissociation)	MS2	80.1098	20	65.5	87.5	16.0905	4391	5.raw	F1.5	18.1	74.6	57	57.1	67.5	118.8	1.02	1	0.005493	0.06572
H4K12 ACTYL Motif: GGKGLGkGGAKRH Peptide Sequence: GGKGLGKGGAKR Position in Piptide: 7
FALSE	High	Sequest HT (A12)	Unambiguous	[K].gGkGLGkGGAkR.[H]	N-Term(TMT6plex); K3(Acetyl); K7(Acetyl); K11(Acetyl)	Modified	1	P62805	P62805	3	2	0.1929	0	1	1	720.928	1440.85	1440.85	0.54	0.00039	HCD (High Energy Collision Dissociation)	MS2	3.66485	50	390.1	53.239	54.6657	26173	9.raw	F1.9	456.1	943	470.7	218.8	170.2	81.9	1.4	1	2.427e-05	4.844e-06
FALSE	High	Sequest HT (A12)	Unambiguous	[K].gGKGLGkGGAkR.[H]	N-Term(TMT6plex); K7(Acetyl); K11(Acetyl)	Modified	1	P62805	P62805	3	3	0.2305	0	1	1	466.951	1398.84	1398.84	0.07	3e-05	HCD (High Energy Collision Dissociation)	MS2	25.3201	30	795.9	18.682	31.0007	11857	10.raw	F1.10	544.5	1090	559.8	791.3	702.3	1087.7	2.56	1	0.0003474	0.002524
FALSE	High	Sequest HT (A12)	Unambiguous	[K].gGkGLGkGGAkR.[H]	N-Term(TMT6plex); K3(Acetyl); K7(Acetyl); K11(Acetyl)	Modified	1	P62805	P62805	3	2	0.1948	0	1	1	720.928	1440.85	1440.85	0.61	0.00044	HCD (High Energy Collision Dissociation)	MS2	56.3736	10	430.3	23.5	54.3977	25154	10.raw	F1.10	472.3	858.6	511.1	282.1	265.2	192.7	0.77	1	0.002149	0.02008
FALSE	High	Sequest HT (A12)	Unambiguous	[K].gGKGLGKGGAKr.[H]	N-Term(TMT6plex); R12(Acetyl)	Unmodified	1	P62805	P62805	3	3	0.1765	0	1	1	452.947	1356.83	1356.83	-0.14	-6e-05	HCD (High Energy Collision Dissociation)	MS2	80.1098	20	65.5	87.5	16.0905	4391	5.raw	F1.5	18.1	74.6	57	57.1	67.5	118.8	1.02	1	0.005493	0.06572
H4K16 ACTYL Motif: LGKGGAkRHRKVL Peptide Sequence: GGKGLGKGGAKR Position in Piptide: 11
FALSE	High	Sequest HT (A12)	Unambiguous	[K].gGkGLGkGGAkR.[H]	N-Term(TMT6plex); K3(Acetyl); K7(Acetyl); K11(Acetyl)	Modified	1	P62805	P62805	3	2	0.1929	0	1	1	720.928	1440.85	1440.85	0.54	0.00039	HCD (High Energy Collision Dissociation)	MS2	3.66485	50	390.1	53.239	54.6657	26173	9.raw	F1.9	456.1	943	470.7	218.8	170.2	81.9	1.4	1	2.427e-05	4.844e-06
FALSE	High	Sequest HT (A12)	Unambiguous	[K].gGKGLGkGGAkR.[H]	N-Term(TMT6plex); K7(Acetyl); K11(Acetyl)	Modified	1	P62805	P62805	3	3	0.2305	0	1	1	466.951	1398.84	1398.84	0.07	3e-05	HCD (High Energy Collision Dissociation)	MS2	25.3201	30	795.9	18.682	31.0007	11857	10.raw	F1.10	544.5	1090	559.8	791.3	702.3	1087.7	2.56	1	0.0003474	0.002524
FALSE	High	Sequest HT (A12)	Unambiguous	[K].gGkGLGkGGAkR.[H]	N-Term(TMT6plex); K3(Acetyl); K7(Acetyl); K11(Acetyl)	Modified	1	P62805	P62805	3	2	0.1948	0	1	1	720.928	1440.85	1440.85	0.61	0.00044	HCD (High Energy Collision Dissociation)	MS2	56.3736	10	430.3	23.5	54.3977	25154	10.raw	F1.10	472.3	858.6	511.1	282.1	265.2	192.7	0.77	1	0.002149	0.02008
FALSE	High	Sequest HT (A12)	Unambiguous	[K].gGKGLGKGGAKr.[H]	N-Term(TMT6plex); R12(Acetyl)	Unmodified	1	P62805	P62805	3	3	0.1765	0	1	1	452.947	1356.83	1356.83	-0.14	-6e-05	HCD (High Energy Collision Dissociation)	MS2	80.1098	20	65.5	87.5	16.0905	4391	5.raw	F1.5	18.1	74.6	57	57.1	67.5	118.8	1.02	1	0.005493	0.06572
